# Supplementary material for: Cheminformatics-based enumeration and analysis of large libraries of macrolide scaffolds
Source: J Cheminform. 2018 Nov 12;10:53. doi: 10.1186/s13321-018-0307-6 (PMC6755550; doi:10.1186/s13321-018-0307-6)
Supplement: Supplementary file 1 — Additional file 1. Chemical structures of V1M macrolide scaffolds. [file 13321_2018_307_MOESM1_ESM.zip]

Archive with 1 entries (1 files):
- RS_12_smiles.txt
