# Supplementary material for: Cheminformatics-based enumeration and analysis of large libraries of macrolide scaffolds
Source: J Cheminform. 2018 Nov 12;10:53. doi: 10.1186/s13321-018-0307-6 (PMC6755550; doi:10.1186/s13321-018-0307-6)
Supplement: Supplementary file 1 — Additional file 1. Chemical structures of V1M macrolide scaffolds. [file 13321_2018_307_MOESM1_ESM.zip › RS_12_smiles.txt]

O1C(=O)CCC(=O)[C@@H](C)[C@H](C)[C@@H](C)[C@@H](CC)[C@H](CC=O)[C@@H](O)[C@@](O)(C)[C@@H](OC)/C=C/1
O1C(=O)CCC(=O)[C@H](C)[C@@H](CC=O)[C@@H](OC)/C=C/[C@@H](C)[C@H](O)[C@](O)(C)[C@@H](C)[C@@H]1CC
O1C(=O)CCC(=O)[C@@H](CC=O)/C=C/[C@H](O)[C@@](O)(C)[C@H](CC)[C@@H](C)[C@@H](C)[C@@H](C)[C@H]1OC
O1C(=O)CCC(=O)[C@@H](OC)[C@@H](CC)[C@H](CC=O)[C@@](O)(C)[C@H](C)[C@H](C)[C@H](C)[C@@H](O)/C=C/1
O1C(=O)CC[C@H](C)C(=O)/C=C\[C@@H](CC)[C@H](O)[C@@H](C)[C@](O)(C)[C@H](OC)[C@@H](C)[C@H]1CC=O
O1C(=O)CC[C@@H](C)[C@H](CC)[C@@H](CC=O)[C@@H](C)[C@H](O)[C@H](OC)[C@@H](C)[C@](O)(C)C(=O)/C=C/1
O1C(=O)CC[C@@H](C)[C@@H](O)/C=C/C(=O)[C@H](CC)[C@H](C)[C@@H](C)[C@@H](CC=O)[C@@](O)(C)[C@@H]1OC
O1C(=O)CC[C@H](C)/C=C/[C@@H](C)[C@H](OC)[C@@H](C)[C@H](CC)[C@H](O)[C@@](O)(C)C(=O)[C@@H]1CC=O
O1C(=O)CC[C@H](C)[C@@H](C)[C@H](OC)[C@@](O)(C)C(=O)[C@H](O)[C@H](CC)[C@@H](CC=O)[C@H](C)/C=C\1
O1C(=O)CC[C@@H](C)[C@H](CC=O)[C@H](C)[C@@](O)(C)C(=O)[C@H](C)[C@@H](CC)[C@@H](O)[C@@H](OC)/C=C/1
O1C(=O)CC[C@H](C)[C@@](O)(C)[C@@H](OC)[C@H](C)/C=C\[C@H](C)[C@H](CC=O)[C@@H](O)C(=O)[C@@H]1CC
O1C(=O)CC[C@@H](C)C(=O)[C@@H](CC)[C@H](C)[C@@H](OC)[C@](O)(C)[C@@H](CC=O)[C@@H](O)[C@@H](C)/C=C/1
O1C(=O)CC[C@H](C)[C@@H](C)[C@@H](OC)C(=O)[C@@](O)(C)[C@H](C)[C@@H](CC)[C@@H](CC=O)[C@H](O)/C=C/1
O1C(=O)CC[C@@H](C)[C@H](O)[C@H](C)/C=C/[C@H](CC=O)[C@H](C)[C@](O)(C)[C@@H](OC)C(=O)[C@H]1CC
O1C(=O)CC[C@@H](C)[C@H](OC)[C@@H](O)[C@@](O)(C)[C@H](C)[C@@H](CC=O)[C@H](C)[C@@H](CC)C(=O)/C=C/1
O1C(=O)CC[C@H](CC)[C@H](C)[C@@H](C)[C@](O)(C)[C@H](CC=O)C(=O)[C@@H](C)[C@@H](O)[C@H](OC)/C=C/1
O1C(=O)CC[C@H](CC)[C@H](C)[C@](O)(C)[C@@H](CC=O)[C@@H](C)[C@H](C)[C@H](OC)/C=C/C(=O)[C@H]1O
O1C(=O)CC[C@H](CC)[C@@](O)(C)[C@@H](C)[C@H](C)C(=O)[C@H](OC)[C@@H](CC=O)[C@@H](O)[C@H](C)/C=C/1
O1C(=O)CC[C@@H](CC)/C=C/[C@@H](O)[C@@H](C)C(=O)[C@H](C)[C@H](C)[C@@H](CC=O)[C@@](O)(C)[C@@H]1OC
O1C(=O)CC[C@@H](CC=O)[C@H](C)C(=O)/C=C/[C@@H](OC)[C@H](C)[C@H](O)[C@@](O)(C)[C@H](C)[C@@H]1CC
O1C(=O)CC[C@H](CC=O)[C@@H](CC)[C@H](O)[C@@H](OC)[C@](O)(C)[C@H](C)[C@@H](C)[C@@H](C)C(=O)/C=C/1
O1C(=O)CC[C@@H](CC=O)[C@H](OC)C(=O)[C@H](O)[C@@](O)(C)[C@H](C)[C@@H](C)[C@H](C)[C@@H](CC)/C=C/1
O1C(=O)CC[C@@H](O)C(=O)[C@@H](CC=O)[C@@H](CC)[C@](O)(C)[C@@H](C)[C@@H](OC)/C=C/[C@@H](C)[C@H]1C
O1C(=O)CC[C@@H](O)[C@H](C)C(=O)[C@H](CC)[C@@H](CC=O)[C@H](OC)[C@@H](C)[C@](O)(C)[C@H](C)/C=C/1
O1C(=O)CC[C@@H](O)[C@@H](CC=O)[C@@H](CC)[C@@H](C)[C@H](C)C(=O)[C@@H](C)[C@@](O)(C)[C@@H](OC)/C=C/1
O1C(=O)CC[C@H](O)/C=C\C(=O)[C@@H](C)[C@H](C)[C@@H](CC)[C@](O)(C)[C@@H](OC)[C@H](C)[C@H]1CC=O
O1C(=O)CC[C@](O)(C)[C@H](C)[C@H](CC)/C=C/C(=O)[C@@H](O)[C@H](C)[C@@H](CC=O)[C@H](C)[C@H]1OC
O1C(=O)CC[C@](O)(C)[C@H](C)/C=C/[C@@H](O)C(=O)[C@H](C)[C@@H](C)[C@H](CC)[C@@H](CC=O)[C@@H]1OC
O1C(=O)CC[C@](O)(C)[C@H](O)[C@@H](C)[C@@H](CC)/C=C/[C@@H](C)[C@H](CC=O)[C@H](OC)C(=O)[C@@H]1C
O1C(=O)CC[C@@](O)(C)/C=C/[C@@H](OC)[C@@H](C)[C@@H](CC=O)[C@H](CC)[C@@H](C)[C@H](C)C(=O)[C@H]1O
O1C(=O)CC[C@H](OC)[C@H](C)[C@@H](CC)[C@@H](C)[C@@](O)(C)C(=O)[C@H](C)[C@H](CC=O)[C@@H](O)/C=C/1
O1C(=O)CC[C@@H](OC)[C@@H](CC)/C=C/C(=O)[C@H](CC=O)[C@@H](C)[C@H](O)[C@@](O)(C)[C@@H](C)[C@@H]1C
O1C(=O)CC[C@H](OC)[C@](O)(C)[C@H](C)/C=C/[C@@H](C)[C@H](CC=O)[C@@H](C)[C@@H](CC)C(=O)[C@H]1O
O1C(=O)CC/C=C/C(=O)[C@@](O)(C)[C@H](O)[C@H](C)[C@@H](C)[C@@H](C)[C@@H](CC)[C@@H](CC=O)[C@H]1OC
O1C(=O)CC/C=C/[C@H](C)[C@H](C)[C@H](O)[C@H](C)[C@H](CC)[C@@](O)(C)[C@@H](OC)C(=O)[C@H]1CC=O
O1C(=O)CC/C=C/[C@H](CC=O)[C@](O)(C)[C@H](C)C(=O)[C@@H](O)[C@@H](C)[C@H](CC)[C@@H](C)[C@@H]1OC
O1C(=O)CC/C=C/[C@H](OC)[C@@H](C)[C@H](C)C(=O)[C@H](C)[C@@H](CC)[C@H](CC=O)[C@H](O)[C@@]1(O)C
O1C(=O)CC(=O)C[C@@H](C)[C@@H](OC)[C@H](C)/C=C/[C@@H](CC)[C@@H](O)[C@](O)(C)[C@@H](C)[C@@H]1CC=O
O1C(=O)CC(=O)C[C@@H](CC=O)[C@H](C)/C=C/[C@](O)(C)[C@@H](O)[C@H](C)[C@@H](CC)[C@H](C)[C@H]1OC
O1C(=O)CC(=O)C[C@@](O)(C)[C@@H](O)[C@@H](OC)[C@H](CC=O)[C@@H](C)[C@@H](C)[C@@H](C)[C@H](CC)/C=C/1
O1C(=O)CC(=O)[C@@H](C)C[C@H](C)[C@@](O)(C)[C@@H](O)[C@H](CC)[C@@H](OC)/C=C/[C@H](C)[C@@H]1CC=O
O1C(=O)CC(=O)[C@H](C)[C@H](C)[C@](O)(C)[C@H](CC=O)[C@H](CC)[C@H](OC)[C@@H](C)[C@@H](O)C/C=C/1
O1C(=O)CC(=O)[C@@H](C)[C@@H](O)[C@H](C)[C@@H](CC)[C@@H](CC=O)C[C@H](C)[C@](O)(C)[C@@H](OC)/C=C/1
O1C(=O)CC(=O)[C@H](C)[C@H](OC)[C@H](O)[C@@H](C)[C@H](C)[C@@H](CC)[C@](O)(C)/C=C\C[C@@H]1CC=O
O1C(=O)CC(=O)[C@H](C)[C@@H](C)[C@H](C)C[C@@H](CC)[C@H](OC)[C@@H](O)[C@@](O)(C)[C@H](CC=O)/C=C/1
O1C(=O)CC(=O)[C@@H](C)[C@@H](CC)[C@H](O)/C=C/C[C@@H](C)[C@H](C)[C@H](CC=O)[C@@](O)(C)[C@@H]1OC
O1C(=O)CC(=O)[C@H](C)[C@@](O)(C)C[C@@H](O)/C=C/[C@@H](C)[C@H](CC=O)[C@@H](OC)[C@@H](C)[C@@H]1CC
O1C(=O)CC(=O)[C@@H](C)/C=C/[C@H](CC=O)[C@H](CC)[C@](O)(C)[C@@H](O)[C@@H](C)[C@H](C)C[C@@H]1OC
O1C(=O)CC(=O)[C@@H](C)[C@H](C)C[C@@H](CC=O)[C@@H](OC)[C@H](C)[C@@H](CC)[C@H](O)[C@@](O)(C)/C=C/1
O1C(=O)CC(=O)[C@@H](C)[C@H](CC=O)[C@H](O)[C@@H](C)[C@](O)(C)[C@H](C)[C@@H](OC)/C=C/C[C@@H]1CC
O1C(=O)CC(=O)[C@H](C)[C@@H](OC)C[C@H](C)[C@H](CC=O)[C@@](O)(C)[C@H](CC)[C@@H](O)[C@H](C)/C=C/1
O1C(=O)CC(=O)[C@@H](CC)C[C@H](CC=O)/C=C/[C@@H](C)[C@H](C)[C@@H](C)[C@@H](O)[C@@](O)(C)[C@@H]1OC
O1C(=O)CC(=O)[C@@H](CC)[C@@H](C)/C=C/[C@](O)(C)[C@H](C)[C@@H](C)[C@@H](O)[C@H](OC)C[C@H]1CC=O
O1C(=O)CC(=O)[C@@H](CC)[C@@H](O)[C@@H](C)[C@@](O)(C)C[C@H](OC)[C@@H](C)[C@H](CC=O)[C@@H](C)/C=C/1
O1C(=O)CC(=O)[C@@H](CC)[C@H](OC)/C=C/[C@@H](C)C[C@H](C)[C@H](C)[C@H](CC=O)[C@H](O)[C@]1(O)C
O1C(=O)CC(=O)[C@@H](CC=O)[C@H](C)[C@@H](CC)[C@H](C)/C=C\[C@@H](C)[C@@](O)(C)[C@H](OC)C[C@@H]1O
O1C(=O)CC(=O)[C@@H](CC=O)[C@H](C)/C=C/C[C@@](O)(C)[C@H](O)[C@H](C)[C@@H](CC)[C@@H](C)[C@H]1OC
O1C(=O)CC(=O)[C@@H](CC=O)[C@@](O)(C)[C@H](C)/C=C/[C@H](O)C[C@H](C)[C@H](C)[C@@H](CC)[C@H]1OC
O1C(=O)CC(=O)[C@@H](CC=O)/C=C/[C@](O)(C)[C@H](O)[C@@H](C)[C@H](C)[C@H](CC)[C@H](OC)C[C@@H]1C
O1C(=O)CC(=O)[C@H](O)[C@H](C)[C@@H](C)[C@](O)(C)[C@H](CC)[C@@H](OC)[C@@H](C)[C@@H](CC=O)C/C=C\1
O1C(=O)CC(=O)[C@H](O)[C@@H](CC)[C@@H](OC)[C@H](C)[C@@H](C)C[C@@H](C)[C@@H](CC=O)[C@@](O)(C)/C=C\1
O1C(=O)CC(=O)[C@H](O)[C@@H](OC)[C@@H](C)[C@@H](C)[C@H](C)[C@@H](CC)[C@](O)(C)/C=C/C[C@H]1CC=O
O1C(=O)CC(=O)[C@](O)(C)C[C@@H](OC)[C@@H](C)[C@H](C)[C@H](O)[C@H](CC)[C@@H](CC=O)[C@H](C)/C=C/1
O1C(=O)CC(=O)[C@](O)(C)[C@H](C)[C@@H](C)C[C@H](C)[C@@H](CC)[C@@H](CC=O)[C@H](O)[C@H](OC)/C=C/1
O1C(=O)CC(=O)[C@@](O)(C)[C@H](CC=O)[C@@H](O)[C@@H](OC)/C=C/[C@@H](C)[C@H](C)[C@@H](CC)C[C@H]1C
O1C(=O)CC(=O)[C@@](O)(C)/C=C/[C@@H](C)[C@@H](CC=O)[C@H](O)[C@@H](CC)[C@H](C)[C@H](C)C[C@@H]1OC
O1C(=O)CC(=O)[C@H](OC)[C@H](C)[C@@H](O)[C@@H](CC)[C@](O)(C)C[C@@H](C)[C@@H](C)[C@@H](CC=O)/C=C/1
O1C(=O)CC(=O)[C@H](OC)[C@@H](CC)[C@H](C)[C@H](C)[C@@H](O)[C@H](C)[C@](O)(C)/C=C\C[C@@H]1CC=O
O1C(=O)CC(=O)[C@H](OC)[C@H](O)[C@@H](CC=O)[C@@H](C)[C@H](C)[C@@](O)(C)[C@H](C)[C@H](CC)C/C=C/1
O1C(=O)CC(=O)/C=C\C[C@@H](C)[C@H](C)[C@H](CC=O)[C@H](C)[C@H](CC)[C@@H](O)[C@@](O)(C)[C@@H]1OC
O1C(=O)CC(=O)/C=C/[C@@H](C)[C@H](CC=O)[C@@H](OC)[C@@H](C)[C@H](C)[C@H](O)[C@@](O)(C)C[C@@H]1CC
O1C(=O)CC(=O)/C=C/[C@@H](CC=O)C[C@@](O)(C)[C@@H](C)[C@H](O)[C@H](C)[C@@H](CC)[C@H](C)[C@H]1OC
O1C(=O)CC(=O)/C=C/[C@@](O)(C)[C@@H](CC)[C@@H](CC=O)C[C@H](C)[C@H](C)[C@@H](C)[C@H](O)[C@@H]1OC
O1C(=O)C[C@H](C)C[C@@H](C)C(=O)[C@H](CC=O)/C=C/[C@@H](CC)[C@@](O)(C)[C@@H](OC)[C@@H](C)[C@@H]1O
O1C(=O)C[C@@H](C)C[C@H](CC)[C@H](O)[C@@H](C)[C@@H](OC)[C@](O)(C)[C@@H](C)[C@H](CC=O)C(=O)/C=C/1
O1C(=O)C[C@H](C)C[C@](O)(C)C(=O)[C@@H](C)[C@@H](OC)[C@H](C)[C@@H](CC)[C@H](CC=O)[C@H](O)/C=C\1
O1C(=O)C[C@H](C)C/C=C/[C@H](CC)[C@@H](OC)[C@@H](CC=O)[C@H](C)[C@@H](O)[C@@](O)(C)C(=O)[C@@H]1C
O1C(=O)C[C@H](C)C(=O)[C@@H](C)/C=C/[C@@](O)(C)[C@@H](CC)[C@@H](O)[C@@H](C)[C@@H](CC=O)C[C@H]1OC
O1C(=O)C[C@H](C)C(=O)[C@@H](CC=O)[C@H](CC)[C@@](O)(C)[C@H](C)C[C@@H](C)[C@@H](O)[C@H](OC)/C=C/1
O1C(=O)C[C@H](C)C(=O)[C@@](O)(C)/C=C/[C@@H](CC)[C@@H](C)[C@H](C)[C@H](O)[C@@H](OC)C[C@H]1CC=O
O1C(=O)C[C@@H](C)[C@H](C)C[C@@H](CC=O)[C@@H](CC)C(=O)[C@@H](OC)[C@H](O)[C@@](O)(C)[C@@H](C)/C=C/1
O1C(=O)C[C@@H](C)[C@H](C)[C@H](C)/C=C\C(=O)C[C@H](CC)[C@H](CC=O)[C@@H](O)[C@@](O)(C)[C@@H]1OC
O1C(=O)C[C@@H](C)[C@H](C)[C@H](O)[C@@H](C)/C=C/[C@@H](OC)C(=O)[C@H](CC=O)[C@@](O)(C)C[C@H]1CC
O1C(=O)C[C@@H](C)[C@H](C)[C@H](OC)[C@](O)(C)[C@@H](O)[C@@H](CC=O)[C@H](CC)C(=O)[C@H](C)C/C=C\1
O1C(=O)C[C@H](C)[C@H](C)C(=O)[C@H](CC)[C@@](O)(C)[C@@H](OC)C[C@@H](C)[C@H](CC=O)[C@@H](O)/C=C\1
O1C(=O)C[C@H](C)[C@H](C)[C@H](CC)[C@H](OC)[C@H](CC=O)[C@@H](O)C(=O)[C@@](O)(C)/C=C/C[C@H]1C
O1C(=O)C[C@H](C)[C@@H](C)[C@](O)(C)[C@@H](C)[C@H](CC)[C@@H](CC=O)[C@H](OC)C(=O)[C@H](O)C/C=C/1
O1C(=O)C[C@@H](C)[C@@H](C)/C=C/[C@@](O)(C)C(=O)[C@H](CC)C[C@H](C)[C@@H](CC=O)[C@H](O)[C@H]1OC
O1C(=O)C[C@@H](C)[C@H](CC)[C@@H](C)[C@H](C)C[C@@H](CC=O)[C@@H](O)[C@H](OC)/C=C/C(=O)[C@]1(O)C
O1C(=O)C[C@H](C)[C@@H](CC)[C@H](CC=O)[C@@](O)(C)/C=C/C[C@H](O)[C@@H](C)[C@H](C)C(=O)[C@H]1OC
O1C(=O)C[C@H](C)[C@@H](CC)[C@@H](OC)C(=O)[C@](O)(C)C[C@H](C)[C@@H](C)[C@@H](CC=O)[C@H](O)/C=C/1
O1C(=O)C[C@@H](C)[C@H](CC=O)C[C@](O)(C)[C@@H](CC)/C=C/[C@@H](C)[C@H](O)[C@H](OC)C(=O)[C@@H]1C
O1C(=O)C[C@@H](C)[C@@H](CC=O)[C@H](C)C(=O)[C@@H](CC)[C@H](OC)[C@@](O)(C)[C@@H](C)[C@H](O)C/C=C/1
O1C(=O)C[C@H](C)[C@@H](CC=O)[C@@H](O)[C@](O)(C)C(=O)[C@H](OC)C[C@@H](C)[C@@H](C)[C@H](CC)/C=C\1
O1C(=O)C[C@H](C)[C@@H](CC=O)/C=C/C(=O)C[C@@H](O)[C@H](C)[C@](O)(C)[C@@H](OC)[C@H](C)[C@H]1CC
O1C(=O)C[C@H](C)[C@H](O)C(=O)[C@@H](CC=O)/C=C/[C@H](C)[C@](O)(C)[C@@H](C)[C@H](CC)C[C@H]1OC
O1C(=O)C[C@@H](C)[C@H](O)[C@@H](CC)C[C@@H](OC)[C@@H](C)C(=O)[C@H](C)[C@@H](CC=O)[C@](O)(C)/C=C/1
O1C(=O)C[C@H](C)[C@@H](O)[C@@](O)(C)[C@@H](CC)[C@@H](CC=O)C(=O)[C@@H](C)[C@@H](OC)/C=C\C[C@@H]1C
O1C(=O)C[C@H](C)[C@](O)(C)CC(=O)[C@H](CC=O)[C@H](C)[C@@H](OC)[C@H](CC)[C@@H](O)[C@H](C)/C=C\1
O1C(=O)C[C@@H](C)[C@@](O)(C)[C@H](C)[C@H](CC=O)[C@H](C)CC(=O)[C@@H](CC)[C@H](O)[C@H](OC)/C=C\1
O1C(=O)C[C@@H](C)[C@@](O)(C)[C@H](CC=O)CC(=O)/C=C\[C@H](C)[C@@H](O)[C@H](OC)[C@H](C)[C@H]1CC
O1C(=O)C[C@H](C)[C@](O)(C)[C@H](OC)[C@@H](C)/C=C\[C@H](CC=O)[C@H](CC)C(=O)[C@H](C)C[C@H]1O
O1C(=O)C[C@H](C)[C@@H](OC)C/C=C\[C@H](O)[C@H](CC=O)C(=O)[C@@H](C)[C@@H](C)[C@H](CC)[C@@]1(O)C
O1C(=O)C[C@@H](C)[C@H](OC)[C@H](C)[C@H](CC)[C@@H](O)[C@@H](CC=O)C(=O)[C@@](O)(C)/C=C/C[C@@H]1C
O1C(=O)C[C@@H](C)[C@@H](OC)[C@H](CC=O)/C=C\[C@H](C)[C@@H](C)[C@H](O)C(=O)[C@H](CC)C[C@@]1(O)C
O1C(=O)C[C@@H](C)[C@H](OC)/C=C\[C@H](C)[C@@H](C)[C@H](CC)CC(=O)[C@@H](CC=O)[C@H](O)[C@@]1(O)C
O1C(=O)C[C@@H](C)/C=C/C(=O)[C@H](OC)[C@@H](C)[C@@H](C)[C@@H](CC)[C@H](O)[C@@](O)(C)C[C@H]1CC=O
O1C(=O)C[C@@H](C)/C=C\[C@@H](CC)[C@@H](C)CC(=O)[C@](O)(C)[C@H](CC=O)[C@@H](O)[C@H](C)[C@H]1OC
O1C(=O)C[C@@H](C)/C=C/[C@H](O)[C@@](O)(C)[C@H](OC)CC(=O)[C@H](C)[C@H](C)[C@H](CC)[C@H]1CC=O
O1C(=O)C[C@@H](C)CC(=O)[C@@H](CC)[C@](O)(C)/C=C/[C@H](C)[C@H](O)[C@H](OC)[C@H](C)[C@@H]1CC=O
O1C(=O)C[C@H](C)C[C@@H](C)[C@H](OC)[C@@H](CC=O)[C@@](O)(C)[C@@H](O)[C@H](C)[C@@H](CC)C(=O)/C=C/1
O1C(=O)C[C@@H](C)C[C@@H](O)[C@H](C)[C@H](CC)[C@@H](OC)C(=O)[C@H](C)[C@H](CC=O)[C@@](O)(C)/C=C/1
O1C(=O)C[C@@H](C)C[C@@H](OC)[C@](O)(C)[C@@H](C)[C@H](CC=O)[C@@H](C)[C@H](O)/C=C\C(=O)[C@@H]1CC
O1C(=O)C[C@@H](C)C(=O)[C@H](C)[C@@H](CC)C[C@H](O)[C@@H](OC)[C@H](CC=O)[C@](O)(C)[C@H](C)/C=C/1
O1C(=O)C[C@@H](C)C(=O)[C@H](CC)[C@](O)(C)/C=C/[C@@H](C)C[C@@H](C)[C@@H](CC=O)[C@@H](O)[C@H]1OC
O1C(=O)C[C@H](C)C(=O)[C@](O)(C)[C@@H](C)[C@H](OC)[C@H](C)[C@H](CC)[C@@H](O)/C=C/C[C@@H]1CC=O
O1C(=O)C[C@@H](C)C(=O)/C=C/[C@@H](O)[C@H](CC=O)C[C@@](O)(C)[C@H](C)[C@@H](CC)[C@@H](C)[C@H]1OC
O1C(=O)C[C@H](C)[C@@H](C)[C@@H](C)C(=O)[C@@H](O)C[C@H](CC)[C@H](CC=O)[C@@](O)(C)[C@@H](OC)/C=C/1
O1C(=O)C[C@@H](C)[C@@H](C)[C@H](CC=O)[C@@](O)(C)C(=O)/C=C/[C@H](C)[C@@H](O)[C@H](OC)C[C@H]1CC
O1C(=O)C[C@@H](C)[C@H](C)[C@@H](OC)C(=O)C[C@](O)(C)[C@H](O)[C@@H](CC)[C@H](CC=O)[C@@H](C)/C=C\1
O1C(=O)C[C@H](C)[C@@H](C)C[C@@H](O)/C=C/[C@@](O)(C)C(=O)[C@@H](C)[C@H](CC)[C@@H](CC=O)[C@@H]1OC
O1C(=O)C[C@H](C)[C@H](C)[C@@H](CC)C[C@H](OC)[C@@H](O)[C@H](C)[C@@](O)(C)/C=C/C(=O)[C@@H]1CC=O
O1C(=O)C[C@@H](C)[C@H](C)[C@@H](O)[C@H](CC=O)[C@](O)(C)[C@@H](C)[C@@H](OC)C(=O)[C@@H](CC)C/C=C/1
O1C(=O)C[C@@H](C)[C@H](C)/C=C/C[C@@H](CC=O)[C@H](CC)C(=O)[C@H](C)[C@@H](O)[C@@](O)(C)[C@H]1OC
O1C(=O)C[C@@H](C)[C@@H](CC)C(=O)[C@@H](O)[C@H](C)[C@@H](C)[C@H](CC=O)[C@@H](OC)/C=C\C[C@]1(O)C
O1C(=O)C[C@H](C)[C@@H](CC)[C@@H](CC=O)C[C@@H](C)C(=O)[C@H](OC)[C@@H](O)[C@@](O)(C)[C@@H](C)/C=C/1
O1C(=O)C[C@H](C)[C@H](CC)[C@@](O)(C)[C@@H](CC=O)CC(=O)[C@@H](C)[C@H](C)[C@H](O)[C@H](OC)/C=C/1
O1C(=O)C[C@H](C)[C@@H](CC)/C=C\[C@@H](OC)[C@@H](O)[C@@](O)(C)C(=O)[C@H](C)[C@@H](CC=O)C[C@@H]1C
O1C(=O)C[C@H](C)[C@@H](CC=O)[C@@H](C)[C@@H](CC)[C@](O)(C)[C@H](OC)[C@@H](O)C(=O)[C@H](C)C/C=C/1
O1C(=O)C[C@H](C)[C@@H](CC=O)[C@H](CC)/C=C/[C@@H](C)[C@](O)(C)CC(=O)[C@@H](C)[C@H](O)[C@@H]1OC
O1C(=O)C[C@H](C)[C@@H](CC=O)[C@@H](OC)[C@@H](C)[C@H](C)[C@@H](O)C(=O)[C@@](O)(C)/C=C/C[C@@H]1CC
O1C(=O)C[C@H](C)[C@@H](O)C/C=C/[C@H](C)[C@H](CC)[C@](O)(C)[C@H](C)[C@H](CC=O)C(=O)[C@@H]1OC
O1C(=O)C[C@@H](C)[C@H](O)[C@@H](C)[C@H](CC)C[C@@H](CC=O)C(=O)[C@@H](C)[C@](O)(C)[C@@H](OC)/C=C\1
O1C(=O)C[C@H](C)[C@H](O)[C@@H](CC=O)[C@H](OC)/C=C/C(=O)[C@@H](C)[C@H](CC)[C@@](O)(C)C[C@H]1C
O1C(=O)C[C@@H](C)[C@H](O)/C=C\[C@H](C)[C@@](O)(C)C[C@H](CC=O)[C@@H](C)[C@H](CC)C(=O)[C@@H]1OC
O1C(=O)C[C@@H](C)[C@@](O)(C)C(=O)[C@@H](OC)[C@@H](CC=O)C[C@@H](C)[C@H](C)[C@H](CC)[C@@H](O)/C=C/1
O1C(=O)C[C@H](C)[C@@](O)(C)[C@H](CC)[C@H](C)[C@H](C)/C=C\C(=O)[C@H](O)[C@H](OC)C[C@H]1CC=O
O1C(=O)C[C@H](C)[C@](O)(C)[C@@H](O)[C@H](OC)C(=O)[C@@H](CC=O)[C@@H](CC)[C@H](C)[C@@H](C)C/C=C/1
O1C(=O)C[C@H](C)[C@H](OC)C[C@@H](C)C(=O)[C@](O)(C)[C@H](C)[C@@H](CC)[C@H](CC=O)[C@@H](O)/C=C/1
O1C(=O)C[C@H](C)[C@H](OC)[C@@H](C)[C@H](O)/C=C/[C@H](CC)C(=O)[C@H](CC=O)[C@@](O)(C)C[C@H]1C
O1C(=O)C[C@H](C)[C@H](OC)[C@@H](CC=O)C(=O)[C@](O)(C)[C@@H](C)[C@@H](O)[C@H](C)[C@H](CC)C/C=C/1
O1C(=O)C[C@H](C)[C@@H](OC)[C@](O)(C)[C@@H](CC=O)[C@H](CC)[C@H](C)CC(=O)[C@H](C)[C@@H](O)/C=C/1
O1C(=O)C[C@H](C)/C=C\C(=O)[C@@H](C)[C@@H](CC=O)[C@H](C)[C@@H](CC)[C@](O)(C)[C@H](OC)C[C@@H]1O
O1C(=O)C[C@H](C)/C=C/[C@@H](C)[C@@H](O)[C@@H](C)C[C@](O)(C)[C@H](CC)[C@@H](CC=O)C(=O)[C@@H]1OC
O1C(=O)C[C@@H](C)/C=C\[C@@H](O)C(=O)[C@@H](C)C[C@@H](C)[C@H](CC)[C@@H](CC=O)[C@](O)(C)[C@H]1OC
O1C(=O)C[C@@H](C)/C=C/[C@H](OC)[C@H](CC)[C@@](O)(C)[C@@H](O)C(=O)[C@H](C)[C@@H](CC=O)C[C@@H]1C
O1C(=O)C[C@@H](C)C[C@@H](C)C(=O)[C@@H](OC)[C@@](O)(C)[C@H](O)[C@H](CC)[C@@H](CC=O)[C@@H](C)/C=C/1
O1C(=O)C[C@@H](C)C[C@@H](CC=O)[C@H](O)[C@@](O)(C)[C@@H](OC)C(=O)[C@H](C)[C@H](C)[C@H](CC)/C=C/1
O1C(=O)C[C@H](C)C[C@H](OC)C(=O)[C@@H](CC=O)[C@@H](O)[C@@H](C)[C@](O)(C)/C=C/[C@@H](C)[C@H]1CC
O1C(=O)C[C@H](C)C(=O)C[C@@H](O)[C@H](CC)[C@@H](CC=O)[C@@H](OC)[C@@H](C)[C@](O)(C)[C@@H](C)/C=C/1
O1C(=O)C[C@H](C)C(=O)[C@@H](CC)C[C@@H](C)[C@@H](O)[C@@H](C)[C@@H](CC=O)[C@@](O)(C)[C@H](OC)/C=C\1
O1C(=O)C[C@@H](C)C(=O)[C@H](O)[C@@H](CC=O)C[C@@H](C)[C@H](CC)[C@@H](OC)/C=C/[C@@H](C)[C@]1(O)C
O1C(=O)C[C@H](C)C(=O)[C@@H](OC)/C=C/[C@@](O)(C)C[C@@H](CC=O)[C@H](C)[C@H](CC)[C@@H](C)[C@@H]1O
O1C(=O)C[C@H](C)[C@@H](C)C(=O)[C@H](CC=O)[C@H](OC)C[C@H](C)[C@@H](CC)[C@H](O)[C@@](O)(C)/C=C/1
O1C(=O)C[C@@H](C)[C@H](C)[C@@H](CC)/C=C/[C@H](CC=O)[C@@H](OC)C(=O)[C@H](O)[C@@](O)(C)C[C@@H]1C
O1C(=O)C[C@@H](C)[C@@H](C)[C@](O)(C)[C@@H](CC)[C@H](C)[C@@H](OC)[C@@H](O)C(=O)[C@@H](CC=O)C/C=C/1
O1C(=O)C[C@@H](C)[C@@H](C)/C=C/[C@@H](OC)C(=O)[C@H](O)C[C@H](C)[C@H](CC)[C@@H](CC=O)[C@]1(O)C
O1C(=O)C[C@H](C)[C@@H](C)[C@H](C)[C@@H](CC=O)C[C@@](O)(C)[C@H](CC)[C@@H](OC)/C=C/C(=O)[C@@H]1O
O1C(=O)C[C@H](C)[C@@H](C)[C@H](CC=O)[C@@H](OC)/C=C/[C@@H](C)[C@H](O)C(=O)[C@H](CC)C[C@]1(O)C
O1C(=O)C[C@@H](C)[C@H](C)[C@@H](OC)[C@@H](C)[C@](O)(C)[C@@H](CC)CC(=O)[C@H](CC=O)[C@H](O)/C=C/1
O1C(=O)C[C@H](C)[C@H](CC)C[C@H](OC)[C@H](O)[C@H](C)[C@@H](C)[C@](O)(C)/C=C/C(=O)[C@H]1CC=O
O1C(=O)C[C@H](C)[C@H](CC)[C@@H](C)[C@@H](C)[C@H](O)C[C@@H](OC)[C@H](CC=O)[C@](O)(C)C(=O)/C=C/1
O1C(=O)C[C@@H](C)[C@@H](CC)[C@H](O)[C@@H](OC)[C@H](C)CC(=O)[C@H](C)[C@@H](CC=O)[C@@](O)(C)/C=C/1
O1C(=O)C[C@@H](C)[C@H](CC)/C=C/[C@@H](C)C[C@H](OC)[C@@H](C)[C@H](O)[C@](O)(C)C(=O)[C@@H]1CC=O
O1C(=O)C[C@H](C)[C@@H](CC=O)C(=O)[C@](O)(C)/C=C\[C@@H](O)[C@H](CC)[C@@H](C)[C@H](C)C[C@H]1OC
O1C(=O)C[C@@H](C)[C@@H](CC=O)[C@H](CC)C(=O)[C@H](OC)[C@](O)(C)C[C@H](C)[C@@H](C)[C@H](O)/C=C\1
O1C(=O)C[C@H](C)[C@@H](CC=O)[C@@](O)(C)[C@@H](O)[C@H](CC)[C@H](C)C(=O)[C@H](OC)/C=C\C[C@H]1C
O1C(=O)C[C@@H](C)[C@H](O)C[C@@H](C)[C@@H](CC=O)[C@@H](CC)[C@H](OC)[C@@H](C)[C@@](O)(C)C(=O)/C=C/1
O1C(=O)C[C@H](C)[C@H](O)[C@@H](C)[C@](O)(C)[C@H](C)[C@H](CC)CC(=O)[C@H](CC=O)[C@@H](OC)/C=C/1
O1C(=O)C[C@H](C)[C@H](O)[C@@H](CC=O)C(=O)[C@@H](C)[C@H](C)[C@H](CC)[C@H](OC)/C=C/C[C@]1(O)C
O1C(=O)C[C@H](C)[C@@H](O)[C@@H](OC)[C@@H](CC=O)CC(=O)[C@@](O)(C)[C@H](C)[C@@H](CC)[C@H](C)/C=C/1
O1C(=O)C[C@@H](C)[C@](O)(C)C(=O)C/C=C/[C@H](C)[C@@H](C)[C@H](CC)[C@@H](CC=O)[C@H](O)[C@H]1OC
O1C(=O)C[C@H](C)[C@@](O)(C)[C@H](C)[C@H](CC=O)[C@H](O)/C=C/C(=O)[C@@H](CC)[C@H](OC)C[C@@H]1C
O1C(=O)C[C@@H](C)[C@@](O)(C)[C@H](O)C[C@H](CC)[C@H](OC)[C@@H](CC=O)[C@@H](C)[C@@H](C)C(=O)/C=C/1
O1C(=O)C[C@@H](C)[C@@](O)(C)/C=C/[C@@H](CC)[C@H](C)[C@@H](O)CC(=O)[C@@H](C)[C@H](CC=O)[C@@H]1OC
O1C(=O)C[C@@H](C)[C@@H](OC)[C@H](C)C[C@@H](C)[C@@H](O)[C@H](CC)[C@](O)(C)/C=C/C(=O)[C@H]1CC=O
O1C(=O)C[C@H](C)[C@H](OC)[C@@H](CC)[C@@H](CC=O)C[C@@H](C)[C@](O)(C)[C@H](C)[C@@H](O)C(=O)/C=C\1
O1C(=O)C[C@H](C)[C@H](OC)[C@@H](O)/C=C\[C@](O)(C)[C@H](C)CC(=O)[C@H](C)[C@@H](CC)[C@H]1CC=O
O1C(=O)C[C@H](C)/C=C\C[C@@H](CC)[C@](O)(C)[C@@H](C)[C@H](C)[C@H](O)[C@@H](OC)C(=O)[C@@H]1CC=O
O1C(=O)C[C@@H](C)/C=C/[C@@H](C)[C@H](OC)[C@H](CC=O)C[C@H](O)[C@@H](C)[C@H](CC)C(=O)[C@@]1(O)C
O1C(=O)C[C@H](C)/C=C/[C@@H](CC=O)[C@@H](C)[C@H](CC)CC(=O)[C@H](C)[C@H](O)[C@](O)(C)[C@@H]1OC
O1C(=O)C[C@H](C)/C=C\[C@@](O)(C)[C@@H](OC)C(=O)[C@H](O)[C@@H](C)[C@H](CC)[C@H](CC=O)C[C@@H]1C
O1C(=O)C[C@@H](CC)C[C@H](C)[C@H](CC=O)C(=O)[C@@H](OC)[C@](O)(C)[C@H](C)[C@@H](O)[C@H](C)/C=C\1
O1C(=O)C[C@H](CC)C[C@H](C)[C@@H](OC)/C=C\[C@@H](O)C(=O)[C@H](C)[C@H](C)[C@@H](CC=O)[C@]1(O)C
O1C(=O)C[C@@H](CC)C[C@](O)(C)[C@H](C)[C@@H](OC)[C@@H](CC=O)[C@H](C)[C@H](O)/C=C/C(=O)[C@@H]1C
O1C(=O)C[C@@H](CC)C/C=C/[C@](O)(C)[C@@H](CC=O)[C@H](C)[C@@H](O)[C@@H](C)[C@H](C)C(=O)[C@H]1OC
O1C(=O)C[C@H](CC)C(=O)[C@@H](C)[C@H](C)[C@@H](O)[C@@H](CC=O)C[C@@H](C)[C@](O)(C)[C@H](OC)/C=C\1
O1C(=O)C[C@H](CC)C(=O)[C@@H](CC=O)[C@H](OC)[C@@H](C)[C@H](C)[C@@H](C)[C@](O)(C)/C=C/C[C@@H]1O
O1C(=O)C[C@H](CC)C(=O)[C@@H](OC)[C@@H](C)[C@H](C)C[C@](O)(C)[C@@H](CC=O)[C@H](O)[C@H](C)/C=C/1
O1C(=O)C[C@@H](CC)[C@@H](C)C[C@@H](OC)C(=O)[C@@H](C)[C@H](C)[C@@H](CC=O)[C@@H](O)[C@](O)(C)/C=C/1
O1C(=O)C[C@@H](CC)[C@H](C)[C@@H](C)C(=O)[C@@H](OC)/C=C/[C@H](C)[C@@H](O)[C@](O)(C)C[C@@H]1CC=O
O1C(=O)C[C@H](CC)[C@H](C)[C@@H](O)[C@@](O)(C)[C@@H](CC=O)[C@H](OC)[C@H](C)C(=O)[C@@H](C)C/C=C/1
O1C(=O)C[C@H](CC)[C@@H](C)/C=C/C(=O)[C@@H](CC=O)[C@@](O)(C)C[C@@H](C)[C@H](C)[C@@H](O)[C@@H]1OC
O1C(=O)C[C@@H](CC)[C@H](C)C(=O)[C@@](O)(C)[C@@H](C)[C@@H](O)[C@H](C)[C@@H](OC)/C=C/C[C@@H]1CC=O
O1C(=O)C[C@H](CC)[C@H](C)[C@@H](CC=O)C(=O)[C@H](C)[C@@H](O)[C@@H](OC)[C@H](C)[C@@](O)(C)C/C=C/1
O1C(=O)C[C@@H](CC)[C@H](C)[C@@](O)(C)[C@@H](O)C[C@@H](C)C(=O)[C@H](C)[C@H](CC=O)[C@@H](OC)/C=C/1
O1C(=O)C[C@@H](CC)[C@H](C)CC(=O)/C=C/[C@@H](C)[C@H](CC=O)[C@@](O)(C)[C@@H](OC)[C@H](C)[C@H]1O
O1C(=O)C[C@H](CC)[C@@H](C)[C@H](C)[C@@H](O)[C@@H](OC)C[C@](O)(C)[C@@H](C)[C@@H](CC=O)C(=O)/C=C/1
O1C(=O)C[C@@H](CC)[C@@H](C)[C@H](O)C[C@](O)(C)C(=O)[C@@H](C)[C@H](C)[C@@H](CC=O)[C@H](OC)/C=C/1
O1C(=O)C[C@H](CC)[C@@H](C)[C@H](OC)[C@@H](CC=O)[C@@H](C)/C=C/C(=O)[C@H](O)[C@@](O)(C)C[C@H]1C
O1C(=O)C[C@H](CC)[C@H](CC=O)C(=O)C[C@@H](C)[C@H](OC)[C@](O)(C)[C@H](C)[C@H](O)[C@@H](C)/C=C/1
O1C(=O)C[C@H](CC)[C@H](CC=O)[C@H](C)[C@@H](O)C[C@H](OC)C(=O)[C@H](C)[C@H](C)[C@@](O)(C)/C=C/1
O1C(=O)C[C@H](CC)[C@@H](CC=O)[C@@H](O)/C=C\[C@@H](OC)[C@H](C)C(=O)[C@@H](C)[C@@](O)(C)C[C@H]1C
O1C(=O)C[C@H](CC)[C@@H](CC=O)/C=C/[C@@H](C)[C@@](O)(C)[C@H](C)[C@@H](O)C(=O)[C@@H](C)C[C@H]1OC
O1C(=O)C[C@@H](CC)[C@@H](O)C(=O)/C=C/[C@@H](CC=O)[C@H](C)C[C@H](C)[C@H](C)[C@@](O)(C)[C@@H]1OC
O1C(=O)C[C@H](CC)[C@@H](O)[C@H](C)[C@@H](C)[C@H](CC=O)C(=O)[C@@H](C)[C@@H](OC)/C=C/C[C@]1(O)C
O1C(=O)C[C@@H](CC)[C@H](O)[C@@](O)(C)/C=C\[C@@H](C)C[C@@H](CC=O)[C@@H](C)[C@@H](C)C(=O)[C@@H]1OC
O1C(=O)C[C@H](CC)[C@](O)(C)C[C@H](C)[C@H](C)C(=O)[C@H](C)[C@H](CC=O)[C@H](O)[C@@H](OC)/C=C/1
O1C(=O)C[C@H](CC)[C@](O)(C)[C@@H](C)[C@H](OC)/C=C\[C@@H](O)C(=O)[C@H](C)[C@@H](CC=O)C[C@@H]1C
O1C(=O)C[C@@H](CC)[C@@](O)(C)[C@@H](CC=O)[C@@H](C)[C@H](OC)[C@@H](O)[C@H](C)C(=O)[C@@H](C)C/C=C/1
O1C(=O)C[C@H](CC)[C@](O)(C)[C@H](OC)[C@H](O)[C@@H](C)[C@@H](CC=O)CC(=O)[C@H](C)[C@@H](C)/C=C/1
O1C(=O)C[C@@H](CC)[C@@H](OC)C(=O)[C@H](C)[C@@H](CC=O)[C@@H](O)[C@H](C)[C@](O)(C)/C=C/C[C@@H]1C
O1C(=O)C[C@@H](CC)[C@@H](OC)[C@H](C)[C@@](O)(C)[C@@H](C)[C@H](C)[C@@H](O)C(=O)[C@H](CC=O)C/C=C/1
O1C(=O)C[C@@H](CC)[C@@H](OC)[C@H](O)[C@@H](C)C(=O)[C@@H](C)C[C@@H](C)[C@H](CC=O)[C@@](O)(C)/C=C/1
O1C(=O)C[C@H](CC)[C@H](OC)/C=C/[C@H](O)C[C@H](C)[C@H](C)[C@@H](CC=O)[C@@](O)(C)C(=O)[C@H]1C
O1C(=O)C[C@@H](CC)/C=C/[C@H](C)C(=O)[C@@H](OC)C[C@H](O)[C@@H](C)[C@@H](CC=O)[C@H](C)[C@]1(O)C
O1C(=O)C[C@H](CC)/C=C\[C@H](C)[C@@H](O)[C@@](O)(C)CC(=O)[C@H](C)[C@@H](C)[C@@H](CC=O)[C@@H]1OC
O1C(=O)C[C@H](CC)/C=C/[C@@](O)(C)C(=O)[C@@H](C)[C@H](OC)[C@@H](C)[C@H](CC=O)[C@H](O)C[C@@H]1C
O1C(=O)C[C@@H](CC=O)CC(=O)[C@@](O)(C)[C@@H](C)[C@H](OC)[C@@H](O)[C@H](C)[C@@H](CC)[C@H](C)/C=C/1
O1C(=O)C[C@H](CC=O)C[C@@H](C)[C@@H](C)[C@@H](C)[C@H](OC)C(=O)[C@@H](CC)[C@H](O)[C@](O)(C)/C=C/1
O1C(=O)C[C@@H](CC=O)C[C@H](O)[C@](O)(C)C(=O)[C@H](CC)[C@@H](C)[C@@H](OC)/C=C\[C@@H](C)[C@@H]1C
O1C(=O)C[C@@H](CC=O)C/C=C\C(=O)[C@H](OC)[C@@H](C)[C@@H](O)[C@H](C)[C@@H](CC)[C@H](C)[C@]1(O)C
O1C(=O)C[C@H](CC=O)C(=O)[C@@H](C)[C@H](O)[C@H](OC)[C@H](C)C[C@H](C)[C@H](CC)[C@](O)(C)/C=C/1
O1C(=O)C[C@@H](CC=O)C(=O)[C@@H](CC)C[C@](O)(C)[C@@H](C)[C@H](C)[C@@H](OC)/C=C\[C@@H](C)[C@H]1O
O1C(=O)C[C@H](CC=O)C(=O)[C@@](O)(C)[C@H](CC)[C@@H](C)C[C@H](OC)[C@H](C)[C@H](O)[C@H](C)/C=C/1
O1C(=O)C[C@H](CC=O)[C@H](C)CC(=O)[C@@H](CC)[C@@H](C)[C@@H](C)[C@H](O)[C@@](O)(C)[C@H](OC)/C=C/1
O1C(=O)C[C@H](CC=O)[C@H](C)[C@@H](C)[C@@H](O)C/C=C\[C@@H](C)[C@@](O)(C)[C@@H](OC)C(=O)[C@H]1CC
O1C(=O)C[C@@H](CC=O)[C@H](C)[C@@H](CC)/C=C\[C@@H](OC)[C@@H](O)[C@H](C)C(=O)[C@H](C)C[C@]1(O)C
O1C(=O)C[C@H](CC=O)[C@@H](C)[C@@H](OC)[C@H](C)[C@](O)(C)[C@@H](O)CC(=O)[C@@H](C)[C@@H](CC)/C=C/1
O1C(=O)C[C@@H](CC=O)[C@H](C)C/C=C/[C@H](O)[C@H](CC)[C@H](C)[C@](O)(C)[C@H](OC)C(=O)[C@H]1C
O1C(=O)C[C@H](CC=O)[C@@H](C)[C@H](C)[C@H](CC)[C@@H](O)[C@H](C)[C@@H](OC)C(=O)[C@](O)(C)C/C=C/1
O1C(=O)C[C@@H](CC=O)[C@@H](C)[C@H](O)/C=C/[C@@H](C)[C@@H](C)CC(=O)[C@H](CC)[C@](O)(C)[C@H]1OC
O1C(=O)C[C@@H](CC=O)[C@@H](C)/C=C/[C@@H](C)C(=O)[C@@H](C)[C@H](CC)[C@@](O)(C)[C@@H](OC)C[C@@H]1O
O1C(=O)C[C@@H](CC=O)[C@H](C)C(=O)/C=C\C[C@@H](C)[C@@](O)(C)[C@@H](CC)[C@H](O)[C@@H](C)[C@@H]1OC
O1C(=O)C[C@@H](CC=O)[C@@H](C)[C@@H](CC)[C@@H](C)/C=C/CC(=O)[C@H](C)[C@@H](O)[C@](O)(C)[C@H]1OC
O1C(=O)C[C@H](CC=O)[C@@H](C)[C@](O)(C)[C@H](OC)[C@H](CC)/C=C/C(=O)[C@@H](C)[C@@H](O)C[C@H]1C
O1C(=O)C[C@H](CC=O)[C@H](CC)C[C@@H](C)[C@@H](O)[C@H](OC)[C@@](O)(C)[C@H](C)[C@@H](C)C(=O)/C=C/1
O1C(=O)C[C@H](CC=O)[C@H](CC)[C@@H](C)[C@@H](OC)[C@H](C)[C@](O)(C)CC(=O)[C@@H](C)[C@@H](O)/C=C/1
O1C(=O)C[C@@H](CC=O)[C@H](CC)[C@@H](O)[C@@H](C)C(=O)[C@@](O)(C)[C@@H](C)[C@H](OC)/C=C/C[C@H]1C
O1C(=O)C[C@H](CC=O)[C@@H](CC)[C@H](OC)[C@@](O)(C)C[C@H](C)[C@H](O)[C@@H](C)[C@H](C)C(=O)/C=C/1
O1C(=O)C[C@@H](CC=O)[C@@H](O)C(=O)[C@H](C)/C=C\[C@H](C)C[C@H](C)[C@@H](CC)[C@@](O)(C)[C@@H]1OC
O1C(=O)C[C@@H](CC=O)[C@H](O)[C@@H](C)[C@](O)(C)[C@H](OC)C(=O)[C@H](C)[C@H](CC)/C=C\C[C@@H]1C
O1C(=O)C[C@H](CC=O)[C@H](O)[C@](O)(C)C(=O)[C@H](CC)C[C@@H](OC)[C@@H](C)[C@H](C)[C@@H](C)/C=C/1
O1C(=O)C[C@H](CC=O)[C@H](O)/C=C/[C@H](CC)[C@@H](C)CC(=O)[C@H](C)[C@@H](C)[C@@](O)(C)[C@H]1OC
O1C(=O)C[C@@H](CC=O)[C@](O)(C)[C@@H](C)C(=O)[C@@H](C)/C=C/[C@@H](C)[C@H](O)[C@H](OC)C[C@@H]1CC
O1C(=O)C[C@@H](CC=O)[C@](O)(C)[C@@H](C)[C@H](O)C[C@H](OC)[C@@H](CC)[C@@H](C)[C@H](C)C(=O)/C=C/1
O1C(=O)C[C@@H](CC=O)[C@@](O)(C)[C@H](OC)C/C=C/[C@@H](CC)C(=O)[C@H](C)[C@@H](C)[C@H](C)[C@H]1O
O1C(=O)C[C@H](CC=O)[C@@H](OC)C[C@@H](CC)[C@](O)(C)[C@@H](C)[C@H](C)[C@H](O)/C=C/C(=O)[C@H]1C
O1C(=O)C[C@@H](CC=O)[C@H](OC)[C@@H](C)C[C@@H](O)[C@H](C)[C@@](O)(C)[C@H](C)[C@H](CC)C(=O)/C=C/1
O1C(=O)C[C@@H](CC=O)[C@@H](OC)[C@@H](CC)[C@H](C)[C@@H](C)[C@H](C)CC(=O)[C@H](O)[C@@](O)(C)/C=C/1
O1C(=O)C[C@H](CC=O)[C@H](OC)/C=C/C[C@@H](C)[C@@H](C)[C@@H](C)[C@H](O)[C@](O)(C)C(=O)[C@H]1CC
O1C(=O)C[C@H](CC=O)/C=C/C(=O)[C@@H](CC)[C@@H](C)C[C@@](O)(C)[C@H](C)[C@H](O)[C@H](C)[C@@H]1OC
O1C(=O)C[C@H](CC=O)/C=C/[C@H](C)CC(=O)[C@H](C)[C@H](C)[C@@H](CC)[C@H](O)[C@@](O)(C)[C@H]1OC
O1C(=O)C[C@@H](CC=O)/C=C\[C@@H](O)[C@H](C)[C@](O)(C)[C@@H](OC)C(=O)[C@@H](C)[C@H](CC)C[C@@H]1C
O1C(=O)C[C@H](CC=O)/C=C/[C@@H](OC)[C@@](O)(C)[C@H](C)[C@@H](CC)[C@H](C)C(=O)[C@@H](C)C[C@@H]1O
O1C(=O)C[C@H](O)C[C@@H](C)[C@@H](CC)[C@H](CC=O)[C@@H](OC)C(=O)[C@@H](C)[C@H](C)[C@@](O)(C)/C=C\1
O1C(=O)C[C@@H](O)C[C@@H](CC)/C=C/[C@@H](C)[C@@H](CC=O)[C@H](C)[C@@](O)(C)[C@@H](OC)C(=O)[C@@H]1C
O1C(=O)C[C@H](O)C[C@H](OC)[C@@H](C)[C@H](C)[C@@H](CC)[C@@](O)(C)[C@@H](C)[C@H](CC=O)C(=O)/C=C/1
O1C(=O)C[C@@H](O)C(=O)C/C=C/[C@@H](C)[C@@H](CC)[C@H](C)[C@H](C)[C@@H](CC=O)[C@](O)(C)[C@H]1OC
O1C(=O)C[C@H](O)C(=O)[C@H](C)[C@H](C)/C=C/[C@@H](C)[C@@H](CC)[C@](O)(C)[C@H](OC)C[C@@H]1CC=O
O1C(=O)C[C@@H](O)C(=O)[C@H](CC=O)[C@@H](OC)[C@](O)(C)C[C@@H](CC)[C@H](C)[C@@H](C)[C@H](C)/C=C\1
O1C(=O)C[C@@H](O)C(=O)/C=C/[C@H](C)[C@H](CC=O)C[C@H](C)[C@@H](C)[C@H](CC)[C@](O)(C)[C@H]1OC
O1C(=O)C[C@H](O)[C@@H](C)C(=O)[C@H](OC)[C@@H](C)/C=C/[C@@H](C)[C@@H](CC=O)[C@@](O)(C)C[C@H]1CC
O1C(=O)C[C@@H](O)[C@H](C)[C@@H](CC)[C@H](C)C(=O)[C@H](OC)[C@](O)(C)[C@@H](C)[C@@H](CC=O)C/C=C/1
O1C(=O)C[C@@H](O)[C@H](C)[C@](O)(C)[C@@H](OC)C[C@H](CC=O)C(=O)[C@@H](C)[C@@H](C)[C@@H](CC)/C=C/1
O1C(=O)C[C@@H](O)[C@@H](C)C[C@@H](C)/C=C/[C@@H](CC=O)[C@@H](C)[C@@](O)(C)[C@@H](OC)C(=O)[C@H]1CC
O1C(=O)C[C@@H](O)[C@@H](C)[C@H](C)[C@](O)(C)[C@H](OC)[C@@H](C)[C@H](CC=O)C(=O)[C@H](CC)C/C=C/1
O1C(=O)C[C@H](O)[C@@H](C)[C@@H](CC=O)C(=O)[C@@](O)(C)[C@H](C)C[C@H](C)[C@H](CC)[C@H](OC)/C=C/1
O1C(=O)C[C@H](O)[C@@H](C)[C@@H](OC)[C@@H](CC=O)[C@H](C)C(=O)[C@@H](C)[C@](O)(C)/C=C/C[C@H]1CC
O1C(=O)C[C@@H](O)[C@H](C)C(=O)[C@@H](C)[C@@H](CC)C[C@@H](OC)[C@@H](CC=O)[C@](O)(C)[C@H](C)/C=C/1
O1C(=O)C[C@@H](O)[C@H](C)[C@@H](C)[C@](O)(C)C(=O)C[C@@H](C)[C@@H](CC)[C@H](CC=O)[C@@H](OC)/C=C/1
O1C(=O)C[C@H](O)[C@H](C)[C@@](O)(C)C/C=C\[C@H](OC)[C@@H](C)[C@@H](CC)[C@H](CC=O)C(=O)[C@@H]1C
O1C(=O)C[C@H](O)[C@H](C)/C=C/[C@@H](CC)[C@@](O)(C)[C@H](CC=O)[C@H](C)C(=O)[C@@H](C)C[C@@H]1OC
O1C(=O)C[C@@H](O)[C@@H](CC)[C@@H](C)C[C@@](O)(C)[C@H](OC)C(=O)[C@@H](C)[C@@H](C)[C@@H](CC=O)/C=C/1
O1C(=O)C[C@@H](O)[C@@H](CC)[C@H](C)[C@@H](CC=O)[C@H](C)[C@](O)(C)C(=O)[C@H](OC)/C=C/C[C@H]1C
O1C(=O)C[C@@H](O)[C@@H](CC)[C@H](OC)C[C@@H](C)[C@H](C)[C@](O)(C)[C@H](C)[C@@H](CC=O)C(=O)/C=C/1
O1C(=O)C[C@H](O)[C@@H](CC=O)C[C@H](CC)[C@@H](C)[C@H](C)C(=O)[C@@H](C)[C@@](O)(C)[C@H](OC)/C=C/1
O1C(=O)C[C@@H](O)[C@@H](CC=O)[C@@H](C)CC(=O)[C@H](C)[C@H](CC)[C@H](OC)/C=C\[C@H](C)[C@]1(O)C
O1C(=O)C[C@H](O)[C@@H](CC=O)[C@H](CC)[C@@H](C)/C=C/C[C@](O)(C)[C@@H](C)[C@@H](C)C(=O)[C@@H]1OC
O1C(=O)C[C@H](O)[C@@H](CC=O)[C@@H](OC)/C=C/[C@H](CC)CC(=O)[C@H](C)[C@H](C)[C@@H](C)[C@]1(O)C
O1C(=O)C[C@@H](O)[C@@](O)(C)C(=O)[C@@H](C)[C@H](CC)/C=C/[C@@H](C)[C@H](CC=O)[C@@H](OC)C[C@@H]1C
O1C(=O)C[C@@H](O)[C@@](O)(C)[C@H](C)/C=C\[C@H](C)[C@H](CC=O)[C@@H](CC)C(=O)[C@@H](C)C[C@H]1OC
O1C(=O)C[C@H](O)[C@@](O)(C)[C@H](CC=O)[C@@H](C)C(=O)[C@H](OC)C[C@H](C)[C@@H](C)[C@@H](CC)/C=C/1
O1C(=O)C[C@H](O)[C@@](O)(C)/C=C/[C@@H](OC)C[C@@H](C)[C@H](C)[C@@H](CC)[C@H](CC=O)C(=O)[C@@H]1C
O1C(=O)C[C@H](O)[C@H](OC)[C@H](C)[C@@H](C)/C=C/[C@H](C)[C@@H](CC=O)C(=O)[C@H](CC)C[C@]1(O)C
O1C(=O)C[C@@H](O)[C@@H](OC)[C@H](C)[C@](O)(C)[C@@H](CC=O)[C@H](C)CC(=O)[C@H](C)[C@H](CC)/C=C/1
O1C(=O)C[C@@H](O)[C@@H](OC)[C@@](O)(C)[C@H](C)[C@@H](CC)C(=O)[C@H](C)[C@@H](CC=O)/C=C\C[C@@H]1C
O1C(=O)C[C@H](O)/C=C\C[C@](O)(C)[C@@H](C)C(=O)[C@@H](CC=O)[C@H](C)[C@@H](CC)[C@@H](C)[C@@H]1OC
O1C(=O)C[C@@H](O)/C=C/[C@@H](C)[C@@H](C)[C@H](C)CC(=O)[C@@H](CC)[C@@H](CC=O)[C@](O)(C)[C@H]1OC
O1C(=O)C[C@@H](O)/C=C/[C@H](CC)[C@](O)(C)C[C@H](OC)[C@@H](C)[C@H](C)[C@H](CC=O)C(=O)[C@H]1C
O1C(=O)C[C@@H](O)/C=C/[C@H](OC)C(=O)[C@@](O)(C)[C@H](CC)[C@@H](C)[C@H](C)[C@@H](C)C[C@H]1CC=O
O1C(=O)C[C@](O)(C)C[C@H](C)[C@@H](O)[C@H](OC)[C@@H](CC=O)C(=O)[C@@H](C)[C@H](C)[C@H](CC)/C=C/1
O1C(=O)C[C@@](O)(C)C[C@@H](CC)[C@@H](C)[C@H](O)[C@H](CC=O)[C@H](C)[C@@H](OC)/C=C/C(=O)[C@H]1C
O1C(=O)C[C@@](O)(C)C[C@H](O)[C@H](CC=O)[C@H](C)[C@@H](C)[C@@H](OC)[C@H](C)[C@@H](CC)C(=O)/C=C/1
O1C(=O)C[C@@](O)(C)C(=O)C[C@H](C)[C@@H](CC)[C@H](CC=O)[C@@H](C)[C@H](C)[C@@H](O)[C@@H](OC)/C=C/1
O1C(=O)C[C@](O)(C)C(=O)[C@@H](C)[C@@H](O)[C@H](C)[C@H](C)[C@@H](CC)[C@H](OC)/C=C\C[C@H]1CC=O
O1C(=O)C[C@](O)(C)C(=O)[C@@H](CC=O)[C@@H](C)C[C@@H](C)[C@H](OC)[C@@H](CC)[C@@H](O)[C@H](C)/C=C/1
O1C(=O)C[C@](O)(C)C(=O)[C@H](OC)[C@@H](CC)/C=C\C[C@@H](C)[C@H](C)[C@@H](C)[C@@H](CC=O)[C@@H]1O
O1C(=O)C[C@](O)(C)[C@@H](C)C(=O)C[C@@H](O)/C=C/[C@H](C)[C@H](CC=O)[C@@H](OC)[C@H](C)[C@H]1CC
O1C(=O)C[C@@](O)(C)[C@H](C)[C@@H](C)[C@H](CC=O)[C@H](CC)[C@@H](OC)[C@H](O)C(=O)[C@@H](C)C/C=C/1
O1C(=O)C[C@@](O)(C)[C@H](C)[C@H](O)C[C@H](C)[C@@H](OC)C(=O)[C@H](C)[C@@H](CC)[C@H](CC=O)/C=C/1
O1C(=O)C[C@](O)(C)[C@H](C)/C=C/[C@@H](CC)C(=O)[C@@H](CC=O)[C@H](C)[C@H](O)[C@H](OC)C[C@H]1C
O1C(=O)C[C@@](O)(C)[C@@H](C)[C@@H](C)CC(=O)[C@@H](CC=O)[C@@H](OC)[C@H](CC)[C@@H](O)[C@H](C)/C=C\1
O1C(=O)C[C@@](O)(C)[C@H](C)[C@@H](CC)[C@@H](C)/C=C\[C@@H](C)CC(=O)[C@@H](CC=O)[C@H](O)[C@H]1OC
O1C(=O)C[C@](O)(C)[C@H](C)[C@@H](O)/C=C/[C@H](CC=O)C(=O)[C@H](C)[C@@H](CC)[C@H](OC)C[C@H]1C
O1C(=O)C[C@](O)(C)[C@@H](C)C[C@H](CC)[C@@H](O)C(=O)[C@@H](OC)[C@@H](C)[C@@H](CC=O)[C@H](C)/C=C\1
O1C(=O)C[C@@](O)(C)[C@@H](C)[C@@H](C)/C=C\[C@@H](CC)CC(=O)[C@H](C)[C@@H](CC=O)[C@@H](O)[C@@H]1OC
O1C(=O)C[C@@](O)(C)[C@H](C)[C@H](CC=O)[C@@H](C)C(=O)/C=C\[C@H](C)[C@@H](O)[C@H](OC)C[C@H]1CC
O1C(=O)C[C@@](O)(C)[C@@H](C)[C@@H](OC)/C=C\C[C@H](CC=O)[C@@H](CC)[C@@H](C)[C@H](C)C(=O)[C@H]1O
O1C(=O)C[C@@](O)(C)[C@H](CC)C(=O)[C@H](C)/C=C/[C@H](O)C[C@@H](C)[C@H](C)[C@H](CC=O)[C@@H]1OC
O1C(=O)C[C@](O)(C)[C@@H](CC)[C@H](C)[C@H](OC)[C@H](O)[C@H](C)C(=O)[C@H](CC=O)/C=C/C[C@H]1C
O1C(=O)C[C@](O)(C)[C@@H](CC)[C@@H](O)[C@H](C)[C@@H](CC=O)[C@H](C)[C@@H](OC)C(=O)[C@@H](C)C/C=C/1
O1C(=O)C[C@](O)(C)[C@@H](CC)/C=C/[C@@H](O)[C@@H](C)[C@@H](C)CC(=O)[C@H](C)[C@@H](CC=O)[C@H]1OC
O1C(=O)C[C@@](O)(C)[C@H](CC=O)[C@@H](C)[C@@H](C)[C@H](C)C(=O)[C@H](CC)[C@H](OC)/C=C/C[C@H]1O
O1C(=O)C[C@@](O)(C)[C@H](CC=O)[C@H](C)[C@@H](OC)C(=O)C[C@@H](O)[C@@H](C)[C@H](CC)[C@H](C)/C=C/1
O1C(=O)C[C@](O)(C)[C@H](CC=O)[C@@H](OC)[C@@H](C)CC(=O)[C@H](C)[C@H](C)[C@H](CC)[C@@H](O)/C=C/1
O1C(=O)C[C@@](O)(C)[C@H](O)C[C@H](CC=O)[C@H](OC)/C=C/[C@@H](C)[C@H](C)[C@H](CC)C(=O)[C@@H]1C
O1C(=O)C[C@](O)(C)[C@H](O)[C@@H](C)C(=O)[C@@H](CC=O)[C@H](OC)[C@@H](CC)[C@@H](C)[C@H](C)C/C=C/1
O1C(=O)C[C@@](O)(C)[C@H](O)[C@@H](CC)[C@H](CC=O)[C@H](C)[C@@H](OC)CC(=O)[C@@H](C)[C@H](C)/C=C/1
O1C(=O)C[C@@](O)(C)[C@H](O)/C=C/C(=O)[C@@H](C)[C@H](CC)[C@@H](C)[C@H](CC=O)[C@@H](OC)C[C@@H]1C
O1C(=O)C[C@@](O)(C)[C@@H](OC)C(=O)[C@@H](CC=O)[C@H](C)[C@@H](C)[C@H](O)[C@H](C)[C@H](CC)C/C=C/1
O1C(=O)C[C@@](O)(C)[C@@H](OC)[C@H](C)C(=O)C[C@@H](CC)[C@@H](C)[C@H](C)[C@H](CC=O)[C@H](O)/C=C\1
O1C(=O)C[C@@](O)(C)[C@H](OC)[C@H](CC=O)[C@H](C)/C=C/C(=O)[C@@H](C)[C@H](CC)[C@H](O)C[C@H]1C
O1C(=O)C[C@@](O)(C)/C=C/CC(=O)[C@H](O)[C@@H](C)[C@H](CC=O)[C@@H](C)[C@@H](CC)[C@@H](C)[C@@H]1OC
O1C(=O)C[C@@](O)(C)/C=C/[C@H](C)[C@@H](CC)[C@H](CC=O)CC(=O)[C@@H](C)[C@@H](C)[C@H](O)[C@H]1OC
O1C(=O)C[C@@](O)(C)/C=C/[C@@H](CC)C[C@H](C)[C@@H](OC)[C@H](C)[C@@H](CC=O)[C@H](O)C(=O)[C@H]1C
O1C(=O)C[C@](O)(C)/C=C/[C@@H](O)[C@H](C)C(=O)[C@@H](CC=O)[C@H](CC)[C@H](C)[C@@H](C)C[C@H]1OC
O1C(=O)C[C@H](OC)C[C@@H](C)C(=O)[C@H](C)[C@@](O)(C)[C@H](C)[C@H](CC)[C@@H](CC=O)[C@@H](O)/C=C/1
O1C(=O)C[C@@H](OC)C[C@H](C)[C@@H](CC)/C=C/[C@@H](CC=O)[C@H](C)[C@@H](O)[C@](O)(C)C(=O)[C@H]1C
O1C(=O)C[C@@H](OC)C[C@@H](CC=O)/C=C/[C@@H](O)[C@H](C)[C@@H](CC)[C@@H](C)[C@@H](C)C(=O)[C@]1(O)C
O1C(=O)C[C@H](OC)C/C=C/[C@H](C)[C@H](CC=O)[C@H](C)C(=O)[C@@H](C)[C@H](CC)[C@@H](O)[C@]1(O)C
O1C(=O)C[C@@H](OC)C(=O)[C@H](C)/C=C\[C@H](CC)[C@@H](C)[C@@H](C)[C@H](O)[C@](O)(C)C[C@@H]1CC=O
O1C(=O)C[C@@H](OC)C(=O)[C@@H](CC)[C@@H](C)[C@H](C)C[C@](O)(C)[C@@H](CC=O)[C@H](O)[C@H](C)/C=C/1
O1C(=O)C[C@@H](OC)C(=O)[C@H](O)/C=C/[C@H](C)C[C@@H](C)[C@H](C)[C@@H](CC)[C@H](CC=O)[C@]1(O)C
O1C(=O)C[C@@H](OC)[C@H](C)C[C@@H](C)/C=C/[C@](O)(C)[C@H](C)[C@H](CC=O)[C@@H](O)C(=O)[C@H]1CC
O1C(=O)C[C@@H](OC)[C@H](C)[C@H](C)[C@](O)(C)[C@H](O)[C@H](CC=O)[C@@H](CC)C(=O)[C@H](C)C/C=C/1
O1C(=O)C[C@H](OC)[C@@H](C)[C@H](CC=O)[C@@H](C)[C@@H](O)[C@@](O)(C)CC(=O)[C@@H](C)[C@@H](CC)/C=C/1
O1C(=O)C[C@H](OC)[C@@H](C)[C@](O)(C)[C@H](O)[C@@H](C)[C@H](CC)C(=O)[C@@H](CC=O)/C=C/C[C@H]1C
O1C(=O)C[C@@H](OC)[C@@H](C)C(=O)[C@@H](C)[C@H](CC)[C@@H](CC=O)[C@@](O)(C)[C@@H](C)[C@H](O)C/C=C/1
O1C(=O)C[C@H](OC)[C@@H](C)[C@H](C)[C@](O)(C)C(=O)[C@H](CC)C[C@H](C)[C@H](CC=O)[C@H](O)/C=C\1
O1C(=O)C[C@H](OC)[C@H](C)[C@@H](O)[C@H](C)C[C@H](C)[C@H](CC)[C@](O)(C)/C=C/C(=O)[C@H]1CC=O
O1C(=O)C[C@@H](OC)[C@H](C)/C=C\[C@H](CC=O)[C@](O)(C)C[C@H](CC)[C@@H](C)[C@H](C)C(=O)[C@H]1O
O1C(=O)C[C@@H](OC)[C@H](C)[C@H](C)C(=O)[C@@](O)(C)C[C@H](C)[C@@H](CC)[C@@H](CC=O)[C@@H](O)/C=C/1
O1C(=O)C[C@@H](OC)[C@@H](C)[C@H](CC)[C@H](O)[C@H](C)/C=C/C(=O)[C@H](CC=O)[C@](O)(C)C[C@@H]1C
O1C(=O)C[C@@H](OC)[C@H](C)[C@@](O)(C)C(=O)[C@H](C)[C@@H](O)[C@H](CC=O)[C@@H](C)[C@H](CC)C/C=C/1
O1C(=O)C[C@H](OC)[C@@H](CC)C[C@H](O)[C@@H](C)[C@@](O)(C)C(=O)[C@H](C)[C@@H](C)[C@@H](CC=O)/C=C/1
O1C(=O)C[C@@H](OC)[C@H](CC)[C@@H](C)C(=O)C[C@H](O)[C@@H](C)[C@](O)(C)/C=C/[C@H](C)[C@@H]1CC=O
O1C(=O)C[C@@H](OC)[C@@H](CC)[C@@H](CC=O)[C@@H](C)/C=C/[C@@H](C)[C@H](O)C(=O)[C@@H](C)C[C@]1(O)C
O1C(=O)C[C@@H](OC)[C@H](CC)/C=C/C[C@H](O)[C@@H](C)C(=O)[C@H](C)[C@@H](C)[C@@H](CC=O)[C@]1(O)C
O1C(=O)C[C@H](OC)[C@@H](CC=O)C(=O)[C@@H](CC)[C@H](O)[C@H](C)[C@@H](C)[C@](O)(C)/C=C\C[C@H]1C
O1C(=O)C[C@H](OC)[C@@H](CC=O)[C@@H](C)C[C@H](CC)C(=O)[C@@](O)(C)[C@@H](C)[C@H](O)[C@H](C)/C=C/1
O1C(=O)C[C@H](OC)[C@@H](CC=O)[C@H](O)[C@@H](C)[C@H](C)CC(=O)[C@H](C)[C@@H](CC)[C@](O)(C)/C=C/1
O1C(=O)C[C@H](OC)[C@@H](O)CC(=O)[C@@H](C)/C=C/[C@H](C)[C@@H](CC=O)[C@@](O)(C)[C@@H](C)[C@@H]1CC
O1C(=O)C[C@H](OC)[C@@H](O)[C@H](C)[C@@H](C)/C=C/[C@H](CC=O)[C@H](CC)C(=O)[C@H](C)C[C@@]1(O)C
O1C(=O)C[C@H](OC)[C@H](O)[C@@H](C)/C=C/[C@@H](CC=O)[C@@H](CC)CC(=O)[C@@H](C)[C@H](C)[C@@]1(O)C
O1C(=O)C[C@H](OC)[C@@H](O)[C@@](O)(C)[C@@H](C)[C@H](CC)[C@@H](C)C(=O)[C@H](CC=O)/C=C/C[C@@H]1C
O1C(=O)C[C@@H](OC)[C@](O)(C)C/C=C/[C@@H](C)[C@@H](C)[C@@H](CC=O)[C@H](C)[C@@H](CC)C(=O)[C@H]1O
O1C(=O)C[C@H](OC)[C@@](O)(C)[C@@H](C)[C@H](C)[C@@H](C)[C@@H](CC)CC(=O)[C@H](CC=O)[C@H](O)/C=C/1
O1C(=O)C[C@H](OC)[C@](O)(C)[C@H](CC)/C=C/C(=O)[C@H](C)[C@@H](C)[C@@H](CC=O)[C@@H](O)C[C@H]1C
O1C(=O)C[C@@H](OC)[C@@](O)(C)/C=C/[C@@H](C)CC(=O)[C@@H](CC=O)[C@H](C)[C@@H](CC)[C@H](C)[C@@H]1O
O1C(=O)C[C@H](OC)/C=C/C(=O)[C@H](O)[C@](O)(C)C[C@@H](C)[C@@H](C)[C@@H](C)[C@@H](CC)[C@@H]1CC=O
O1C(=O)C[C@H](OC)/C=C/[C@@H](C)[C@@H](C)[C@H](CC=O)[C@@](O)(C)C(=O)[C@H](CC)[C@@H](O)C[C@H]1C
O1C(=O)C[C@H](OC)/C=C/[C@H](CC=O)[C@H](O)[C@@H](C)[C@H](CC)[C@@H](C)C(=O)[C@@H](C)C[C@]1(O)C
O1C(=O)C/C=C/CC(=O)[C@@H](C)[C@H](CC)[C@@](O)(C)[C@@H](C)[C@@H](C)[C@H](CC=O)[C@@H](O)[C@H]1OC
O1C(=O)C/C=C\C[C@@H](C)[C@@](O)(C)[C@H](C)[C@H](CC=O)[C@H](C)[C@@H](O)[C@H](OC)C(=O)[C@@H]1CC
O1C(=O)C/C=C/C[C@H](CC=O)[C@@H](C)C(=O)[C@H](CC)[C@@](O)(C)[C@H](C)[C@H](O)[C@@H](C)[C@H]1OC
O1C(=O)C/C=C\C[C@@](O)(C)[C@H](CC=O)[C@@H](OC)[C@@H](C)C(=O)[C@H](C)[C@@H](C)[C@H](CC)[C@H]1O
O1C(=O)C/C=C\C(=O)[C@H](C)[C@H](C)[C@](O)(C)[C@@H](C)[C@H](CC)[C@@H](O)[C@@H](OC)C[C@@H]1CC=O
O1C(=O)C/C=C\C(=O)[C@@H](C)[C@H](O)[C@@H](CC=O)C[C@](O)(C)[C@@H](C)[C@H](CC)[C@H](C)[C@H]1OC
O1C(=O)C/C=C\C(=O)[C@H](O)[C@@H](C)[C@H](CC)C[C@@H](C)[C@@H](C)[C@@H](CC=O)[C@](O)(C)[C@@H]1OC
O1C(=O)C/C=C\C(=O)[C@@H](OC)[C@H](CC=O)[C@H](C)[C@@](O)(C)[C@H](C)[C@@H](CC)[C@H](O)C[C@@H]1C
O1C(=O)C/C=C/[C@@H](C)[C@@H](C)C(=O)C[C@](O)(C)[C@@H](O)[C@H](CC)[C@@H](CC=O)[C@H](C)[C@H]1OC
O1C(=O)C/C=C\[C@H](C)[C@@H](CC)[C@@H](CC=O)[C@H](OC)[C@@H](O)CC(=O)[C@H](C)[C@@H](C)[C@]1(O)C
O1C(=O)C/C=C/[C@@H](C)[C@](O)(C)C[C@@H](O)[C@H](CC)[C@H](C)[C@@H](CC=O)[C@@H](OC)C(=O)[C@@H]1C
O1C(=O)C/C=C\[C@H](C)C[C@H](CC=O)[C@H](O)[C@@H](C)[C@](O)(C)[C@H](C)[C@@H](CC)C(=O)[C@H]1OC
O1C(=O)C/C=C/[C@@H](C)[C@H](C)C[C@H](CC=O)[C@H](CC)C(=O)[C@H](C)[C@@H](O)[C@](O)(C)[C@@H]1OC
O1C(=O)C/C=C/[C@@H](C)[C@@H](CC=O)[C@H](CC)[C@@H](C)C(=O)[C@H](C)[C@@](O)(C)[C@H](OC)C[C@@H]1O
O1C(=O)C/C=C\[C@@H](C)[C@H](OC)C[C@H](C)C(=O)[C@@H](O)[C@H](CC)[C@@H](CC=O)[C@H](C)[C@]1(O)C
O1C(=O)C/C=C/[C@H](C)C(=O)[C@@H](CC=O)C[C@H](C)[C@H](C)[C@H](CC)[C@H](O)[C@](O)(C)[C@H]1OC
O1C(=O)C/C=C\[C@H](C)[C@@H](C)[C@@H](OC)[C@H](O)[C@@](O)(C)C(=O)[C@H](CC)[C@H](CC=O)C[C@H]1C
O1C(=O)C/C=C/[C@@H](C)[C@H](O)[C@H](C)[C@@H](CC=O)[C@](O)(C)[C@H](CC)C(=O)[C@H](C)C[C@H]1OC
O1C(=O)C/C=C/[C@@H](C)[C@H](OC)[C@](O)(C)[C@@H](C)[C@@H](CC=O)CC(=O)[C@@H](C)[C@H](CC)[C@@H]1O
O1C(=O)C/C=C/[C@H](CC)[C@@H](C)[C@H](C)[C@@H](C)[C@@H](O)C(=O)[C@@](O)(C)[C@@H](OC)C[C@@H]1CC=O
O1C(=O)C/C=C\[C@H](CC)[C@H](C)[C@@H](OC)C(=O)[C@H](C)[C@@H](O)[C@H](C)[C@@H](CC=O)C[C@]1(O)C
O1C(=O)C/C=C\[C@@H](CC)[C@@](O)(C)[C@@H](C)C[C@@H](C)C(=O)[C@H](C)[C@@H](CC=O)[C@H](O)[C@H]1OC
O1C(=O)C/C=C/[C@@H](CC=O)C[C@](O)(C)[C@@H](OC)[C@H](C)[C@@H](C)[C@H](CC)[C@H](O)C(=O)[C@@H]1C
O1C(=O)C/C=C/[C@@H](CC=O)[C@H](C)[C@@H](C)[C@](O)(C)C[C@@H](O)[C@H](C)[C@H](CC)C(=O)[C@@H]1OC
O1C(=O)C/C=C\[C@@H](CC=O)[C@H](CC)[C@@](O)(C)[C@H](C)CC(=O)[C@H](C)[C@@H](C)[C@@H](O)[C@H]1OC
O1C(=O)C/C=C/[C@H](CC=O)[C@H](OC)[C@@H](C)[C@H](C)[C@@](O)(C)C(=O)[C@H](CC)[C@H](O)C[C@@H]1C
O1C(=O)C/C=C/[C@@H](O)C(=O)[C@](O)(C)[C@@H](C)[C@H](CC=O)[C@H](CC)[C@@H](C)[C@H](C)C[C@H]1OC
O1C(=O)C/C=C/[C@@H](O)[C@@H](C)[C@H](C)C[C@@](O)(C)C(=O)[C@@H](C)[C@H](CC)[C@@H](CC=O)[C@H]1OC
O1C(=O)C/C=C\[C@H](O)[C@@H](CC=O)[C@H](CC)[C@H](OC)[C@@H](C)C(=O)[C@@H](C)[C@@](O)(C)C[C@@H]1C
O1C(=O)C/C=C/[C@](O)(C)C[C@@H](C)[C@@H](O)[C@H](C)[C@@H](CC=O)[C@@H](C)[C@H](CC)C(=O)[C@H]1OC
O1C(=O)C/C=C\[C@@](O)(C)[C@H](C)[C@@H](CC=O)[C@H](CC)[C@H](C)CC(=O)[C@@H](C)[C@@H](O)[C@@H]1OC
O1C(=O)C/C=C\[C@](O)(C)[C@H](CC)C(=O)[C@H](C)[C@H](C)[C@@H](C)[C@H](O)[C@@H](OC)C[C@@H]1CC=O
O1C(=O)C/C=C/[C@](O)(C)[C@@H](O)[C@H](CC)[C@@H](C)C[C@@H](CC=O)[C@@H](C)[C@H](C)C(=O)[C@@H]1OC
O1C(=O)C/C=C/[C@@H](OC)C(=O)[C@H](C)[C@H](C)C[C@H](C)[C@H](CC)[C@@H](CC=O)[C@H](O)[C@]1(O)C
O1C(=O)C/C=C/[C@H](OC)[C@@H](C)[C@H](CC)[C@](O)(C)[C@@H](O)C(=O)[C@H](C)[C@@H](CC=O)C[C@H]1C
O1C(=O)C/C=C/[C@H](OC)[C@@H](CC=O)C[C@H](O)[C@H](CC)[C@@H](C)[C@@H](C)[C@H](C)C(=O)[C@@]1(O)C
O1C(=O)C/C=C/[C@H](OC)[C@](O)(C)[C@H](C)[C@H](CC)[C@H](CC=O)CC(=O)[C@H](C)[C@@H](C)[C@H]1O
O1C(=O)CCC(=O)[C@H](C)[C@@H](C)[C@H](O)[C@@](O)(C)[C@H](CC)[C@@H](OC)/C=C/[C@H](C)[C@H]1CC=O
O1C(=O)CCC(=O)[C@@H](CC=O)[C@H](O)[C@@H](C)[C@H](CC)[C@@H](OC)[C@@H](C)[C@@](O)(C)[C@@H](C)/C=C/1
O1C(=O)CCC(=O)[C@H](OC)[C@@H](C)[C@@H](C)[C@H](CC=O)[C@H](C)[C@H](CC)[C@@H](O)[C@@](O)(C)/C=C/1
O1C(=O)CC[C@@H](C)C(=O)[C@H](O)[C@H](C)[C@@H](CC)[C@H](CC=O)[C@H](OC)/C=C\[C@H](C)[C@]1(O)C
O1C(=O)CC[C@@H](C)[C@@H](C)/C=C/[C@H](OC)C(=O)[C@@H](O)[C@H](CC)[C@H](CC=O)[C@@H](C)[C@]1(O)C
O1C(=O)CC[C@H](C)[C@H](O)[C@H](CC)[C@@H](OC)C(=O)[C@@H](C)[C@@H](C)[C@H](CC=O)[C@@](O)(C)/C=C\1
O1C(=O)CC[C@H](C)[C@@H](OC)/C=C/[C@@H](CC)[C@@](O)(C)[C@@H](C)[C@H](CC=O)[C@H](O)C(=O)[C@@H]1C
O1C(=O)CC[C@@H](C)[C@H](C)[C@@H](CC=O)[C@@H](CC)[C@H](OC)[C@](O)(C)[C@H](C)[C@H](O)C(=O)/C=C/1
O1C(=O)CC[C@@H](C)[C@@H](CC)/C=C/[C@H](C)[C@](O)(C)C(=O)[C@H](C)[C@@H](CC=O)[C@@H](O)[C@@H]1OC
O1C(=O)CC[C@@H](C)[C@@](O)(C)[C@@H](CC)C(=O)[C@H](O)[C@@H](C)[C@@H](OC)/C=C/[C@@H](C)[C@H]1CC=O
O1C(=O)CC[C@@H](C)/C=C/[C@](O)(C)[C@H](OC)[C@@H](C)[C@H](CC=O)[C@@H](C)[C@H](CC)C(=O)[C@H]1O
O1C(=O)CC[C@H](C)[C@@H](C)[C@H](CC)[C@@H](OC)[C@H](CC=O)C(=O)[C@@H](C)[C@H](O)[C@@](O)(C)/C=C/1
O1C(=O)CC[C@@H](C)[C@H](CC=O)[C@@H](OC)[C@H](O)[C@@H](C)[C@@H](C)[C@](O)(C)/C=C/C(=O)[C@@H]1CC
O1C(=O)CC[C@@H](C)[C@H](OC)[C@@H](C)[C@@H](CC=O)C(=O)[C@](O)(C)[C@@H](CC)[C@H](O)[C@@H](C)/C=C/1
O1C(=O)CC[C@H](CC)C(=O)[C@H](OC)[C@@H](C)[C@H](C)[C@@H](C)[C@H](CC=O)[C@@H](O)[C@@](O)(C)/C=C/1
O1C(=O)CC[C@@H](CC)[C@H](C)[C@@H](C)C(=O)/C=C/[C@H](CC=O)[C@@](O)(C)[C@H](OC)[C@H](C)[C@H]1O
O1C(=O)CC[C@@H](CC)[C@H](O)[C@@](O)(C)/C=C/[C@@H](CC=O)[C@H](C)[C@@H](C)[C@@H](C)C(=O)[C@H]1OC
O1C(=O)CC[C@@H](CC)/C=C\[C@@H](C)[C@](O)(C)[C@H](O)C(=O)[C@@H](C)[C@H](C)[C@H](CC=O)[C@H]1OC
O1C(=O)CC[C@H](CC=O)[C@@H](C)[C@@](O)(C)[C@@H](O)[C@H](CC)[C@H](C)[C@@H](OC)/C=C/C(=O)[C@H]1C
O1C(=O)CC[C@@H](CC=O)[C@@H](CC)[C@@H](C)[C@H](O)[C@H](C)[C@@H](OC)[C@H](C)[C@@](O)(C)C(=O)/C=C/1
O1C(=O)CC[C@@H](CC=O)[C@@](O)(C)[C@@H](O)[C@H](C)[C@@H](C)C(=O)[C@@H](C)[C@H](CC)[C@H](OC)/C=C/1
O1C(=O)CC[C@H](O)C(=O)[C@@H](C)[C@H](C)[C@@H](CC)[C@H](CC=O)[C@@H](OC)/C=C/[C@H](C)[C@@]1(O)C
O1C(=O)CC[C@@H](O)[C@H](C)[C@@](O)(C)C(=O)[C@H](C)[C@H](OC)[C@@H](CC)[C@H](CC=O)[C@H](C)/C=C\1
O1C(=O)CC[C@H](O)[C@@H](CC=O)C(=O)/C=C/[C@@H](C)[C@H](C)[C@H](C)[C@H](CC)[C@@](O)(C)[C@@H]1OC
O1C(=O)CC[C@@H](O)[C@H](OC)[C@@H](CC)[C@H](CC=O)/C=C/[C@H](C)[C@@H](C)[C@@](O)(C)C(=O)[C@@H]1C
O1C(=O)CC[C@](O)(C)[C@@H](C)C(=O)[C@H](CC=O)[C@H](OC)[C@@H](O)[C@H](C)[C@H](CC)[C@@H](C)/C=C/1
O1C(=O)CC[C@](O)(C)[C@H](C)[C@H](CC=O)[C@@H](C)[C@H](OC)C(=O)[C@@H](C)[C@H](CC)[C@H](O)/C=C\1
O1C(=O)CC[C@@](O)(C)[C@@H](O)C(=O)[C@H](C)[C@H](CC=O)[C@@H](C)[C@H](OC)/C=C/[C@@H](C)[C@@H]1CC
O1C(=O)CC[C@](O)(C)/C=C/[C@@H](CC)C(=O)[C@@H](C)[C@H](O)[C@H](C)[C@@H](CC=O)[C@@H](C)[C@@H]1OC
O1C(=O)CC[C@H](OC)[C@@H](C)/C=C/[C@@](O)(C)[C@H](C)C(=O)[C@@H](C)[C@H](CC)[C@H](CC=O)[C@H]1O
O1C(=O)CC[C@H](OC)[C@@H](CC)[C@@H](C)[C@@](O)(C)[C@H](C)[C@@H](C)[C@H](O)/C=C/C(=O)[C@H]1CC=O
O1C(=O)CC[C@@H](OC)[C@@H](O)/C=C/[C@H](CC)C(=O)[C@H](CC=O)[C@@H](C)[C@@H](C)[C@H](C)[C@]1(O)C
O1C(=O)CC/C=C\C(=O)[C@@H](CC)[C@H](CC=O)[C@H](C)[C@@H](C)[C@H](C)[C@@H](O)[C@](O)(C)[C@@H]1OC
O1C(=O)CC/C=C/[C@H](C)[C@@H](OC)[C@H](C)[C@@](O)(C)[C@H](C)[C@@H](CC=O)[C@@H](O)C(=O)[C@H]1CC
O1C(=O)CC/C=C/[C@@H](CC=O)[C@H](C)C(=O)[C@@](O)(C)[C@@H](O)[C@H](C)[C@@H](CC)[C@@H](C)[C@@H]1OC
O1C(=O)CC/C=C/[C@](O)(C)[C@@H](O)[C@@H](OC)[C@H](CC)C(=O)[C@@H](C)[C@H](C)[C@H](C)[C@H]1CC=O
O1C(=O)CC(=O)C[C@H](C)[C@H](CC)[C@@H](OC)[C@H](O)[C@@H](C)[C@@](O)(C)/C=C\[C@H](C)[C@H]1CC=O
O1C(=O)CC(=O)C[C@@H](CC)[C@@H](OC)[C@@H](O)[C@H](C)[C@](O)(C)[C@H](C)[C@@H](CC=O)[C@H](C)/C=C/1
O1C(=O)CC(=O)C[C@@](O)(C)[C@H](C)[C@@H](CC=O)[C@H](CC)[C@H](C)[C@@H](C)[C@@H](O)[C@H](OC)/C=C/1
O1C(=O)CC(=O)C/C=C\[C@@](O)(C)[C@@H](C)[C@H](C)[C@@H](CC)[C@H](O)[C@@H](OC)[C@H](C)[C@H]1CC=O
O1C(=O)CC(=O)[C@@H](C)[C@H](C)[C@H](CC)[C@H](C)C[C@@H](OC)[C@@H](O)[C@](O)(C)[C@@H](CC=O)/C=C\1
O1C(=O)CC(=O)[C@@H](C)[C@@H](CC=O)[C@H](OC)C[C@H](C)[C@@H](C)[C@@H](CC)[C@H](O)[C@@](O)(C)/C=C/1
O1C(=O)CC(=O)[C@H](C)[C@H](OC)[C@@H](C)[C@@](O)(C)/C=C/[C@@H](C)[C@@H](CC=O)[C@H](O)C[C@@H]1CC
O1C(=O)CC(=O)[C@@H](C)C[C@](O)(C)[C@H](O)[C@@H](OC)[C@H](CC=O)[C@@H](C)[C@H](CC)[C@@H](C)/C=C/1
O1C(=O)CC(=O)[C@H](C)[C@@H](CC)[C@@H](C)[C@H](O)[C@@H](OC)C[C@H](C)[C@H](CC=O)[C@](O)(C)/C=C/1
O1C(=O)CC(=O)[C@H](C)[C@H](O)[C@@](O)(C)[C@H](C)[C@@H](CC=O)[C@@H](C)[C@@H](OC)/C=C/C[C@H]1CC
O1C(=O)CC(=O)[C@@H](C)/C=C\[C@H](C)[C@@H](C)[C@H](CC=O)[C@@](O)(C)[C@H](CC)[C@@H](O)C[C@@H]1OC
O1C(=O)CC(=O)[C@@H](C)[C@H](C)[C@](O)(C)C[C@H](CC=O)[C@@H](C)[C@@H](CC)[C@H](O)[C@H](OC)/C=C/1
O1C(=O)CC(=O)[C@H](C)[C@H](CC=O)C/C=C/[C@H](C)[C@@H](CC)[C@@](O)(C)[C@H](OC)[C@H](C)[C@H]1O
O1C(=O)CC(=O)[C@H](C)[C@@](O)(C)[C@H](CC=O)[C@H](OC)C[C@H](O)[C@@H](C)[C@@H](CC)[C@H](C)/C=C\1
O1C(=O)CC(=O)[C@@H](CC)C[C@@H](C)[C@@](O)(C)[C@H](C)[C@@H](C)[C@H](CC=O)[C@@H](O)[C@H](OC)/C=C/1
O1C(=O)CC(=O)[C@@H](CC)[C@@H](C)[C@H](O)[C@@H](C)/C=C\[C@@H](C)[C@](O)(C)[C@@H](OC)C[C@H]1CC=O
O1C(=O)CC(=O)[C@@H](CC)[C@H](O)C[C@@H](C)[C@H](OC)[C@](O)(C)[C@@H](C)[C@H](CC=O)[C@@H](C)/C=C\1
O1C(=O)CC(=O)[C@@H](CC)[C@@H](OC)[C@@H](CC=O)C[C@](O)(C)[C@H](C)[C@@H](C)[C@@H](C)[C@H](O)/C=C\1
O1C(=O)CC(=O)[C@H](CC=O)C/C=C/[C@H](OC)[C@@H](CC)[C@H](C)[C@@H](O)[C@](O)(C)[C@H](C)[C@@H]1C
O1C(=O)CC(=O)[C@@H](CC=O)[C@@H](C)[C@@H](CC)[C@H](OC)[C@@H](C)[C@](O)(C)[C@@H](C)[C@H](O)C/C=C\1
O1C(=O)CC(=O)[C@H](CC=O)[C@@H](O)/C=C/[C@H](CC)[C@H](C)C[C@@H](C)[C@@H](C)[C@@](O)(C)[C@@H]1OC
O1C(=O)CC(=O)[C@H](CC=O)/C=C/[C@@H](C)[C@H](CC)[C@@H](C)[C@H](C)[C@](O)(C)[C@H](OC)C[C@H]1O
O1C(=O)CC(=O)[C@@H](O)[C@@H](C)/C=C\[C@H](C)C[C@@](O)(C)[C@H](CC)[C@H](CC=O)[C@@H](C)[C@@H]1OC
O1C(=O)CC(=O)[C@@H](O)[C@H](CC)[C@H](C)[C@@H](C)C[C@H](C)[C@@H](CC=O)[C@@](O)(C)[C@@H](OC)/C=C\1
O1C(=O)CC(=O)[C@H](O)[C@@](O)(C)[C@@H](OC)/C=C/[C@@H](CC=O)[C@H](C)[C@@H](C)[C@@H](CC)C[C@H]1C
O1C(=O)CC(=O)[C@](O)(C)C[C@@H](C)[C@H](OC)[C@@H](O)[C@@H](CC=O)[C@H](C)[C@@H](CC)[C@H](C)/C=C/1
O1C(=O)CC(=O)[C@](O)(C)[C@H](C)[C@@H](OC)[C@@H](CC=O)[C@@H](O)C[C@H](C)[C@@H](C)[C@@H](CC)/C=C/1
O1C(=O)CC(=O)[C@](O)(C)[C@@H](CC=O)[C@H](C)[C@H](CC)[C@@H](O)[C@H](C)[C@@H](OC)/C=C/C[C@@H]1C
O1C(=O)CC(=O)[C@@](O)(C)[C@H](OC)[C@H](O)[C@@H](C)[C@H](C)[C@H](CC=O)[C@@H](C)[C@H](CC)C/C=C/1
O1C(=O)CC(=O)[C@H](OC)[C@@H](C)[C@H](C)[C@@H](C)[C@H](CC=O)C[C@@H](CC)[C@H](O)[C@@](O)(C)/C=C/1
O1C(=O)CC(=O)[C@@H](OC)[C@H](C)[C@@](O)(C)C[C@H](C)[C@@H](CC)[C@@H](O)/C=C/[C@@H](C)[C@@H]1CC=O
O1C(=O)CC(=O)[C@@H](OC)[C@H](O)[C@@H](C)/C=C\C[C@H](CC=O)[C@H](C)[C@H](CC)[C@@H](C)[C@]1(O)C
O1C(=O)CC(=O)[C@H](OC)/C=C\[C@H](CC=O)[C@@H](O)C[C@H](C)[C@H](C)[C@@H](C)[C@@H](CC)[C@@]1(O)C
O1C(=O)CC(=O)/C=C/[C@@H](C)[C@@H](C)[C@H](CC=O)[C@@H](OC)[C@@H](C)[C@@H](O)[C@](O)(C)C[C@H]1CC
O1C(=O)CC(=O)/C=C/[C@@H](CC)[C@H](O)[C@H](C)[C@@](O)(C)[C@@H](CC=O)[C@H](C)[C@H](C)C[C@H]1OC
O1C(=O)CC(=O)/C=C/[C@](O)(C)[C@@H](C)[C@@H](C)[C@H](O)C[C@@H](C)[C@H](CC)[C@@H](CC=O)[C@@H]1OC
O1C(=O)C[C@@H](C)CC(=O)[C@@](O)(C)[C@H](C)[C@@H](O)[C@H](CC)[C@@H](OC)/C=C/[C@H](C)[C@@H]1CC=O
O1C(=O)C[C@@H](C)C[C@@H](CC)C(=O)/C=C/[C@H](CC=O)[C@](O)(C)[C@H](C)[C@@H](O)[C@H](C)[C@@H]1OC
O1C(=O)C[C@@H](C)C[C@@H](O)[C@@H](CC=O)[C@H](OC)[C@@H](C)C(=O)[C@H](C)[C@@H](CC)[C@@](O)(C)/C=C/1
O1C(=O)C[C@H](C)C/C=C/C(=O)[C@@H](O)[C@@H](C)[C@@H](CC)[C@](O)(C)[C@@H](OC)[C@@H](C)[C@@H]1CC=O
O1C(=O)C[C@@H](C)C(=O)[C@@H](C)[C@@H](O)[C@@H](CC=O)C[C@@H](OC)[C@@H](CC)[C@](O)(C)[C@H](C)/C=C/1
O1C(=O)C[C@H](C)C(=O)[C@@H](CC=O)C[C@H](CC)[C@@H](C)[C@@H](C)[C@H](O)[C@](O)(C)[C@@H](OC)/C=C/1
O1C(=O)C[C@H](C)C(=O)[C@@](O)(C)[C@H](CC=O)C/C=C/[C@@H](C)[C@H](O)[C@@H](OC)[C@H](C)[C@@H]1CC
O1C(=O)C[C@@H](C)C(=O)/C=C/[C@H](OC)[C@](O)(C)[C@H](CC=O)[C@@H](CC)[C@H](C)[C@H](C)C[C@@H]1O
O1C(=O)C[C@H](C)[C@@H](C)[C@H](C)[C@H](CC=O)[C@H](OC)[C@](O)(C)CC(=O)[C@@H](CC)[C@H](O)/C=C/1
O1C(=O)C[C@@H](C)[C@@H](C)[C@@H](CC=O)/C=C/[C@H](O)[C@@H](CC)C(=O)[C@@](O)(C)[C@@H](OC)C[C@@H]1C
O1C(=O)C[C@H](C)[C@H](C)[C@@H](OC)[C@H](CC)[C@H](CC=O)[C@@H](C)[C@@](O)(C)C(=O)[C@@H](O)C/C=C/1
O1C(=O)C[C@H](C)[C@@H](C)C/C=C\[C@@H](CC)[C@@H](CC=O)C(=O)[C@H](C)[C@@H](O)[C@](O)(C)[C@H]1OC
O1C(=O)C[C@H](C)[C@@H](C)[C@@H](CC)[C@H](CC=O)C(=O)[C@@H](C)[C@H](O)[C@@H](OC)/C=C\C[C@@]1(O)C
O1C(=O)C[C@H](C)[C@@H](C)[C@@H](O)/C=C/CC(=O)[C@](O)(C)[C@@H](CC)[C@@H](CC=O)[C@@H](C)[C@@H]1OC
O1C(=O)C[C@H](C)[C@H](C)/C=C/[C@H](C)[C@H](OC)CC(=O)[C@H](CC)[C@@H](CC=O)[C@H](O)[C@@]1(O)C
O1C(=O)C[C@H](C)[C@H](CC)C(=O)[C@@H](OC)[C@@H](O)/C=C\[C@H](C)[C@H](CC=O)[C@](O)(C)C[C@@H]1C
O1C(=O)C[C@H](C)[C@@H](CC)[C@H](CC=O)[C@H](C)[C@H](O)[C@H](OC)[C@@](O)(C)C(=O)[C@H](C)C/C=C\1
O1C(=O)C[C@H](C)[C@@H](CC)[C@](O)(C)[C@H](OC)[C@@H](C)[C@H](O)CC(=O)[C@@H](C)[C@H](CC=O)/C=C/1
O1C(=O)C[C@H](C)[C@@H](CC=O)C[C@@H](C)[C@@H](C)[C@](O)(C)[C@@H](CC)[C@H](OC)/C=C/C(=O)[C@@H]1O
O1C(=O)C[C@H](C)[C@@H](CC=O)[C@H](C)[C@H](OC)C[C@H](CC)[C@@](O)(C)[C@@H](C)[C@H](O)C(=O)/C=C/1
O1C(=O)C[C@@H](C)[C@H](CC=O)[C@@H](O)C(=O)/C=C\[C@H](C)C[C@@H](C)[C@H](CC)[C@](O)(C)[C@@H]1OC
O1C(=O)C[C@@H](C)[C@@H](CC=O)[C@@H](OC)[C@H](O)[C@@](O)(C)C(=O)[C@H](C)[C@@H](CC)/C=C/C[C@H]1C
O1C(=O)C[C@@H](C)[C@@H](O)C(=O)[C@@H](C)[C@](O)(C)C[C@H](OC)[C@@H](CC)[C@@H](CC=O)[C@H](C)/C=C/1
O1C(=O)C[C@H](C)[C@@H](O)[C@H](C)[C@](O)(C)[C@@H](CC)CC(=O)[C@H](C)[C@@H](CC=O)[C@@H](OC)/C=C\1
O1C(=O)C[C@@H](C)[C@H](O)[C@@](O)(C)C(=O)[C@H](C)/C=C/[C@@H](C)[C@H](CC=O)[C@H](OC)C[C@@H]1CC
O1C(=O)C[C@@H](C)[C@H](O)/C=C\[C@@H](CC=O)C[C@](O)(C)[C@H](CC)[C@@H](C)[C@@H](C)C(=O)[C@@H]1OC
O1C(=O)C[C@H](C)[C@](O)(C)[C@@H](C)C/C=C/[C@H](O)C(=O)[C@H](C)[C@H](CC)[C@@H](CC=O)[C@@H]1OC
O1C(=O)C[C@H](C)[C@](O)(C)[C@@H](CC)[C@H](CC=O)[C@H](OC)[C@H](C)C(=O)[C@@H](O)/C=C\C[C@H]1C
O1C(=O)C[C@@H](C)[C@](O)(C)[C@@H](OC)C[C@@H](CC=O)[C@H](C)[C@@H](O)[C@H](C)[C@H](CC)C(=O)/C=C/1
O1C(=O)C[C@@H](C)[C@@H](OC)C[C@H](CC=O)[C@@H](CC)[C@H](C)C(=O)[C@H](C)[C@@H](O)[C@](O)(C)/C=C/1
O1C(=O)C[C@@H](C)[C@@H](OC)[C@H](C)C[C@H](CC)[C@@H](C)[C@H](CC=O)[C@](O)(C)/C=C/C(=O)[C@@H]1O
O1C(=O)C[C@H](C)[C@@H](OC)[C@H](CC=O)[C@H](CC)C(=O)C[C@@](O)(C)[C@H](C)[C@@H](O)[C@H](C)/C=C/1
O1C(=O)C[C@@H](C)[C@@H](OC)/C=C\CC(=O)[C@H](C)[C@@H](C)[C@H](CC)[C@H](CC=O)[C@@H](O)[C@@]1(O)C
O1C(=O)C[C@@H](C)/C=C/C(=O)[C@H](CC)[C@](O)(C)[C@@H](OC)[C@@H](C)[C@H](CC=O)[C@H](O)C[C@@H]1C
O1C(=O)C[C@@H](C)/C=C\[C@@H](C)[C@@H](OC)[C@H](CC=O)[C@H](O)[C@@H](CC)C(=O)[C@H](C)C[C@@]1(O)C
O1C(=O)C[C@H](C)/C=C/[C@H](O)[C@H](C)[C@@H](CC)[C@@](O)(C)CC(=O)[C@H](C)[C@H](CC=O)[C@H]1OC
O1C(=O)C[C@H](C)/C=C/[C@@H](OC)[C@](O)(C)[C@H](C)[C@@H](CC)C(=O)[C@@H](CC=O)[C@H](O)C[C@H]1C
O1C(=O)C[C@H](C)C[C@H](C)[C@@H](CC=O)[C@@H](C)[C@H](O)[C@@H](OC)[C@H](CC)[C@](O)(C)C(=O)/C=C/1
O1C(=O)C[C@H](C)C[C@@H](CC=O)/C=C\C(=O)[C@H](CC)[C@H](C)[C@@H](C)[C@@H](O)[C@@](O)(C)[C@H]1OC
O1C(=O)C[C@H](C)C[C@H](OC)[C@@H](C)/C=C/[C@H](C)[C@H](CC)[C@H](O)[C@](O)(C)C(=O)[C@H]1CC=O
O1C(=O)C[C@@H](C)C(=O)C[C@@H](OC)[C@@](O)(C)[C@H](C)[C@@H](O)[C@@H](CC)[C@H](CC=O)[C@H](C)/C=C/1
O1C(=O)C[C@@H](C)C(=O)[C@@H](CC)[C@@H](C)[C@](O)(C)C[C@@H](C)[C@H](CC=O)[C@@H](O)[C@H](OC)/C=C/1
O1C(=O)C[C@H](C)C(=O)[C@H](O)[C@H](OC)[C@@H](C)/C=C/[C@@H](C)[C@H](CC=O)[C@](O)(C)C[C@@H]1CC
O1C(=O)C[C@@H](C)C(=O)/C=C/[C@H](C)[C@@H](C)[C@](O)(C)[C@@H](O)[C@H](CC)[C@@H](CC=O)C[C@H]1OC
O1C(=O)C[C@H](C)[C@@H](C)C(=O)[C@@H](OC)C[C@](O)(C)[C@H](C)[C@H](CC)[C@@H](CC=O)[C@H](O)/C=C/1
O1C(=O)C[C@H](C)[C@H](C)[C@H](CC=O)C(=O)/C=C/[C@H](O)[C@@H](C)[C@@](O)(C)[C@H](OC)C[C@@H]1CC
O1C(=O)C[C@@H](C)[C@H](C)[C@](O)(C)[C@H](O)[C@@H](OC)[C@H](C)[C@@H](CC=O)C(=O)[C@@H](CC)C/C=C\1
O1C(=O)C[C@@H](C)[C@H](C)C[C@H](C)[C@@](O)(C)[C@H](CC=O)C(=O)[C@H](CC)[C@@H](O)[C@@H](OC)/C=C\1
O1C(=O)C[C@@H](C)[C@H](C)[C@H](C)[C@@](O)(C)[C@H](CC=O)C(=O)[C@H](CC)[C@H](OC)/C=C/C[C@H]1O
O1C(=O)C[C@H](C)[C@@H](C)[C@H](O)C(=O)[C@@H](CC)C[C@@H](OC)[C@@H](CC=O)[C@@](O)(C)[C@H](C)/C=C/1
O1C(=O)C[C@H](C)[C@@H](C)[C@@H](OC)[C@H](O)C(=O)C[C@H](C)[C@@H](CC)[C@H](CC=O)[C@@](O)(C)/C=C/1
O1C(=O)C[C@@H](C)[C@H](CC)C(=O)C/C=C/[C@H](OC)[C@@H](C)[C@@H](O)[C@@](O)(C)[C@@H](C)[C@H]1CC=O
O1C(=O)C[C@@H](C)[C@@H](CC)[C@H](C)[C@@H](O)[C@H](OC)[C@](O)(C)[C@H](CC=O)C(=O)[C@H](C)C/C=C\1
O1C(=O)C[C@@H](C)[C@@H](CC)[C@@](O)(C)C[C@@H](O)[C@@H](OC)C(=O)[C@@H](C)[C@H](C)[C@H](CC=O)/C=C/1
O1C(=O)C[C@H](C)[C@H](CC)/C=C/[C@@H](CC=O)[C@@H](C)[C@@H](O)C(=O)[C@@](O)(C)[C@H](OC)C[C@H]1C
O1C(=O)C[C@@H](C)[C@H](CC=O)[C@@H](C)C[C@H](CC)[C@@H](O)[C@H](OC)[C@@H](C)[C@@](O)(C)C(=O)/C=C/1
O1C(=O)C[C@H](C)[C@@H](CC=O)[C@@H](CC)[C@H](O)C(=O)[C@@H](C)C[C@@H](C)[C@@](O)(C)[C@H](OC)/C=C/1
O1C(=O)C[C@@H](C)[C@@H](CC=O)[C@H](OC)CC(=O)[C@H](C)[C@H](CC)[C@@](O)(C)/C=C/[C@H](C)[C@@H]1O
O1C(=O)C[C@H](C)[C@@H](O)C[C@@H](CC)/C=C/C(=O)[C@](O)(C)[C@H](C)[C@H](CC=O)[C@@H](C)[C@@H]1OC
O1C(=O)C[C@H](C)[C@H](O)[C@H](C)/C=C/[C@@](O)(C)CC(=O)[C@H](C)[C@H](CC)[C@@H](CC=O)[C@@H]1OC
O1C(=O)C[C@H](C)[C@@H](O)[C@H](CC=O)[C@H](C)[C@@H](CC)/C=C/C(=O)[C@@](O)(C)[C@@H](OC)C[C@@H]1C
O1C(=O)C[C@@H](C)[C@@H](O)[C@@H](OC)/C=C/[C@@H](C)[C@@H](CC=O)[C@@H](CC)C(=O)[C@H](C)C[C@]1(O)C
O1C(=O)C[C@H](C)[C@](O)(C)C(=O)[C@@H](CC)[C@H](C)[C@@H](OC)C[C@@H](C)[C@H](CC=O)[C@H](O)/C=C\1
O1C(=O)C[C@H](C)[C@](O)(C)[C@@H](C)/C=C/C[C@H](CC=O)[C@@H](C)[C@@H](O)[C@@H](OC)C(=O)[C@@H]1CC
O1C(=O)C[C@H](C)[C@](O)(C)[C@H](O)[C@@H](C)/C=C\[C@@H](C)[C@@H](CC=O)C(=O)[C@@H](CC)C[C@H]1OC
O1C(=O)C[C@@H](C)[C@@](O)(C)/C=C/[C@@H](O)[C@H](CC=O)[C@H](C)CC(=O)[C@H](C)[C@@H](CC)[C@H]1OC
O1C(=O)C[C@H](C)[C@@H](OC)[C@H](C)[C@@H](C)[C@@H](O)C(=O)[C@@H](CC)[C@@](O)(C)/C=C/C[C@@H]1CC=O
O1C(=O)C[C@H](C)[C@H](OC)[C@H](CC)[C@@](O)(C)[C@H](C)C[C@@H](O)[C@@H](C)[C@@H](CC=O)C(=O)/C=C/1
O1C(=O)C[C@H](C)[C@H](OC)[C@](O)(C)[C@@H](C)[C@@H](C)CC(=O)[C@H](CC)[C@@H](CC=O)[C@@H](O)/C=C/1
O1C(=O)C[C@H](C)/C=C\C[C@@](O)(C)C(=O)[C@@H](OC)[C@@H](C)[C@H](CC=O)[C@H](O)[C@@H](C)[C@H]1CC
O1C(=O)C[C@H](C)/C=C\[C@@H](C)C(=O)[C@H](OC)[C@@H](O)[C@@H](CC=O)[C@H](C)[C@@H](CC)C[C@]1(O)C
O1C(=O)C[C@@H](C)/C=C/[C@@H](CC=O)[C@H](O)[C@](O)(C)[C@H](CC)CC(=O)[C@H](C)[C@@H](C)[C@H]1OC
O1C(=O)C[C@H](C)/C=C/[C@H](OC)C(=O)[C@H](CC=O)[C@H](CC)[C@@H](C)[C@H](O)[C@@](O)(C)C[C@@H]1C
O1C(=O)C[C@@H](C)C[C@H](C)[C@](O)(C)[C@@H](CC=O)[C@@H](CC)[C@H](OC)[C@@H](C)[C@H](O)C(=O)/C=C/1
O1C(=O)C[C@@H](C)C[C@H](CC=O)[C@@H](C)[C@H](CC)[C@@H](O)C(=O)[C@@H](C)[C@](O)(C)[C@@H](OC)/C=C/1
O1C(=O)C[C@H](C)C[C@@](O)(C)[C@@H](O)[C@@H](C)[C@H](C)[C@@H](CC)[C@H](OC)/C=C/C(=O)[C@@H]1CC=O
O1C(=O)C[C@@H](C)C(=O)C[C@@H](C)[C@H](C)[C@@H](CC)[C@H](OC)[C@H](O)[C@](O)(C)[C@H](CC=O)/C=C/1
O1C(=O)C[C@@H](C)C(=O)[C@@H](C)[C@@H](O)/C=C/C[C@@H](C)[C@H](CC)[C@@H](CC=O)[C@@](O)(C)[C@@H]1OC
O1C(=O)C[C@H](C)C(=O)[C@H](O)C[C@@](O)(C)/C=C/[C@@H](C)[C@H](CC=O)[C@H](OC)[C@@H](C)[C@@H]1CC
O1C(=O)C[C@H](C)C(=O)[C@H](OC)[C@@H](CC=O)[C@H](CC)[C@](O)(C)[C@H](O)[C@@H](C)[C@@H](C)C/C=C\1
O1C(=O)C[C@@H](C)[C@@H](C)C(=O)C[C@@H](CC=O)[C@H](OC)[C@H](C)[C@@H](CC)[C@H](O)[C@@](O)(C)/C=C/1
O1C(=O)C[C@@H](C)[C@H](C)[C@@H](CC)[C@H](O)C(=O)[C@](O)(C)[C@@H](C)[C@@H](OC)/C=C/C[C@@H]1CC=O
O1C(=O)C[C@@H](C)[C@H](C)[C@](O)(C)CC(=O)[C@@H](CC=O)[C@@H](OC)[C@H](CC)[C@@H](O)[C@H](C)/C=C/1
O1C(=O)C[C@H](C)[C@H](C)/C=C/[C@@H](CC)[C@H](OC)[C@@H](C)CC(=O)[C@H](CC=O)[C@@H](O)[C@]1(O)C
O1C(=O)C[C@@H](C)[C@H](C)C(=O)/C=C/[C@@](O)(C)[C@H](C)[C@H](CC)[C@@H](O)[C@H](OC)C[C@@H]1CC=O
O1C(=O)C[C@@H](C)[C@@H](C)[C@@H](CC=O)[C@@H](CC)[C@@](O)(C)C[C@@H](OC)[C@H](C)[C@H](O)C(=O)/C=C/1
O1C(=O)C[C@H](C)[C@H](C)[C@@](O)(C)/C=C/[C@H](CC)CC(=O)[C@H](C)[C@@H](CC=O)[C@@H](O)[C@@H]1OC
O1C(=O)C[C@H](C)[C@H](CC)C[C@@H](CC=O)[C@@H](C)/C=C/[C@@H](C)[C@](O)(C)[C@H](OC)C(=O)[C@@H]1O
O1C(=O)C[C@@H](C)[C@H](CC)[C@@H](C)/C=C/C[C@@](O)(C)[C@@H](O)[C@H](C)[C@@H](CC=O)C(=O)[C@H]1OC
O1C(=O)C[C@@H](C)[C@@H](CC)[C@@H](O)[C@H](C)/C=C\[C@@](O)(C)CC(=O)[C@H](C)[C@@H](CC=O)[C@@H]1OC
O1C(=O)C[C@@H](C)[C@H](CC)[C@@H](OC)[C@@](O)(C)[C@@H](O)[C@H](C)C(=O)[C@H](CC=O)/C=C/C[C@@H]1C
O1C(=O)C[C@@H](C)[C@H](CC=O)C(=O)[C@@H](C)[C@@](O)(C)[C@H](CC)[C@H](OC)[C@H](C)[C@@H](O)C/C=C/1
O1C(=O)C[C@H](C)[C@@H](CC=O)[C@H](C)[C@@H](OC)[C@@H](CC)[C@H](C)CC(=O)[C@@H](O)[C@@](O)(C)/C=C\1
O1C(=O)C[C@@H](C)[C@H](CC=O)[C@](O)(C)[C@@H](C)[C@H](C)C(=O)[C@@H](CC)[C@H](OC)/C=C\C[C@@H]1O
O1C(=O)C[C@@H](C)[C@H](CC=O)/C=C/[C@@](O)(C)C(=O)C[C@H](O)[C@H](C)[C@H](CC)[C@H](C)[C@@H]1OC
O1C(=O)C[C@@H](C)[C@@H](O)[C@@H](C)[C@H](C)CC(=O)[C@@H](CC)[C@@H](CC=O)[C@](O)(C)[C@@H](OC)/C=C/1
O1C(=O)C[C@H](C)[C@@H](O)[C@H](CC)[C@](O)(C)[C@@H](OC)/C=C/C(=O)[C@H](C)[C@@H](CC=O)C[C@H]1C
O1C(=O)C[C@H](C)[C@@H](O)[C@H](OC)C(=O)[C@@H](CC=O)[C@@](O)(C)[C@@H](CC)[C@H](C)[C@@H](C)C/C=C/1
O1C(=O)C[C@@H](C)[C@@](O)(C)C[C@@H](O)[C@H](CC)[C@H](OC)C(=O)[C@H](C)[C@@H](C)[C@@H](CC=O)/C=C\1
O1C(=O)C[C@@H](C)[C@](O)(C)[C@@H](C)C(=O)[C@@H](CC)[C@@H](O)[C@H](C)[C@H](OC)/C=C/C[C@H]1CC=O
O1C(=O)C[C@H](C)[C@](O)(C)[C@H](CC=O)[C@@H](O)C(=O)[C@H](C)[C@@H](OC)[C@@H](C)[C@H](CC)C/C=C/1
O1C(=O)C[C@H](C)[C@@](O)(C)/C=C/C(=O)C[C@@H](CC)[C@@H](C)[C@H](C)[C@@H](CC=O)[C@@H](O)[C@H]1OC
O1C(=O)C[C@H](C)[C@@H](OC)C(=O)[C@H](CC=O)/C=C/[C@H](C)[C@H](C)[C@@H](O)[C@@](O)(C)C[C@H]1CC
O1C(=O)C[C@@H](C)[C@H](OC)[C@H](CC)C[C@@](O)(C)C(=O)[C@H](O)[C@@H](C)[C@H](CC=O)[C@@H](C)/C=C/1
O1C(=O)C[C@@H](C)[C@H](OC)[C@@H](O)[C@@H](CC)[C@H](CC=O)CC(=O)[C@H](C)[C@@H](C)[C@@](O)(C)/C=C/1
O1C(=O)C[C@H](C)/C=C\CC(=O)[C@@H](CC)[C@H](OC)[C@H](C)[C@H](O)[C@](O)(C)[C@H](C)[C@@H]1CC=O
O1C(=O)C[C@@H](C)/C=C/[C@@H](C)[C@@H](CC=O)C(=O)[C@@](O)(C)[C@@H](O)[C@@H](C)[C@H](CC)C[C@@H]1OC
O1C(=O)C[C@H](C)/C=C/[C@@H](CC=O)CC(=O)[C@@](O)(C)[C@H](C)[C@@H](C)[C@@H](CC)[C@H](O)[C@@H]1OC
O1C(=O)C[C@H](C)/C=C/[C@](O)(C)[C@@H](C)[C@H](OC)[C@@H](CC)C(=O)[C@@H](CC=O)[C@H](O)C[C@@H]1C
O1C(=O)C[C@@H](CC)CC(=O)/C=C/[C@](O)(C)[C@@H](C)[C@H](O)[C@@H](C)[C@@H](CC=O)[C@H](C)[C@@H]1OC
O1C(=O)C[C@@H](CC)C[C@@H](C)[C@H](CC=O)[C@@](O)(C)[C@H](C)C(=O)[C@@H](C)[C@H](O)[C@@H](OC)/C=C/1
O1C(=O)C[C@@H](CC)C[C@H](O)/C=C/[C@H](C)[C@@H](C)[C@H](C)[C@@](O)(C)[C@H](OC)C(=O)[C@H]1CC=O
O1C(=O)C[C@@H](CC)C/C=C/[C@@H](C)[C@H](C)C(=O)[C@@](O)(C)[C@@H](CC=O)[C@@H](O)[C@H](C)[C@@H]1OC
O1C(=O)C[C@@H](CC)C(=O)[C@H](C)/C=C/[C@H](C)C[C@@H](C)[C@H](CC=O)[C@@H](O)[C@](O)(C)[C@H]1OC
O1C(=O)C[C@H](CC)C(=O)[C@H](CC=O)[C@H](C)/C=C/[C@H](OC)[C@@H](C)[C@H](O)[C@](O)(C)C[C@@H]1C
O1C(=O)C[C@@H](CC)C(=O)[C@](O)(C)[C@@H](OC)[C@H](O)[C@H](CC=O)[C@@H](C)[C@H](C)[C@@H](C)C/C=C\1
O1C(=O)C[C@@H](CC)[C@@H](C)C[C@H](C)[C@](O)(C)[C@@H](OC)C(=O)[C@H](C)[C@H](CC=O)[C@@H](O)/C=C/1
O1C(=O)C[C@H](CC)[C@H](C)[C@H](C)[C@@H](OC)[C@H](CC=O)[C@@H](O)C(=O)[C@@](O)(C)/C=C/C[C@@H]1C
O1C(=O)C[C@@H](CC)[C@@H](C)[C@@H](O)[C@@H](C)[C@H](C)[C@H](CC=O)[C@@H](OC)C(=O)[C@@](O)(C)C/C=C/1
O1C(=O)C[C@@H](CC)[C@H](C)[C@H](OC)[C@](O)(C)C(=O)[C@H](C)C[C@@H](C)[C@H](CC=O)[C@H](O)/C=C/1
O1C(=O)C[C@@H](CC)[C@@H](C)C(=O)[C@@H](C)C[C@H](CC=O)[C@@H](O)[C@H](OC)/C=C\[C@H](C)[C@@]1(O)C
O1C(=O)C[C@@H](CC)[C@@H](C)[C@@H](C)[C@](O)(C)/C=C\C[C@@H](O)[C@H](C)[C@H](CC=O)C(=O)[C@@H]1OC
O1C(=O)C[C@H](CC)[C@H](C)[C@@](O)(C)C(=O)[C@H](OC)C[C@H](C)[C@H](C)[C@@H](CC=O)[C@H](O)/C=C\1
O1C(=O)C[C@H](CC)[C@@H](C)/C=C/[C@H](O)[C@@H](C)[C@@H](OC)C(=O)[C@@H](CC=O)[C@@](O)(C)C[C@@H]1C
O1C(=O)C[C@H](CC)[C@@H](C)[C@@H](C)C(=O)[C@H](CC=O)[C@H](OC)[C@](O)(C)[C@@H](C)[C@H](O)C/C=C/1
O1C(=O)C[C@H](CC)[C@@H](C)[C@@H](CC=O)[C@@](O)(C)C(=O)[C@@H](OC)C[C@@H](C)[C@@H](C)[C@@H](O)/C=C/1
O1C(=O)C[C@@H](CC)[C@H](C)[C@@H](OC)C(=O)C[C@H](O)[C@@H](C)[C@@](O)(C)/C=C/[C@@H](C)[C@@H]1CC=O
O1C(=O)C[C@@H](CC)[C@H](CC=O)C[C@H](O)/C=C\[C@H](C)[C@](O)(C)[C@@H](C)[C@@H](C)C(=O)[C@H]1OC
O1C(=O)C[C@@H](CC)[C@H](CC=O)[C@H](C)C[C@@H](OC)[C@H](C)C(=O)[C@H](C)[C@@H](O)[C@@](O)(C)/C=C/1
O1C(=O)C[C@H](CC)[C@H](CC=O)[C@@H](O)[C@H](C)[C@@](O)(C)C(=O)[C@H](C)[C@@H](OC)/C=C/C[C@H]1C
O1C(=O)C[C@@H](CC)[C@H](CC=O)/C=C\C[C@H](C)C(=O)[C@](O)(C)[C@@H](C)[C@H](O)[C@@H](C)[C@@H]1OC
O1C(=O)C[C@H](CC)[C@@H](O)C(=O)[C@H](CC=O)[C@H](C)C[C@@H](C)[C@@H](C)[C@](O)(C)[C@@H](OC)/C=C\1
O1C(=O)C[C@@H](CC)[C@H](O)[C@@H](C)CC(=O)/C=C/[C@@H](C)[C@@](O)(C)[C@@H](OC)[C@H](C)[C@H]1CC=O
O1C(=O)C[C@H](CC)[C@@H](O)[C@@](O)(C)[C@@H](C)/C=C/[C@H](CC=O)[C@H](C)C(=O)[C@@H](C)C[C@@H]1OC
O1C(=O)C[C@H](CC)[C@@H](O)/C=C/[C@@H](OC)[C@H](CC=O)[C@H](C)CC(=O)[C@H](C)[C@@H](C)[C@]1(O)C
O1C(=O)C[C@@H](CC)[C@](O)(C)[C@@H](C)[C@H](C)[C@@H](O)[C@@H](CC=O)C(=O)[C@@H](OC)/C=C\C[C@@H]1C
O1C(=O)C[C@@H](CC)[C@@](O)(C)[C@H](C)/C=C/[C@H](C)[C@@H](C)[C@H](O)C(=O)[C@H](CC=O)C[C@@H]1OC
O1C(=O)C[C@H](CC)[C@](O)(C)[C@@H](OC)[C@H](C)[C@@H](C)[C@H](C)CC(=O)[C@@H](CC=O)[C@H](O)/C=C/1
O1C(=O)C[C@@H](CC)[C@H](OC)C/C=C\[C@@H](C)[C@H](C)[C@@H](C)[C@H](O)[C@](O)(C)C(=O)[C@@H]1CC=O
O1C(=O)C[C@H](CC)[C@@H](OC)[C@H](C)[C@@H](C)CC(=O)[C@](O)(C)[C@@H](CC=O)[C@H](O)[C@@H](C)/C=C/1
O1C(=O)C[C@@H](CC)[C@H](OC)[C@H](CC=O)[C@](O)(C)/C=C\CC(=O)[C@@H](C)[C@@H](C)[C@@H](C)[C@@H]1O
O1C(=O)C[C@@H](CC)[C@H](OC)/C=C/[C@@H](C)[C@@H](CC=O)[C@](O)(C)C(=O)[C@@H](C)[C@H](O)C[C@@H]1C
O1C(=O)C[C@@H](CC)/C=C/C(=O)[C@@](O)(C)[C@@H](C)[C@H](O)[C@H](CC=O)[C@H](C)[C@@H](C)C[C@@H]1OC
O1C(=O)C[C@@H](CC)/C=C\[C@H](C)[C@H](C)[C@@H](C)[C@@](O)(C)CC(=O)[C@H](CC=O)[C@@H](O)[C@H]1OC
O1C(=O)C[C@@H](CC)/C=C\[C@@H](O)[C@@](O)(C)C(=O)[C@@H](C)[C@H](C)[C@@H](CC=O)[C@H](OC)C[C@H]1C
O1C(=O)C[C@H](CC=O)CC(=O)[C@@H](C)[C@H](C)[C@@H](O)[C@H](OC)[C@@H](CC)[C@@](O)(C)[C@@H](C)/C=C/1
O1C(=O)C[C@@H](CC=O)C[C@H](C)[C@](O)(C)/C=C/[C@@H](C)C(=O)[C@H](C)[C@@H](CC)[C@H](O)[C@@H]1OC
O1C(=O)C[C@@H](CC=O)C[C@H](O)[C@@H](C)[C@H](OC)[C@H](C)[C@@H](C)[C@@](O)(C)/C=C/C(=O)[C@H]1CC
O1C(=O)C[C@H](CC=O)C[C@@H](OC)[C@H](O)[C@@H](CC)C(=O)[C@@](O)(C)[C@@H](C)[C@H](C)[C@H](C)/C=C/1
O1C(=O)C[C@H](CC=O)C(=O)[C@@H](C)[C@H](C)[C@H](O)C[C@@H](C)[C@H](CC)[C@@](O)(C)[C@@H](OC)/C=C/1
O1C(=O)C[C@@H](CC=O)C(=O)[C@@H](C)[C@](O)(C)[C@H](C)/C=C\[C@@H](C)[C@H](O)[C@H](OC)C[C@H]1CC
O1C(=O)C[C@H](CC=O)C(=O)[C@](O)(C)[C@H](C)C[C@@H](OC)[C@@H](O)[C@H](C)[C@@H](CC)[C@@H](C)/C=C/1
O1C(=O)C[C@@H](CC=O)C(=O)/C=C/[C@H](CC)[C@@H](OC)[C@H](O)C[C@@H](C)[C@H](C)[C@H](C)[C@]1(O)C
O1C(=O)C[C@@H](CC=O)[C@@H](C)[C@H](C)C[C@@H](OC)[C@H](O)[C@@H](C)[C@](O)(C)/C=C\C(=O)[C@H]1CC
O1C(=O)C[C@@H](CC=O)[C@H](C)[C@@H](CC)[C@@H](O)[C@](O)(C)[C@H](C)[C@H](OC)C(=O)[C@H](C)C/C=C/1
O1C(=O)C[C@H](CC=O)[C@H](C)[C@H](OC)C[C@H](CC)[C@H](C)C(=O)[C@@H](C)[C@H](O)[C@@](O)(C)/C=C\1
O1C(=O)C[C@@H](CC=O)[C@H](C)C[C@@H](O)[C@H](C)[C@@H](C)[C@@H](CC)[C@H](OC)/C=C/C(=O)[C@@]1(O)C
O1C(=O)C[C@H](CC=O)[C@@H](C)[C@@H](C)C[C@H](C)C(=O)[C@H](OC)[C@@H](O)[C@](O)(C)[C@@H](CC)/C=C/1
O1C(=O)C[C@@H](CC=O)[C@H](C)[C@@H](O)[C@@H](CC)CC(=O)[C@H](C)[C@@H](C)[C@@](O)(C)[C@@H](OC)/C=C/1
O1C(=O)C[C@@H](CC=O)[C@@H](C)[C@H](OC)/C=C/[C@H](O)[C@@](O)(C)C(=O)[C@@H](C)[C@H](CC)C[C@@H]1C
O1C(=O)C[C@@H](CC=O)[C@H](C)C(=O)[C@@H](CC)[C@@](O)(C)[C@@H](OC)[C@H](O)[C@H](C)[C@@H](C)C/C=C/1
O1C(=O)C[C@H](CC=O)[C@@H](C)[C@@H](C)/C=C/[C@@H](CC)[C@](O)(C)CC(=O)[C@@H](C)[C@H](O)[C@H]1OC
O1C(=O)C[C@H](CC=O)[C@@H](C)[C@](O)(C)[C@@H](C)[C@@H](C)[C@@H](O)C(=O)[C@H](OC)/C=C\C[C@H]1CC
O1C(=O)C[C@@H](CC=O)[C@@H](C)/C=C/[C@@H](OC)C(=O)[C@@H](C)[C@@H](O)[C@H](C)[C@H](CC)C[C@@]1(O)C
O1C(=O)C[C@@H](CC=O)[C@@H](CC)[C@H](C)[C@H](C)C[C@H](O)C(=O)[C@H](C)[C@](O)(C)[C@H](OC)/C=C/1
O1C(=O)C[C@@H](CC=O)[C@H](CC)[C@H](C)[C@H](OC)/C=C/C(=O)[C@H](C)[C@@H](O)[C@](O)(C)C[C@@H]1C
O1C(=O)C[C@@H](CC=O)[C@H](CC)[C@@H](OC)[C@H](C)[C@](O)(C)C[C@@H](O)[C@@H](C)[C@@H](C)C(=O)/C=C/1
O1C(=O)C[C@@H](CC=O)[C@@H](O)C[C@H](OC)[C@H](CC)C(=O)[C@@H](C)[C@H](C)[C@H](C)[C@](O)(C)/C=C/1
O1C(=O)C[C@H](CC=O)[C@@H](O)[C@H](C)[C@H](C)[C@H](C)/C=C/C(=O)[C@@](O)(C)[C@H](OC)C[C@H]1CC
O1C(=O)C[C@@H](CC=O)[C@H](O)[C@H](CC)[C@@H](OC)C(=O)[C@](O)(C)[C@@H](C)[C@@H](C)[C@H](C)C/C=C/1
O1C(=O)C[C@H](CC=O)[C@@H](O)/C=C/[C@@H](C)C[C@](O)(C)C(=O)[C@H](C)[C@@H](C)[C@H](CC)[C@H]1OC
O1C(=O)C[C@@H](CC=O)[C@](O)(C)C(=O)[C@@H](O)/C=C\[C@H](C)[C@H](C)[C@@H](CC)[C@@H](OC)C[C@H]1C
O1C(=O)C[C@@H](CC=O)[C@](O)(C)[C@@H](C)C(=O)[C@H](OC)[C@@H](C)[C@H](O)[C@H](C)[C@H](CC)C/C=C/1
O1C(=O)C[C@@H](CC=O)[C@@](O)(C)[C@@H](O)[C@@H](CC)[C@H](C)[C@H](C)CC(=O)[C@H](C)[C@H](OC)/C=C/1
O1C(=O)C[C@@H](CC=O)[C@H](OC)C[C@@H](C)[C@@H](CC)[C@H](C)[C@@H](C)[C@](O)(C)/C=C/C(=O)[C@@H]1O
O1C(=O)C[C@@H](CC=O)[C@H](OC)[C@@H](C)[C@H](O)[C@H](C)C[C@](O)(C)[C@@H](C)[C@@H](CC)C(=O)/C=C/1
O1C(=O)C[C@@H](CC=O)[C@@H](OC)[C@@H](CC)C(=O)[C@H](C)C[C@H](C)[C@@H](C)[C@H](O)[C@](O)(C)/C=C/1
O1C(=O)C[C@H](CC=O)[C@@H](OC)[C@@](O)(C)[C@@H](C)/C=C/[C@@H](O)C(=O)[C@@H](C)[C@H](CC)C[C@H]1C
O1C(=O)C[C@@H](CC=O)/C=C/C(=O)C[C@](O)(C)[C@@H](O)[C@@H](CC)[C@H](C)[C@@H](C)[C@H](C)[C@@H]1OC
O1C(=O)C[C@H](CC=O)/C=C/[C@H](C)[C@H](CC)[C@@H](O)[C@](O)(C)CC(=O)[C@@H](C)[C@H](C)[C@H]1OC
O1C(=O)C[C@H](CC=O)/C=C\[C@H](O)C[C@@H](C)[C@@H](CC)[C@H](C)[C@](O)(C)[C@@H](OC)C(=O)[C@H]1C
O1C(=O)C[C@H](CC=O)/C=C/[C@H](OC)[C@H](C)[C@@H](C)[C@@H](C)[C@H](O)C(=O)[C@@H](CC)C[C@]1(O)C
O1C(=O)C[C@@H](O)C[C@@H](C)C(=O)[C@@H](C)[C@@H](CC=O)[C@@H](C)[C@H](CC)[C@@](O)(C)[C@@H](OC)/C=C/1
O1C(=O)C[C@H](O)C[C@H](CC)[C@@H](CC=O)C(=O)[C@H](C)[C@@H](C)[C@@H](OC)/C=C/[C@@H](C)[C@@]1(O)C
O1C(=O)C[C@H](O)C[C@](O)(C)/C=C/[C@H](OC)C(=O)[C@@H](CC)[C@@H](C)[C@H](C)[C@H](C)[C@H]1CC=O
O1C(=O)C[C@@H](O)C(=O)C[C@@H](CC)[C@@H](OC)[C@H](C)[C@@H](C)[C@H](C)[C@@H](CC=O)[C@](O)(C)/C=C/1
O1C(=O)C[C@@H](O)C(=O)[C@@H](C)/C=C/[C@H](CC)[C@@H](OC)[C@H](C)[C@@H](CC=O)[C@@](O)(C)C[C@H]1C
O1C(=O)C[C@@H](O)C(=O)[C@H](CC=O)[C@@H](C)[C@@H](C)[C@H](OC)[C@](O)(C)[C@@H](C)[C@H](CC)C/C=C/1
O1C(=O)C[C@@H](O)C(=O)[C@H](OC)/C=C/[C@@H](C)[C@H](CC=O)C[C@H](C)[C@H](C)[C@H](CC)[C@]1(O)C
O1C(=O)C[C@@H](O)[C@H](C)C(=O)[C@H](CC)C[C@@](O)(C)[C@@H](C)[C@H](OC)/C=C\[C@H](C)[C@H]1CC=O
O1C(=O)C[C@@H](O)[C@@H](C)[C@H](C)[C@@H](OC)/C=C/[C@H](C)[C@@H](CC=O)C(=O)[C@@H](CC)C[C@]1(O)C
O1C(=O)C[C@@H](O)[C@H](C)[C@@](O)(C)[C@@H](C)[C@H](OC)[C@@H](C)CC(=O)[C@H](CC)[C@@H](CC=O)/C=C\1
O1C(=O)C[C@H](O)[C@@H](C)/C=C\[C@@](O)(C)[C@H](CC)C(=O)[C@H](C)[C@@H](CC=O)[C@H](OC)C[C@@H]1C
O1C(=O)C[C@@H](O)[C@H](C)[C@@H](C)[C@H](C)[C@@H](CC=O)C[C@H](OC)[C@@H](CC)[C@](O)(C)C(=O)/C=C/1
O1C(=O)C[C@H](O)[C@H](C)[C@H](CC)[C@@H](OC)[C@H](C)CC(=O)[C@H](C)[C@@H](CC=O)[C@](O)(C)/C=C/1
O1C(=O)C[C@H](O)[C@@H](C)[C@H](OC)[C@@H](C)C/C=C/[C@H](C)[C@H](CC=O)[C@](O)(C)C(=O)[C@H]1CC
O1C(=O)C[C@H](O)[C@H](C)C[C@@](O)(C)/C=C/[C@H](CC=O)[C@H](CC)[C@H](C)[C@H](C)C(=O)[C@H]1OC
O1C(=O)C[C@H](O)[C@H](C)[C@@H](C)C(=O)[C@@H](OC)[C@](O)(C)C[C@H](C)[C@@H](CC)[C@H](CC=O)/C=C/1
O1C(=O)C[C@@H](O)[C@@H](C)[C@H](CC=O)[C@](O)(C)[C@H](CC)[C@@H](C)C(=O)[C@H](OC)/C=C\C[C@H]1C
O1C(=O)C[C@H](O)[C@@H](C)/C=C/C(=O)[C@H](CC)[C@H](C)[C@](O)(C)[C@@H](C)[C@@H](CC=O)C[C@@H]1OC
O1C(=O)C[C@H](O)[C@@H](CC)C(=O)[C@@](O)(C)[C@@H](C)[C@@H](C)C[C@@H](C)[C@@H](CC=O)[C@H](OC)/C=C/1
O1C(=O)C[C@@H](O)[C@H](CC)[C@@H](C)C(=O)[C@H](C)[C@H](C)[C@H](CC=O)[C@H](OC)/C=C\C[C@]1(O)C
O1C(=O)C[C@@H](O)[C@@H](CC)[C@](O)(C)[C@@H](CC=O)CC(=O)[C@H](OC)[C@@H](C)[C@H](C)[C@H](C)/C=C/1
O1C(=O)C[C@H](O)[C@H](CC=O)CC(=O)/C=C\[C@H](C)[C@@H](C)[C@H](C)[C@H](CC)[C@@](O)(C)[C@@H]1OC
O1C(=O)C[C@@H](O)[C@@H](CC=O)[C@@H](C)[C@H](CC)[C@@](O)(C)/C=C/C(=O)[C@@H](C)[C@@H](OC)C[C@H]1C
O1C(=O)C[C@H](O)[C@@H](CC=O)[C@@H](CC)C[C@@H](C)[C@H](OC)[C@](O)(C)[C@H](C)[C@@H](C)C(=O)/C=C/1
O1C(=O)C[C@H](O)[C@@H](CC=O)[C@@H](OC)[C@H](C)[C@H](C)[C@@](O)(C)CC(=O)[C@@H](C)[C@@H](CC)/C=C/1
O1C(=O)C[C@@H](O)[C@@](O)(C)C(=O)C[C@@H](C)[C@H](CC=O)[C@@H](C)[C@H](OC)/C=C/[C@H](C)[C@@H]1CC
O1C(=O)C[C@H](O)[C@@](O)(C)[C@@H](C)[C@@H](CC)C[C@H](C)[C@@H](OC)[C@H](C)[C@@H](CC=O)C(=O)/C=C\1
O1C(=O)C[C@H](O)[C@@](O)(C)[C@@H](CC)/C=C/[C@@H](OC)[C@@H](C)CC(=O)[C@H](C)[C@H](C)[C@@H]1CC=O
O1C(=O)C[C@H](O)[C@@](O)(C)/C=C\[C@@H](C)[C@@H](CC=O)C(=O)[C@H](C)[C@@H](CC)[C@H](OC)C[C@@H]1C
O1C(=O)C[C@@H](O)[C@@H](OC)C(=O)/C=C/[C@@H](CC)C[C@H](CC=O)[C@@H](C)[C@H](C)[C@@H](C)[C@]1(O)C
O1C(=O)C[C@@H](O)[C@@H](OC)[C@H](C)[C@@H](C)[C@@H](CC)CC(=O)[C@@H](C)[C@@H](CC=O)[C@@](O)(C)/C=C/1
O1C(=O)C[C@H](O)[C@@H](OC)[C@H](CC=O)/C=C/C(=O)[C@@](O)(C)[C@H](C)[C@@H](C)[C@H](CC)C[C@@H]1C
O1C(=O)C[C@H](O)/C=C/C[C@@H](C)C(=O)[C@](O)(C)[C@@H](CC=O)[C@H](C)[C@@H](CC)[C@H](C)[C@H]1OC
O1C(=O)C[C@@H](O)/C=C/[C@H](C)[C@@](O)(C)[C@@H](OC)[C@@H](CC)CC(=O)[C@@H](C)[C@H](C)[C@@H]1CC=O
O1C(=O)C[C@H](O)/C=C/[C@H](CC)[C@@H](C)[C@@](O)(C)[C@@H](C)C(=O)[C@H](CC=O)[C@@H](OC)C[C@@H]1C
O1C(=O)C[C@@H](O)/C=C/[C@](O)(C)[C@@H](CC=O)[C@@H](C)[C@@H](C)[C@@H](CC)C(=O)[C@@H](C)C[C@@H]1OC
O1C(=O)C[C@@](O)(C)C[C@H](C)[C@@H](C)[C@H](CC=O)[C@@H](CC)C(=O)[C@H](C)[C@H](O)[C@@H](OC)/C=C/1
O1C(=O)C[C@@](O)(C)C[C@H](C)[C@H](OC)[C@H](C)[C@H](C)[C@@H](CC)[C@H](O)/C=C/C(=O)[C@H]1CC=O
O1C(=O)C[C@@](O)(C)C[C@H](O)[C@@H](C)[C@H](C)C(=O)[C@@H](OC)[C@H](CC)[C@H](CC=O)[C@@H](C)/C=C\1
O1C(=O)C[C@@](O)(C)C/C=C\[C@@H](O)C(=O)[C@H](C)[C@@H](C)[C@H](C)[C@H](CC)[C@H](CC=O)[C@H]1OC
O1C(=O)C[C@](O)(C)C(=O)[C@H](C)[C@@H](C)[C@@H](OC)/C=C\[C@@H](C)[C@@H](CC=O)[C@@H](O)C[C@@H]1CC
O1C(=O)C[C@@](O)(C)C(=O)[C@H](CC)[C@@H](O)[C@H](CC=O)[C@@H](OC)[C@@H](C)[C@H](C)[C@H](C)C/C=C/1
O1C(=O)C[C@@](O)(C)C(=O)[C@@H](OC)[C@H](C)[C@@H](CC)[C@H](O)C[C@H](C)[C@@H](C)[C@H](CC=O)/C=C/1
O1C(=O)C[C@@](O)(C)[C@@H](C)C[C@@H](O)[C@H](C)[C@H](CC=O)[C@H](C)[C@H](OC)/C=C\C(=O)[C@H]1CC
O1C(=O)C[C@@](O)(C)[C@H](C)[C@@H](C)C(=O)[C@H](C)[C@H](CC=O)[C@@H](OC)[C@H](CC)[C@H](O)C/C=C\1
O1C(=O)C[C@@](O)(C)[C@@H](C)[C@H](CC=O)[C@@H](O)C[C@@H](C)C(=O)[C@@H](C)[C@H](CC)[C@@H](OC)/C=C/1
O1C(=O)C[C@@](O)(C)[C@@H](C)/C=C\C[C@H](OC)[C@@H](C)[C@H](C)[C@H](CC=O)[C@@H](O)C(=O)[C@H]1CC
O1C(=O)C[C@@](O)(C)[C@H](C)C(=O)[C@@H](CC=O)[C@@H](OC)C[C@H](O)[C@@H](C)[C@@H](CC)[C@H](C)/C=C/1
O1C(=O)C[C@@](O)(C)[C@H](C)[C@@H](CC)C[C@H](O)C(=O)[C@@H](C)[C@H](C)[C@H](CC=O)[C@H](OC)/C=C\1
O1C(=O)C[C@@](O)(C)[C@@H](C)[C@H](O)[C@@H](CC)[C@H](C)/C=C\C(=O)[C@H](CC=O)[C@H](OC)C[C@H]1C
O1C(=O)C[C@](O)(C)[C@H](C)CC(=O)[C@@H](C)[C@H](OC)[C@H](O)[C@@H](CC)[C@H](CC=O)[C@@H](C)/C=C\1
O1C(=O)C[C@@](O)(C)[C@@H](C)[C@H](C)[C@@H](CC=O)C[C@@H](OC)C(=O)[C@H](C)[C@@H](CC)[C@@H](O)/C=C/1
O1C(=O)C[C@@](O)(C)[C@@H](C)[C@@H](CC)/C=C\[C@H](OC)[C@@H](C)C(=O)[C@@H](CC=O)[C@H](O)C[C@@H]1C
O1C(=O)C[C@](O)(C)[C@H](C)[C@@H](OC)[C@@H](C)[C@@H](O)[C@H](C)[C@H](CC=O)C(=O)[C@@H](CC)C/C=C/1
O1C(=O)C[C@@](O)(C)[C@H](CC)C/C=C/[C@H](CC=O)[C@H](C)C(=O)[C@@H](C)[C@H](C)[C@H](O)[C@H]1OC
O1C(=O)C[C@@](O)(C)[C@@H](CC)[C@H](C)[C@@H](C)[C@H](CC=O)C(=O)[C@H](C)[C@H](OC)/C=C/C[C@H]1O
O1C(=O)C[C@](O)(C)[C@H](CC)[C@@H](CC=O)/C=C/[C@@H](C)C[C@H](O)[C@@H](C)[C@H](C)C(=O)[C@@H]1OC
O1C(=O)C[C@@](O)(C)[C@@H](CC)/C=C/[C@H](C)C(=O)C[C@H](C)[C@H](C)[C@H](CC=O)[C@@H](O)[C@@H]1OC
O1C(=O)C[C@](O)(C)[C@@H](CC=O)C(=O)[C@H](OC)/C=C\[C@@H](O)[C@H](C)[C@@H](C)[C@H](CC)C[C@H]1C
O1C(=O)C[C@](O)(C)[C@H](CC=O)[C@@H](C)[C@H](C)[C@@H](OC)[C@H](O)[C@H](CC)C(=O)[C@@H](C)C/C=C/1
O1C(=O)C[C@@](O)(C)[C@@H](CC=O)[C@@H](O)[C@H](OC)[C@H](C)[C@H](CC)CC(=O)[C@@H](C)[C@H](C)/C=C/1
O1C(=O)C[C@@](O)(C)[C@@H](O)C[C@@H](C)[C@@H](CC)[C@H](CC=O)[C@@H](C)[C@@H](OC)/C=C\C(=O)[C@H]1C
O1C(=O)C[C@@](O)(C)[C@H](O)[C@@H](C)[C@H](OC)[C@@H](C)[C@H](C)[C@@H](CC=O)C(=O)[C@@H](CC)C/C=C/1
O1C(=O)C[C@@](O)(C)[C@H](O)[C@H](CC)[C@@H](C)C(=O)[C@H](C)C[C@@H](C)[C@@H](CC=O)[C@@H](OC)/C=C/1
O1C(=O)C[C@](O)(C)[C@@H](O)[C@H](OC)[C@@H](CC=O)C[C@H](C)[C@@H](C)[C@@H](CC)/C=C/C(=O)[C@H]1C
O1C(=O)C[C@](O)(C)[C@@H](OC)C(=O)[C@@H](C)/C=C/C[C@@H](CC=O)[C@@H](C)[C@H](CC)[C@@H](C)[C@@H]1O
O1C(=O)C[C@](O)(C)[C@@H](OC)[C@H](C)[C@@H](CC=O)[C@@H](O)CC(=O)[C@@H](C)[C@H](C)[C@@H](CC)/C=C/1
O1C(=O)C[C@](O)(C)[C@H](OC)[C@@H](CC=O)C(=O)[C@@H](C)/C=C/[C@@H](C)[C@@H](CC)[C@@H](O)C[C@@H]1C
O1C(=O)C[C@](O)(C)[C@H](OC)/C=C/[C@H](CC)[C@H](C)[C@H](CC=O)[C@@H](C)C(=O)[C@H](C)C[C@@H]1O
O1C(=O)C[C@@](O)(C)/C=C/[C@@H](C)C(=O)[C@H](C)[C@@H](O)C[C@@H](C)[C@H](CC)[C@H](CC=O)[C@@H]1OC
O1C(=O)C[C@](O)(C)/C=C\[C@H](C)[C@@H](CC=O)C[C@H](CC)[C@H](C)[C@H](O)[C@H](OC)C(=O)[C@@H]1C
O1C(=O)C[C@@](O)(C)/C=C/[C@H](O)C[C@@H](OC)[C@@H](C)[C@H](CC)[C@@H](C)[C@H](C)C(=O)[C@H]1CC=O
O1C(=O)C[C@H](OC)CC(=O)[C@H](CC=O)[C@](O)(C)[C@H](C)[C@@H](C)[C@@H](C)[C@H](CC)[C@H](O)/C=C/1
O1C(=O)C[C@H](OC)C[C@H](C)C(=O)[C@@H](O)[C@H](C)[C@@H](CC)[C@@](O)(C)/C=C\[C@H](C)[C@@H]1CC=O
O1C(=O)C[C@H](OC)C[C@@H](CC=O)[C@@H](CC)[C@@H](C)C(=O)[C@@](O)(C)[C@@H](C)[C@@H](O)[C@@H](C)/C=C/1
O1C(=O)C[C@H](OC)C/C=C/C(=O)[C@@H](C)[C@H](C)[C@H](C)[C@@H](CC)[C@H](CC=O)[C@@H](O)[C@]1(O)C
O1C(=O)C[C@@H](OC)C(=O)[C@@H](C)[C@@H](CC=O)C/C=C\[C@H](C)[C@H](O)[C@@](O)(C)[C@@H](C)[C@@H]1CC
O1C(=O)C[C@H](OC)C(=O)[C@H](C)/C=C/[C@@](O)(C)[C@H](CC=O)[C@@H](CC)[C@H](C)[C@@H](C)C[C@@H]1O
O1C(=O)C[C@@H](OC)C(=O)[C@H](O)[C@@H](C)[C@](O)(C)[C@H](CC=O)C[C@@H](C)[C@@H](C)[C@@H](CC)/C=C\1
O1C(=O)C[C@@H](OC)C(=O)/C=C/[C@@](O)(C)[C@@H](CC)[C@@H](C)[C@H](C)[C@@H](CC=O)[C@H](O)C[C@@H]1C
O1C(=O)C[C@@H](OC)[C@H](C)[C@@H](C)[C@@H](CC)[C@H](CC=O)[C@H](C)[C@](O)(C)C(=O)[C@@H](O)C/C=C/1
O1C(=O)C[C@@H](OC)[C@H](C)[C@@H](CC)/C=C\[C@@H](C)[C@@H](C)CC(=O)[C@H](CC=O)[C@H](O)[C@]1(O)C
O1C(=O)C[C@@H](OC)[C@H](C)[C@](O)(C)[C@@H](C)C(=O)[C@@H](C)[C@@H](CC)[C@H](O)/C=C/C[C@@H]1CC=O
O1C(=O)C[C@@H](OC)[C@H](C)C/C=C\C(=O)[C@@H](C)[C@H](O)[C@H](CC)[C@H](CC=O)[C@H](C)[C@]1(O)C
O1C(=O)C[C@@H](OC)[C@H](C)[C@@H](C)[C@@H](C)/C=C\CC(=O)[C@@H](CC)[C@H](CC=O)[C@H](O)[C@]1(O)C
O1C(=O)C[C@H](OC)[C@@H](C)[C@H](CC=O)[C@](O)(C)[C@H](CC)/C=C/C(=O)[C@@H](C)[C@H](O)C[C@H]1C
O1C(=O)C[C@H](OC)[C@@H](C)/C=C\[C@@H](C)[C@@H](CC)[C@H](O)[C@@H](CC=O)C(=O)[C@@H](C)C[C@@]1(O)C
O1C(=O)C[C@@H](OC)[C@H](C)C(=O)[C@@](O)(C)[C@H](C)[C@@H](O)C[C@@H](C)[C@H](CC)[C@@H](CC=O)/C=C/1
O1C(=O)C[C@H](OC)[C@H](C)[C@@H](CC)[C@H](C)C(=O)[C@H](O)[C@@H](C)[C@](O)(C)/C=C\C[C@@H]1CC=O
O1C(=O)C[C@H](OC)[C@@H](C)[C@@H](O)[C@@](O)(C)C[C@@H](C)[C@@H](CC=O)[C@H](C)[C@@H](CC)C(=O)/C=C/1
O1C(=O)C[C@@H](OC)[C@@H](CC)C[C@H](C)/C=C/[C@H](C)C(=O)[C@H](C)[C@@H](CC=O)[C@H](O)[C@@]1(O)C
O1C(=O)C[C@@H](OC)[C@H](CC)[C@@H](C)[C@@H](O)[C@](O)(C)C(=O)[C@@H](C)[C@@H](CC=O)/C=C\C[C@H]1C
O1C(=O)C[C@@H](OC)[C@@H](CC)[C@@H](CC=O)C(=O)[C@@H](O)C[C@@](O)(C)[C@H](C)[C@H](C)[C@H](C)/C=C/1
O1C(=O)C[C@H](OC)[C@@H](CC)[C@](O)(C)[C@@H](CC=O)[C@H](C)CC(=O)[C@H](C)[C@@H](C)[C@H](O)/C=C/1
O1C(=O)C[C@H](OC)[C@@H](CC=O)C(=O)[C@@H](C)[C@H](C)/C=C\[C@@H](C)[C@@H](O)[C@@](O)(C)C[C@@H]1CC
O1C(=O)C[C@H](OC)[C@@H](CC=O)[C@H](C)[C@@H](O)C[C@@](O)(C)[C@@H](CC)[C@H](C)[C@H](C)C(=O)/C=C/1
O1C(=O)C[C@H](OC)[C@H](CC=O)[C@@H](O)C/C=C/[C@@H](CC)C(=O)[C@@H](C)[C@@H](C)[C@H](C)[C@@]1(O)C
O1C(=O)C[C@H](OC)[C@H](CC=O)/C=C/[C@@H](C)[C@H](O)[C@@H](C)C(=O)[C@@H](CC)[C@](O)(C)C[C@H]1C
O1C(=O)C[C@@H](OC)[C@@H](O)[C@H](C)C[C@@H](CC=O)[C@@H](C)[C@](O)(C)[C@@H](C)[C@@H](CC)C(=O)/C=C\1
O1C(=O)C[C@@H](OC)[C@H](O)[C@@H](C)[C@H](CC)[C@@H](C)[C@@H](C)CC(=O)[C@H](CC=O)[C@](O)(C)/C=C/1
O1C(=O)C[C@@H](OC)[C@H](O)[C@](O)(C)C[C@H](C)[C@H](C)[C@@H](C)[C@H](CC=O)/C=C/C(=O)[C@H]1CC
O1C(=O)C[C@@H](OC)[C@@](O)(C)C[C@H](CC)[C@H](C)C(=O)[C@@H](O)[C@@H](C)[C@@H](CC=O)[C@@H](C)/C=C/1
O1C(=O)C[C@H](OC)[C@](O)(C)[C@H](C)CC(=O)[C@H](C)[C@@H](C)[C@H](CC)[C@@H](CC=O)[C@H](O)/C=C\1
O1C(=O)C[C@H](OC)[C@@](O)(C)[C@@H](CC)[C@H](C)[C@@H](O)/C=C/C(=O)[C@@H](C)[C@@H](CC=O)C[C@H]1C
O1C(=O)C[C@H](OC)[C@@](O)(C)[C@H](O)/C=C/[C@H](C)[C@@H](CC)[C@H](C)C(=O)[C@H](C)C[C@H]1CC=O
O1C(=O)C[C@H](OC)/C=C/C(=O)[C@H](C)[C@H](CC)[C@@H](O)C[C@H](C)[C@@H](C)[C@@H](CC=O)[C@]1(O)C
O1C(=O)C[C@@H](OC)/C=C/[C@H](C)[C@@](O)(C)[C@H](C)[C@@H](CC)C(=O)[C@H](CC=O)[C@@H](O)C[C@@H]1C
O1C(=O)C[C@@H](OC)/C=C/[C@H](CC=O)[C@H](C)C(=O)[C@@H](C)[C@H](O)[C@@H](C)[C@H](CC)C[C@]1(O)C
O1C(=O)C[C@H](OC)/C=C/[C@](O)(C)[C@H](O)C[C@H](C)C(=O)[C@H](C)[C@@H](C)[C@H](CC)[C@H]1CC=O
O1C(=O)C/C=C\C[C@H](C)[C@H](C)[C@@H](OC)[C@@H](C)[C@H](CC)[C@@H](O)[C@@](O)(C)C(=O)[C@H]1CC=O
O1C(=O)C/C=C\C[C@@H](CC)[C@](O)(C)[C@H](O)C(=O)[C@@H](CC=O)[C@H](C)[C@@H](C)[C@@H](C)[C@@H]1OC
O1C(=O)C/C=C\C[C@@](O)(C)[C@@H](C)[C@H](CC=O)C(=O)[C@H](C)[C@@H](C)[C@@H](CC)[C@H](O)[C@@H]1OC
O1C(=O)C/C=C/C(=O)C[C@](O)(C)[C@@H](C)[C@H](OC)[C@H](C)[C@@H](CC=O)[C@@H](O)[C@@H](C)[C@@H]1CC
O1C(=O)C/C=C/C(=O)[C@@H](C)[C@@H](C)[C@H](C)[C@](O)(C)[C@H](O)[C@@H](CC)[C@H](CC=O)C[C@H]1OC
O1C(=O)C/C=C/C(=O)[C@H](CC=O)[C@@](O)(C)C[C@H](O)[C@H](C)[C@@H](C)[C@H](C)[C@H](CC)[C@@H]1OC
O1C(=O)C/C=C/C(=O)[C@@H](OC)[C@@H](C)[C@@](O)(C)[C@@H](CC)[C@@H](C)[C@H](CC=O)[C@H](O)C[C@H]1C
O1C(=O)C/C=C\[C@H](C)C(=O)[C@@H](O)[C@@](O)(C)[C@H](C)[C@@H](CC=O)[C@@H](C)[C@H](CC)C[C@@H]1OC
O1C(=O)C/C=C/[C@@H](C)[C@@H](CC)C(=O)[C@H](O)[C@H](C)C[C@H](C)[C@@H](CC=O)[C@](O)(C)[C@@H]1OC
O1C(=O)C/C=C/[C@@H](C)[C@@H](O)[C@@H](CC=O)[C@@H](C)C(=O)[C@@H](C)[C@](O)(C)[C@H](OC)C[C@@H]1CC
O1C(=O)C/C=C\[C@@H](C)C[C@@H](C)[C@@H](CC)C(=O)[C@@](O)(C)[C@@H](CC=O)[C@H](O)[C@@H](C)[C@@H]1OC
O1C(=O)C/C=C/[C@@H](C)[C@@H](C)[C@H](O)C(=O)C[C@H](C)[C@@H](CC)[C@H](CC=O)[C@](O)(C)[C@@H]1OC
O1C(=O)C/C=C\[C@@H](C)[C@@H](CC=O)C[C@@H](OC)[C@](O)(C)[C@@H](C)[C@@H](CC)[C@H](O)C(=O)[C@H]1C
O1C(=O)C/C=C/[C@@H](C)[C@@](O)(C)[C@H](CC)[C@@H](O)[C@H](CC=O)[C@H](C)C(=O)[C@H](C)C[C@H]1OC
O1C(=O)C/C=C/[C@@H](C)C(=O)C[C@H](O)[C@](O)(C)[C@@H](C)[C@@H](C)[C@H](CC)[C@@H](CC=O)[C@@H]1OC
O1C(=O)C/C=C/[C@@H](C)[C@H](C)[C@@H](CC=O)[C@H](CC)[C@@H](O)C(=O)[C@@](O)(C)[C@@H](OC)C[C@H]1C
O1C(=O)C/C=C\[C@H](C)[C@H](O)C[C@@H](C)[C@@H](CC)[C@](O)(C)[C@H](C)[C@H](CC=O)C(=O)[C@H]1OC
O1C(=O)C/C=C/[C@H](C)[C@H](OC)[C@@H](CC)C(=O)[C@@H](C)C[C@H](C)[C@H](CC=O)[C@@H](O)[C@@]1(O)C
O1C(=O)C/C=C\[C@H](CC)[C@@H](C)CC(=O)[C@H](C)[C@@H](CC=O)[C@@](O)(C)[C@H](OC)[C@@H](C)[C@@H]1O
O1C(=O)C/C=C/[C@H](CC)[C@@H](C)[C@H](C)[C@H](OC)C[C@H](O)[C@@H](C)[C@@H](CC=O)C(=O)[C@@]1(O)C
O1C(=O)C/C=C/[C@@H](CC)[C@@H](O)[C@H](OC)[C@H](CC=O)CC(=O)[C@H](C)[C@H](C)[C@@H](C)[C@]1(O)C
O1C(=O)C/C=C/[C@H](CC=O)C[C@H](C)[C@H](CC)[C@@H](OC)[C@@H](C)[C@H](O)[C@@](O)(C)C(=O)[C@H]1C
O1C(=O)C/C=C/[C@H](CC=O)[C@@H](C)[C@H](OC)[C@H](C)[C@H](O)[C@@H](CC)C(=O)[C@@H](C)C[C@]1(O)C
O1C(=O)C/C=C/[C@H](CC=O)[C@@H](CC)[C@H](C)C(=O)[C@@](O)(C)C[C@H](C)[C@H](C)[C@H](O)[C@H]1OC
O1C(=O)C/C=C/[C@H](CC=O)[C@@](O)(C)[C@H](OC)C[C@H](C)[C@H](C)[C@H](CC)[C@@H](O)C(=O)[C@@H]1C
O1C(=O)C/C=C\[C@@H](O)C(=O)[C@@H](C)[C@H](OC)[C@@H](C)[C@H](CC=O)[C@@H](C)[C@H](CC)C[C@]1(O)C
O1C(=O)C/C=C/[C@@H](O)[C@H](C)[C@](O)(C)[C@@H](CC=O)[C@H](C)CC(=O)[C@@H](C)[C@H](CC)[C@H]1OC
O1C(=O)C/C=C\[C@H](O)[C@H](CC=O)[C@H](C)[C@H](CC)C(=O)[C@H](C)[C@](O)(C)[C@H](OC)C[C@@H]1C
O1C(=O)C/C=C/[C@H](O)[C@@H](OC)[C@@H](CC=O)[C@H](C)C[C@@H](CC)[C@H](C)[C@@H](C)C(=O)[C@]1(O)C
O1C(=O)C/C=C/[C@](O)(C)[C@H](C)[C@@H](C)[C@@H](C)CC(=O)[C@@H](CC)[C@@H](CC=O)[C@H](O)[C@@H]1OC
O1C(=O)C/C=C/[C@](O)(C)[C@@H](C)[C@@H](O)C[C@@H](OC)[C@H](C)[C@@H](CC)[C@H](CC=O)C(=O)[C@H]1C
O1C(=O)C/C=C\[C@@](O)(C)[C@@H](O)C(=O)[C@@H](OC)[C@H](CC)[C@@H](C)[C@H](C)[C@@H](C)C[C@@H]1CC=O
O1C(=O)C/C=C\[C@@H](OC)C[C@@H](CC=O)[C@@H](O)[C@H](CC)C(=O)[C@H](C)[C@H](C)[C@@H](C)[C@]1(O)C
O1C(=O)C/C=C/[C@H](OC)[C@@H](C)C(=O)[C@@H](CC=O)[C@H](CC)[C@@H](C)[C@H](O)[C@](O)(C)C[C@@H]1C
O1C(=O)C/C=C/[C@H](OC)[C@H](CC)[C@@H](CC=O)[C@H](C)[C@@H](C)[C@@H](O)C(=O)[C@@H](C)C[C@@]1(O)C
O1C(=O)C/C=C/[C@@H](OC)[C@@](O)(C)C(=O)[C@H](C)[C@@H](C)C[C@H](C)[C@@H](CC)[C@@H](CC=O)[C@@H]1O
O1C(=O)C(=O)CC[C@H](C)[C@](O)(C)[C@@H](C)[C@H](CC)[C@@H](CC=O)[C@@H](OC)/C=C\[C@@H](C)[C@@H]1O
O1C(=O)C(=O)CC[C@H](CC=O)[C@H](C)[C@@H](C)[C@@H](C)[C@H](OC)[C@@H](O)[C@@](O)(C)[C@@H](CC)/C=C/1
O1C(=O)C(=O)CC[C@@](O)(C)[C@@H](CC=O)/C=C/[C@@H](C)[C@@H](C)[C@H](C)[C@H](CC)[C@@H](O)[C@@H]1OC
O1C(=O)C(=O)C[C@@H](C)C[C@@H](C)[C@](O)(C)/C=C/[C@@H](CC)[C@H](O)[C@H](OC)[C@@H](C)[C@H]1CC=O
O1C(=O)C(=O)C[C@H](C)[C@H](C)[C@@H](O)[C@@H](CC=O)[C@@H](OC)[C@](O)(C)[C@@H](C)[C@H](CC)C/C=C/1
O1C(=O)C(=O)C[C@@H](C)[C@@H](O)C[C@H](CC)[C@@H](OC)[C@@H](C)[C@H](C)[C@H](CC=O)[C@](O)(C)/C=C/1
O1C(=O)C(=O)C[C@H](C)[C@@H](OC)[C@H](CC=O)[C@@H](C)[C@H](O)[C@@H](C)[C@](O)(C)/C=C\C[C@@H]1CC
O1C(=O)C(=O)C[C@H](C)[C@@H](C)C[C@@H](C)[C@@H](O)[C@H](OC)[C@@H](CC=O)[C@@](O)(C)[C@@H](CC)/C=C/1
O1C(=O)C(=O)C[C@H](C)[C@H](CC)[C@@H](CC=O)/C=C/[C@@H](C)C[C@@H](C)[C@H](O)[C@](O)(C)[C@H]1OC
O1C(=O)C(=O)C[C@@H](C)[C@@H](O)/C=C/[C@@](O)(C)[C@H](C)[C@@H](C)[C@@H](CC=O)[C@H](OC)C[C@H]1CC
O1C(=O)C(=O)C[C@@H](C)/C=C/[C@H](CC)[C@@H](O)C[C@](O)(C)[C@@H](C)[C@H](CC=O)[C@@H](C)[C@H]1OC
O1C(=O)C(=O)C[C@@H](C)[C@H](C)/C=C/[C@H](CC=O)C[C@H](C)[C@@H](CC)[C@H](O)[C@](O)(C)[C@@H]1OC
O1C(=O)C(=O)C[C@@H](C)[C@H](CC=O)[C@H](CC)[C@@H](C)/C=C/[C@H](C)[C@](O)(C)[C@@H](OC)C[C@@H]1O
O1C(=O)C(=O)C[C@@H](C)[C@](O)(C)/C=C/C[C@@H](O)[C@@H](CC=O)[C@@H](C)[C@@H](CC)[C@H](C)[C@H]1OC
O1C(=O)C(=O)C[C@H](CC)C[C@H](C)/C=C/[C@@](O)(C)[C@@H](C)[C@@H](C)[C@H](CC=O)[C@@H](O)[C@@H]1OC
O1C(=O)C(=O)C[C@@H](CC)[C@@H](C)[C@@H](OC)[C@@](O)(C)[C@@H](CC=O)[C@@H](C)[C@@H](O)/C=C\C[C@@H]1C
O1C(=O)C(=O)C[C@@H](CC)[C@H](O)[C@@H](C)[C@@](O)(C)[C@@H](C)[C@H](OC)[C@H](C)[C@@H](CC=O)C/C=C/1
O1C(=O)C(=O)C[C@@H](CC)[C@H](OC)[C@](O)(C)[C@H](C)[C@H](C)C[C@@H](C)[C@@H](CC=O)[C@H](O)/C=C/1
O1C(=O)C(=O)C[C@@H](CC=O)[C@H](C)[C@@H](C)[C@@H](CC)[C@H](C)[C@@H](O)[C@@H](OC)/C=C/C[C@@]1(O)C
O1C(=O)C(=O)C[C@H](CC=O)[C@H](C)[C@@H](OC)[C@H](C)C[C@@](O)(C)[C@H](CC)[C@@H](O)[C@H](C)/C=C/1
O1C(=O)C(=O)C[C@@H](CC=O)[C@@](O)(C)[C@H](C)C[C@@H](C)[C@@H](C)[C@H](CC)[C@H](O)[C@H](OC)/C=C/1
O1C(=O)C(=O)C[C@@H](CC=O)/C=C\[C@H](O)[C@@](O)(C)[C@H](OC)[C@@H](C)[C@H](C)[C@H](CC)C[C@@H]1C
O1C(=O)C(=O)C[C@@H](O)[C@H](C)[C@H](C)[C@](O)(C)[C@H](OC)[C@H](CC=O)[C@@H](C)[C@H](CC)C/C=C/1
O1C(=O)C(=O)C[C@@H](O)[C@H](CC)[C@@](O)(C)[C@H](C)[C@@H](OC)C[C@@H](C)[C@@H](C)[C@H](CC=O)/C=C/1
O1C(=O)C(=O)C[C@@H](O)[C@@H](OC)[C@@H](C)[C@@H](C)[C@H](CC=O)[C@@H](C)[C@](O)(C)/C=C/C[C@@H]1CC
O1C(=O)C(=O)C[C@@](O)(C)C[C@@H](O)[C@H](C)[C@@H](CC)[C@@H](OC)[C@H](C)[C@@H](CC=O)[C@H](C)/C=C\1
O1C(=O)C(=O)C[C@@](O)(C)[C@@H](C)[C@@H](C)C[C@@H](CC=O)[C@H](C)[C@@H](CC)[C@@H](O)[C@H](OC)/C=C/1
O1C(=O)C(=O)C[C@](O)(C)[C@@H](CC=O)[C@H](CC)/C=C/[C@@H](C)[C@H](C)[C@@H](O)[C@H](OC)C[C@H]1C
O1C(=O)C(=O)C[C@](O)(C)/C=C\C[C@H](O)[C@@H](C)[C@@H](CC=O)[C@H](C)[C@@H](CC)[C@H](C)[C@H]1OC
O1C(=O)C(=O)C[C@@H](OC)[C@@H](C)[C@@H](CC=O)[C@@H](O)C[C@H](C)[C@@H](C)[C@H](CC)[C@](O)(C)/C=C/1
O1C(=O)C(=O)C[C@H](OC)[C@H](CC)C[C@H](C)/C=C/[C@H](C)[C@@H](O)[C@@](O)(C)[C@@H](C)[C@H]1CC=O
O1C(=O)C(=O)C[C@H](OC)[C@@H](O)[C@@H](CC)[C@H](C)[C@](O)(C)[C@H](CC=O)[C@H](C)[C@@H](C)C/C=C/1
O1C(=O)C(=O)C/C=C\C[C@H](C)[C@@H](C)[C@@](O)(C)[C@@H](C)[C@H](CC)[C@H](CC=O)[C@H](O)[C@H]1OC
O1C(=O)C(=O)C/C=C/[C@H](C)[C@H](CC)[C@@H](OC)[C@H](CC=O)[C@@H](C)[C@H](O)[C@@](O)(C)C[C@@H]1C
O1C(=O)C(=O)C/C=C\[C@H](CC)[C@@H](OC)[C@H](O)[C@@H](C)[C@H](CC=O)[C@@H](C)[C@@H](C)C[C@@]1(O)C
O1C(=O)C(=O)C/C=C/[C@](O)(C)[C@@H](C)[C@@H](CC=O)[C@H](C)C[C@H](C)[C@H](CC)[C@@H](O)[C@@H]1OC
O1C(=O)C(=O)CC[C@@H](C)/C=C/[C@H](CC=O)[C@@H](C)[C@H](CC)[C@@](O)(C)[C@@H](OC)[C@@H](C)[C@@H]1O
O1C(=O)C(=O)CC[C@@H](CC)[C@H](CC=O)[C@H](C)[C@@H](C)[C@@H](OC)[C@@H](O)[C@@](O)(C)[C@@H](C)/C=C\1
O1C(=O)C(=O)CC[C@@H](O)/C=C\[C@@H](C)[C@@H](C)[C@H](C)[C@H](CC)[C@@H](CC=O)[C@@](O)(C)[C@H]1OC
O1C(=O)C(=O)CC/C=C\[C@H](C)[C@H](OC)[C@](O)(C)[C@H](C)[C@@H](CC=O)[C@@H](O)[C@H](C)[C@H]1CC
O1C(=O)C(=O)C[C@H](C)[C@@H](C)[C@H](OC)[C@@](O)(C)[C@H](O)[C@@H](CC=O)[C@@H](C)[C@@H](CC)C/C=C/1
O1C(=O)C(=O)C[C@H](C)[C@@H](CC=O)[C@H](C)[C@](O)(C)[C@@H](OC)C[C@@H](C)[C@H](CC)[C@@H](O)/C=C/1
O1C(=O)C(=O)C[C@@H](C)[C@](O)(C)[C@H](OC)[C@@H](CC)[C@@H](CC=O)[C@@H](C)[C@H](O)/C=C/C[C@H]1C
O1C(=O)C(=O)C[C@H](C)C[C@H](CC)[C@H](CC=O)[C@@H](O)[C@@H](OC)[C@H](C)[C@@](O)(C)[C@@H](C)/C=C/1
O1C(=O)C(=O)C[C@@H](C)[C@H](C)[C@H](OC)[C@@H](C)[C@@H](CC=O)C[C@H](CC)[C@@H](O)[C@](O)(C)/C=C/1
O1C(=O)C(=O)C[C@@H](C)[C@H](O)[C@H](C)C[C@@H](CC)[C@H](CC=O)[C@@H](OC)/C=C/[C@@H](C)[C@]1(O)C
O1C(=O)C(=O)C[C@H](C)[C@@H](OC)[C@H](O)/C=C\C[C@@H](CC=O)[C@H](C)[C@@H](CC)[C@H](C)[C@@]1(O)C
O1C(=O)C(=O)C[C@H](C)[C@H](C)[C@H](C)[C@H](OC)C[C@H](CC)[C@H](CC=O)[C@H](O)[C@](O)(C)/C=C/1
O1C(=O)C(=O)C[C@H](C)[C@@H](CC)[C@](O)(C)[C@H](CC=O)/C=C\[C@H](C)[C@@H](O)[C@H](OC)C[C@H]1C
O1C(=O)C(=O)C[C@@H](C)[C@](O)(C)[C@@H](C)[C@@H](CC)[C@@H](OC)[C@@H](O)[C@H](C)[C@@H](CC=O)C/C=C/1
O1C(=O)C(=O)C[C@H](C)/C=C/[C@@H](O)[C@H](C)[C@@](O)(C)C[C@H](C)[C@@H](CC)[C@@H](CC=O)[C@@H]1OC
O1C(=O)C(=O)C[C@H](CC)[C@@H](C)[C@H](C)C[C@](O)(C)[C@H](CC=O)[C@@H](OC)/C=C\[C@H](C)[C@H]1O
O1C(=O)C(=O)C[C@H](CC)[C@@H](CC=O)[C@@H](O)/C=C/[C@H](C)[C@](O)(C)[C@H](C)[C@@H](C)C[C@@H]1OC
O1C(=O)C(=O)C[C@H](CC)[C@H](OC)C[C@](O)(C)[C@H](C)[C@@H](C)[C@H](C)[C@@H](CC=O)[C@H](O)/C=C/1
O1C(=O)C(=O)C[C@@H](CC=O)C[C@H](O)[C@@](O)(C)[C@@H](C)[C@H](C)[C@@H](OC)/C=C/[C@@H](C)[C@@H]1CC
O1C(=O)C(=O)C[C@H](CC=O)[C@@H](C)C[C@@H](O)[C@@H](C)[C@H](OC)[C@@H](CC)[C@](O)(C)[C@H](C)/C=C\1
O1C(=O)C(=O)C[C@H](CC=O)[C@@H](O)[C@H](CC)[C@H](C)C[C@H](C)[C@H](C)[C@@](O)(C)[C@@H](OC)/C=C/1
O1C(=O)C(=O)C[C@@H](CC=O)/C=C\C[C@@H](C)[C@@H](OC)[C@@H](C)[C@H](O)[C@@](O)(C)[C@@H](C)[C@@H]1CC
O1C(=O)C(=O)C[C@@H](O)[C@@H](C)[C@H](CC)/C=C/[C@@](O)(C)[C@H](CC=O)[C@@H](C)[C@H](C)C[C@H]1OC
O1C(=O)C(=O)C[C@@H](O)[C@H](C)/C=C/[C@@](O)(C)[C@@H](CC=O)C[C@H](C)[C@@H](C)[C@H](CC)[C@H]1OC
O1C(=O)C(=O)C[C@H](O)[C@@](O)(C)[C@@H](C)[C@H](CC=O)[C@H](CC)[C@@H](C)[C@H](OC)/C=C/C[C@@H]1C
O1C(=O)C(=O)C[C@@H](O)/C=C\[C@@H](OC)[C@H](C)[C@@H](C)[C@H](CC=O)[C@H](C)[C@@H](CC)C[C@@]1(O)C
O1C(=O)C(=O)C[C@@](O)(C)[C@@H](C)[C@H](CC)[C@H](C)[C@H](CC=O)C[C@H](C)[C@@H](O)[C@H](OC)/C=C/1
O1C(=O)C(=O)C[C@@](O)(C)[C@H](CC)/C=C/[C@@H](C)[C@H](C)[C@@H](C)[C@@H](O)[C@H](OC)C[C@H]1CC=O
O1C(=O)C(=O)C[C@@](O)(C)[C@H](OC)[C@H](C)C[C@H](C)[C@H](O)[C@H](CC)[C@@H](CC=O)[C@H](C)/C=C/1
O1C(=O)C(=O)C[C@@H](OC)C[C@](O)(C)/C=C/[C@H](C)[C@H](C)[C@@H](C)[C@@H](CC)[C@H](CC=O)[C@@H]1O
O1C(=O)C(=O)C[C@H](OC)[C@@H](C)[C@H](C)[C@H](O)/C=C/[C@H](C)[C@@H](CC=O)[C@@](O)(C)C[C@@H]1CC
O1C(=O)C(=O)C[C@H](OC)[C@@H](CC=O)[C@@](O)(C)[C@H](C)[C@@H](O)[C@@H](CC)[C@@H](C)[C@@H](C)C/C=C/1
O1C(=O)C(=O)C[C@H](OC)/C=C/[C@@H](C)[C@@H](C)[C@H](O)C[C@@H](C)[C@H](CC)[C@@H](CC=O)[C@]1(O)C
O1C(=O)C(=O)C/C=C\[C@@H](C)[C@](O)(C)[C@H](C)[C@H](CC=O)[C@@H](C)[C@H](O)[C@H](OC)C[C@@H]1CC
O1C(=O)C(=O)C/C=C/[C@@H](CC)[C@H](C)C[C@H](CC=O)[C@](O)(C)[C@H](C)[C@H](O)[C@@H](C)[C@@H]1OC
O1C(=O)C(=O)C/C=C/[C@H](O)[C@H](CC=O)[C@@H](OC)[C@@H](C)C[C@H](C)[C@@H](C)[C@@H](CC)[C@]1(O)C
O1C(=O)C(=O)[C@H](C)CC[C@H](C)[C@@H](OC)[C@H](CC)[C@@H](CC=O)[C@@](O)(C)/C=C/[C@@H](C)[C@H]1O
O1C(=O)C(=O)[C@H](C)C[C@@H](C)[C@@](O)(C)[C@H](O)C[C@H](OC)[C@@H](CC)[C@@H](CC=O)[C@H](C)/C=C/1
O1C(=O)C(=O)[C@H](C)C[C@@H](O)[C@H](C)[C@@H](CC=O)C[C@@H](C)[C@H](CC)[C@](O)(C)[C@@H](OC)/C=C\1
O1C(=O)C(=O)[C@@H](C)C[C@H](OC)[C@H](O)[C@@H](C)/C=C/[C@@H](C)[C@H](CC=O)[C@](O)(C)C[C@H]1CC
O1C(=O)C(=O)[C@@H](C)C[C@@H](C)[C@@H](C)C[C@@H](OC)[C@](O)(C)[C@H](CC=O)[C@@H](O)[C@H](CC)/C=C/1
O1C(=O)C(=O)[C@@H](C)C[C@H](CC)[C@@H](O)/C=C/[C@](O)(C)C[C@H](C)[C@H](C)[C@@H](CC=O)[C@@H]1OC
O1C(=O)C(=O)[C@H](C)C[C@@](O)(C)C[C@H](OC)[C@@H](CC=O)[C@H](C)[C@H](O)/C=C/[C@@H](C)[C@@H]1CC
O1C(=O)C(=O)[C@@H](C)C/C=C/[C@H](CC=O)[C@@H](O)[C@H](C)[C@](O)(C)[C@@H](C)[C@@H](CC)C[C@@H]1OC
O1C(=O)C(=O)[C@@H](C)[C@H](C)[C@H](C)C[C@H](O)[C@@H](CC=O)C[C@H](CC)[C@](O)(C)[C@@H](OC)/C=C/1
O1C(=O)C(=O)[C@H](C)[C@@H](C)[C@@H](CC=O)[C@H](O)[C@H](C)C[C@H](CC)[C@H](OC)/C=C\C[C@@]1(O)C
O1C(=O)C(=O)[C@H](C)[C@@H](C)[C@@H](OC)C[C@H](C)C[C@](O)(C)[C@@H](CC=O)[C@H](O)[C@H](CC)/C=C/1
O1C(=O)C(=O)[C@@H](C)[C@H](C)C[C@H](O)C[C@H](C)[C@@H](CC)[C@H](CC=O)[C@](O)(C)[C@@H](OC)/C=C\1
O1C(=O)C(=O)[C@H](C)[C@@H](C)[C@@H](C)/C=C\[C@@](O)(C)[C@H](OC)C[C@H](CC=O)[C@@H](O)C[C@H]1CC
O1C(=O)C(=O)[C@@H](C)[C@H](C)[C@H](O)[C@@H](CC)[C@@](O)(C)[C@H](OC)[C@H](CC=O)C[C@H](C)C/C=C/1
O1C(=O)C(=O)[C@@H](C)[C@H](C)[C@@H](OC)/C=C/[C@H](CC)[C@@H](O)CC[C@H](C)[C@H](CC=O)[C@@]1(O)C
O1C(=O)C(=O)[C@@H](C)[C@@H](CC)C[C@H](CC=O)[C@@H](C)[C@@](O)(C)[C@@H](C)[C@@H](OC)/C=C\C[C@H]1O
O1C(=O)C(=O)[C@H](C)[C@@H](CC)[C@H](C)/C=C/C[C@H](CC=O)[C@](O)(C)[C@@H](C)[C@H](O)C[C@@H]1OC
O1C(=O)C(=O)[C@H](C)[C@@H](CC)[C@](O)(C)[C@@H](C)C[C@H](CC=O)C[C@@H](C)[C@H](O)[C@H](OC)/C=C/1
O1C(=O)C(=O)[C@H](C)[C@@H](CC)/C=C/[C@](O)(C)[C@H](OC)C[C@H](C)[C@H](CC=O)[C@@H](O)C[C@@H]1C
O1C(=O)C(=O)[C@@H](C)[C@H](CC=O)[C@H](C)[C@@H](C)[C@@H](OC)C[C@@](O)(C)[C@H](CC)[C@@H](O)C/C=C\1
O1C(=O)C(=O)[C@H](C)[C@@H](CC=O)[C@H](CC)[C@H](OC)[C@@H](O)CC[C@H](C)[C@@H](C)[C@](O)(C)/C=C/1
O1C(=O)C(=O)[C@H](C)[C@@H](CC=O)[C@H](OC)[C@@H](C)[C@@H](C)/C=C/C[C@@H](O)[C@](O)(C)C[C@@H]1CC
O1C(=O)C(=O)[C@H](C)[C@@H](O)C[C@@H](OC)[C@H](C)[C@@](O)(C)[C@H](CC=O)[C@H](C)[C@@H](CC)C/C=C\1
O1C(=O)C(=O)[C@@H](C)[C@H](O)[C@@H](C)[C@@H](C)C[C@H](OC)C[C@H](CC)[C@@H](CC=O)[C@@](O)(C)/C=C/1
O1C(=O)C(=O)[C@H](C)[C@@H](O)[C@@H](CC=O)[C@@](O)(C)/C=C/[C@H](C)C[C@H](CC)[C@@H](OC)C[C@@H]1C
O1C(=O)C(=O)[C@@H](C)[C@@H](O)/C=C/C[C@@](O)(C)[C@@H](C)[C@H](CC=O)[C@@H](C)[C@@H](CC)C[C@@H]1OC
O1C(=O)C(=O)[C@@H](C)[C@](O)(C)C[C@@H](O)[C@@H](CC=O)[C@H](C)C[C@H](C)[C@H](CC)[C@H](OC)/C=C\1
O1C(=O)C(=O)[C@H](C)[C@@](O)(C)[C@@H](CC)C[C@@H](CC=O)[C@H](C)[C@H](C)[C@@H](OC)/C=C\C[C@H]1O
O1C(=O)C(=O)[C@H](C)[C@@](O)(C)[C@@H](O)[C@@H](CC=O)[C@H](C)C[C@@H](OC)[C@H](C)[C@H](CC)C/C=C\1
O1C(=O)C(=O)[C@@H](C)[C@H](OC)C[C@H](C)[C@H](C)C[C@@H](CC)[C@H](CC=O)[C@@H](O)[C@@](O)(C)/C=C/1
O1C(=O)C(=O)[C@@H](C)[C@H](OC)[C@@H](C)[C@@H](CC=O)/C=C/[C@](O)(C)C[C@H](CC)[C@@H](O)C[C@@H]1C
O1C(=O)C(=O)[C@@H](C)[C@H](OC)[C@@H](CC=O)C[C@@](O)(C)[C@H](O)[C@@H](CC)[C@@H](C)[C@H](C)C/C=C/1
O1C(=O)C(=O)[C@H](C)[C@@H](OC)[C@@](O)(C)[C@@H](CC)[C@@H](CC=O)[C@H](O)CC[C@H](C)[C@@H](C)/C=C\1
O1C(=O)C(=O)[C@@H](C)/C=C\CC[C@@H](CC=O)[C@@H](O)[C@@H](C)[C@](O)(C)[C@@H](OC)[C@H](C)[C@H]1CC
O1C(=O)C(=O)[C@@H](C)/C=C/[C@@H](C)[C@H](CC=O)[C@H](C)[C@H](CC)[C@@](O)(C)C[C@H](O)C[C@@H]1OC
O1C(=O)C(=O)[C@H](C)/C=C\[C@H](O)C[C@H](C)[C@H](CC)C[C@H](C)[C@@H](CC=O)[C@@](O)(C)[C@@H]1OC
O1C(=O)C(=O)[C@H](C)/C=C/[C@@H](OC)[C@@H](CC)C[C@@H](C)[C@H](C)[C@@H](O)[C@](O)(C)C[C@@H]1CC=O
O1C(=O)C(=O)[C@H](C)C[C@H](C)/C=C/[C@H](OC)C[C@@H](O)[C@H](CC)[C@@H](CC=O)[C@H](C)[C@]1(O)C
O1C(=O)C(=O)[C@H](C)C[C@H](CC=O)[C@@H](CC)[C@@H](OC)C[C@@H](C)[C@H](C)[C@@H](O)[C@@](O)(C)/C=C/1
O1C(=O)C(=O)[C@@H](C)C[C@](O)(C)/C=C/[C@H](CC)[C@@H](OC)[C@@H](C)[C@@H](CC=O)[C@H](O)C[C@@H]1C
O1C(=O)C(=O)[C@H](C)CC[C@H](CC=O)[C@@H](CC)[C@H](OC)[C@](O)(C)[C@@H](C)[C@H](O)[C@H](C)/C=C\1
O1C(=O)C(=O)[C@H](C)C[C@H](C)/C=C/[C@H](C)[C@@](O)(C)C[C@@H](CC)[C@@H](CC=O)[C@@H](O)[C@@H]1OC
O1C(=O)C(=O)[C@H](C)C[C@H](O)[C@@H](CC)C[C@@](O)(C)[C@H](C)[C@H](OC)/C=C\[C@H](C)[C@H]1CC=O
O1C(=O)C(=O)[C@H](C)C[C@@H](OC)[C@](O)(C)/C=C/[C@@H](C)[C@@H](CC=O)[C@H](C)[C@@H](CC)C[C@@H]1O
O1C(=O)C(=O)[C@H](C)[C@@H](C)C[C@H](CC)[C@H](OC)[C@H](CC=O)C[C@H](C)[C@@H](O)[C@](O)(C)/C=C/1
O1C(=O)C(=O)[C@@H](C)[C@@H](C)[C@@H](CC)[C@H](OC)[C@H](O)C[C@@H](C)[C@](O)(C)/C=C/C[C@@H]1CC=O
O1C(=O)C(=O)[C@@H](C)[C@H](C)[C@@](O)(C)[C@H](C)[C@@H](CC=O)C[C@H](OC)[C@H](CC)[C@@H](O)C/C=C\1
O1C(=O)C(=O)[C@H](C)[C@@H](C)/C=C/[C@](O)(C)[C@H](C)CC[C@@H](CC)[C@@H](CC=O)[C@H](O)[C@H]1OC
O1C(=O)C(=O)[C@@H](C)[C@H](C)[C@@H](C)[C@@H](CC)C/C=C\[C@@H](CC=O)[C@@](O)(C)[C@H](OC)C[C@@H]1O
O1C(=O)C(=O)[C@H](C)[C@H](C)[C@@H](CC=O)[C@](O)(C)/C=C/[C@@H](O)[C@H](CC)C[C@H](C)C[C@@H]1OC
O1C(=O)C(=O)[C@H](C)[C@@H](C)[C@H](OC)C[C@@](O)(C)[C@H](O)C[C@H](C)[C@@H](CC)[C@H](CC=O)/C=C/1
O1C(=O)C(=O)[C@H](C)[C@H](CC)C[C@](O)(C)[C@H](O)[C@@H](CC=O)[C@H](C)[C@@H](OC)/C=C/C[C@@H]1C
O1C(=O)C(=O)[C@@H](C)[C@H](CC)[C@H](C)C[C@@H](O)[C@@H](CC=O)[C@H](OC)[C@@H](C)[C@](O)(C)C/C=C/1
O1C(=O)C(=O)[C@@H](C)[C@@H](CC)[C@H](O)[C@](O)(C)[C@H](C)[C@@H](C)CC[C@H](CC=O)[C@@H](OC)/C=C/1
O1C(=O)C(=O)[C@@H](C)[C@@H](CC)/C=C\C[C@H](C)[C@@H](C)[C@H](CC=O)[C@](O)(C)[C@H](OC)C[C@@H]1O
O1C(=O)C(=O)[C@@H](C)[C@H](CC=O)C[C@@](O)(C)C[C@H](C)[C@H](OC)[C@@H](CC)[C@H](O)[C@H](C)/C=C\1
O1C(=O)C(=O)[C@@H](C)[C@@H](CC=O)[C@H](CC)C/C=C\C[C@H](C)[C@H](C)[C@@H](O)[C@](O)(C)[C@H]1OC
O1C(=O)C(=O)[C@H](C)[C@@H](CC=O)[C@@](O)(C)[C@@H](CC)[C@@H](O)/C=C/C[C@@H](C)[C@H](OC)C[C@@H]1C
O1C(=O)C(=O)[C@@H](C)[C@@H](O)CC[C@H](CC=O)[C@@H](OC)[C@@](O)(C)[C@H](C)[C@H](CC)[C@H](C)/C=C\1
O1C(=O)C(=O)[C@@H](C)[C@H](O)[C@@H](C)[C@H](CC=O)[C@@H](C)[C@H](OC)CC[C@@H](CC)[C@@](O)(C)/C=C\1
O1C(=O)C(=O)[C@@H](C)[C@H](O)[C@H](CC=O)C[C@@H](C)[C@@](O)(C)[C@H](C)[C@@H](OC)/C=C\C[C@H]1CC
O1C(=O)C(=O)[C@@H](C)[C@H](O)[C@@H](OC)[C@@H](CC)C[C@H](C)[C@](O)(C)[C@H](C)[C@H](CC=O)C/C=C/1
O1C(=O)C(=O)[C@H](C)[C@](O)(C)C/C=C/[C@@H](OC)[C@@H](C)C[C@@H](C)[C@H](CC)[C@H](CC=O)[C@H]1O
O1C(=O)C(=O)[C@H](C)[C@@](O)(C)[C@H](C)[C@@H](CC)[C@H](OC)C[C@H](C)[C@@H](O)/C=C\C[C@H]1CC=O
O1C(=O)C(=O)[C@H](C)[C@](O)(C)[C@@H](CC=O)/C=C/[C@@H](CC)C[C@@H](O)[C@H](C)[C@@H](C)C[C@@H]1OC
O1C(=O)C(=O)[C@@H](C)[C@@](O)(C)/C=C/[C@H](C)[C@H](CC)CC[C@H](C)[C@H](CC=O)[C@@H](O)[C@@H]1OC
O1C(=O)C(=O)[C@@H](C)[C@H](OC)C/C=C/[C@@H](C)[C@](O)(C)[C@H](C)[C@H](CC=O)[C@@H](O)C[C@H]1CC
O1C(=O)C(=O)[C@H](C)[C@@H](OC)[C@H](CC)[C@H](C)C[C@@](O)(C)[C@@H](O)[C@@H](C)[C@H](CC=O)C/C=C/1
O1C(=O)C(=O)[C@H](C)[C@H](OC)[C@@H](O)[C@](O)(C)/C=C/[C@@H](CC)CC[C@@H](C)[C@@H](C)[C@@H]1CC=O
O1C(=O)C(=O)[C@H](C)/C=C/C[C@@H](C)[C@](O)(C)[C@@H](CC=O)[C@H](C)[C@H](O)[C@@H](OC)C[C@@H]1CC
O1C(=O)C(=O)[C@@H](C)/C=C\[C@H](C)[C@](O)(C)[C@@H](CC=O)[C@H](C)[C@H](O)C[C@H](CC)C[C@H]1OC
O1C(=O)C(=O)[C@@H](C)/C=C/[C@@H](CC=O)[C@H](C)[C@@H](CC)[C@H](C)CC[C@@H](O)[C@@](O)(C)[C@@H]1OC
O1C(=O)C(=O)[C@H](C)/C=C/[C@](O)(C)[C@H](O)[C@H](C)C[C@@H](C)[C@H](CC=O)[C@H](OC)C[C@@H]1CC
O1C(=O)C(=O)[C@@H](C)C[C@H](C)[C@H](CC)[C@H](C)C[C@H](OC)[C@@H](O)[C@](O)(C)[C@H](CC=O)/C=C/1
O1C(=O)C(=O)[C@@H](C)C[C@@H](CC)[C@H](OC)C[C@@H](C)[C@H](C)[C@@H](CC=O)[C@@H](O)[C@](O)(C)/C=C\1
O1C(=O)C(=O)[C@@H](C)C[C@](O)(C)[C@H](C)[C@H](OC)/C=C/[C@@H](C)[C@H](CC=O)[C@@H](O)C[C@H]1CC
O1C(=O)C(=O)[C@@H](C)C/C=C\[C@H](O)[C@H](CC=O)[C@](O)(C)[C@@H](CC)[C@H](C)[C@@H](C)C[C@@H]1OC
O1C(=O)C(=O)[C@H](C)C[C@H](C)[C@@H](C)[C@H](O)[C@@H](OC)C[C@H](CC)[C@@H](CC=O)[C@](O)(C)/C=C\1
O1C(=O)C(=O)[C@@H](C)C[C@@H](CC=O)[C@](O)(C)[C@@H](C)[C@@H](O)[C@@H](C)[C@@H](OC)/C=C\C[C@H]1CC
O1C(=O)C(=O)[C@@H](C)C[C@@H](OC)[C@@H](C)[C@H](C)[C@@H](CC=O)[C@](O)(C)[C@@H](CC)[C@@H](O)C/C=C/1
O1C(=O)C(=O)[C@@H](C)[C@@H](C)C[C@@](O)(C)C[C@H](CC=O)[C@H](C)[C@@H](CC)[C@@H](O)[C@@H](OC)/C=C/1
O1C(=O)C(=O)[C@@H](C)[C@H](C)[C@@H](CC)C/C=C/[C@@H](C)[C@H](CC=O)[C@](O)(C)[C@@H](OC)C[C@@H]1O
O1C(=O)C(=O)[C@H](C)[C@@H](C)[C@@H](O)[C@@H](CC=O)[C@H](OC)C[C@@](O)(C)[C@H](C)[C@H](CC)C/C=C\1
O1C(=O)C(=O)[C@H](C)[C@H](C)/C=C\C[C@@H](O)C[C@@H](C)[C@H](CC)[C@H](CC=O)[C@@](O)(C)[C@@H]1OC
O1C(=O)C(=O)[C@@H](C)[C@H](C)C[C@H](O)[C@H](CC)/C=C\[C@H](C)[C@@](O)(C)[C@@H](OC)C[C@@H]1CC=O
O1C(=O)C(=O)[C@@H](C)[C@@H](C)[C@@H](CC=O)C[C@@H](C)[C@H](OC)[C@](O)(C)[C@H](CC)[C@@H](O)C/C=C\1
O1C(=O)C(=O)[C@@H](C)[C@@H](C)[C@](O)(C)[C@@H](CC=O)C[C@@H](OC)C[C@H](C)[C@@H](CC)[C@H](O)/C=C/1
O1C(=O)C(=O)[C@H](C)[C@@H](C)/C=C/[C@H](OC)[C@@](O)(C)[C@@H](CC)C[C@@H](CC=O)[C@H](O)C[C@H]1C
O1C(=O)C(=O)[C@H](C)[C@@H](CC)[C@@H](C)[C@H](CC=O)[C@H](OC)[C@@H](C)[C@](O)(C)C[C@H](O)C/C=C/1
O1C(=O)C(=O)[C@@H](C)[C@H](CC)[C@H](CC=O)/C=C\[C@H](O)[C@@H](C)CC[C@H](C)[C@](O)(C)[C@H]1OC
O1C(=O)C(=O)[C@@H](C)[C@@H](CC)[C@@H](OC)[C@@H](C)[C@H](CC=O)C[C@@H](C)[C@@](O)(C)/C=C\C[C@H]1O
O1C(=O)C(=O)[C@H](C)[C@@H](CC=O)C/C=C/[C@H](C)C[C@](O)(C)[C@H](CC)[C@@H](O)[C@H](C)[C@H]1OC
O1C(=O)C(=O)[C@@H](C)[C@@H](CC=O)[C@H](C)[C@@H](CC)CC[C@H](C)[C@@H](O)[C@@](O)(C)[C@@H](OC)/C=C/1
O1C(=O)C(=O)[C@@H](C)[C@H](CC=O)[C@H](O)[C@H](OC)/C=C/[C@@](O)(C)C[C@H](C)[C@@H](CC)C[C@H]1C
O1C(=O)C(=O)[C@H](C)[C@H](CC=O)/C=C\[C@H](C)[C@](O)(C)[C@H](O)[C@@H](CC)C[C@@H](C)C[C@@H]1OC
O1C(=O)C(=O)[C@H](C)[C@@H](O)C[C@@H](OC)[C@@H](CC=O)[C@](O)(C)C[C@H](C)[C@@H](C)[C@H](CC)/C=C/1
O1C(=O)C(=O)[C@@H](C)[C@H](O)[C@H](CC)[C@@H](C)[C@H](CC=O)[C@@](O)(C)C[C@H](OC)/C=C/C[C@H]1C
O1C(=O)C(=O)[C@H](C)[C@H](O)[C@@](O)(C)[C@H](OC)[C@H](C)[C@H](C)[C@H](CC=O)C[C@@H](CC)C/C=C/1
O1C(=O)C(=O)[C@@H](C)[C@](O)(C)C[C@H](C)[C@@H](C)[C@H](CC=O)C[C@H](CC)[C@@H](O)[C@@H](OC)/C=C\1
O1C(=O)C(=O)[C@@H](C)[C@@](O)(C)[C@@H](C)[C@@H](OC)C[C@@H](C)[C@H](CC)[C@@H](O)/C=C\C[C@H]1CC=O
O1C(=O)C(=O)[C@@H](C)[C@](O)(C)[C@H](CC=O)C/C=C/C[C@@H](O)[C@H](C)[C@H](CC)[C@@H](C)[C@@H]1OC
O1C(=O)C(=O)[C@H](C)[C@@](O)(C)[C@@H](OC)[C@@H](CC=O)[C@H](O)CC[C@@H](C)[C@@H](C)[C@H](CC)/C=C/1
O1C(=O)C(=O)[C@@H](C)[C@@H](OC)C[C@@H](C)[C@@H](CC=O)/C=C/[C@@H](C)[C@H](O)[C@](O)(C)C[C@H]1CC
O1C(=O)C(=O)[C@@H](C)[C@@H](OC)[C@H](C)[C@@H](O)[C@H](C)[C@](O)(C)[C@@H](CC=O)C[C@H](CC)C/C=C\1
O1C(=O)C(=O)[C@@H](C)[C@H](OC)[C@H](O)C[C@@H](C)[C@](O)(C)C[C@H](C)[C@H](CC)[C@@H](CC=O)/C=C/1
O1C(=O)C(=O)[C@H](C)[C@@H](OC)/C=C\[C@H](CC=O)C[C@H](CC)[C@H](C)[C@H](O)[C@@](O)(C)C[C@H]1C
O1C(=O)C(=O)[C@@H](C)/C=C/[C@@H](C)C[C@@H](OC)[C@H](CC)[C@H](O)[C@@H](C)[C@@H](CC=O)C[C@@]1(O)C
O1C(=O)C(=O)[C@H](C)/C=C/[C@@H](CC)[C@@H](CC=O)[C@](O)(C)[C@@H](C)CC[C@@H](C)[C@@H](O)[C@@H]1OC
O1C(=O)C(=O)[C@H](C)/C=C/[C@](O)(C)C[C@@H](CC=O)[C@H](C)[C@H](C)[C@H](O)[C@@H](OC)C[C@H]1CC
O1C(=O)C(=O)[C@@H](CC)CC[C@@H](O)[C@H](CC=O)[C@@H](C)[C@@H](OC)[C@@H](C)[C@](O)(C)[C@H](C)/C=C/1
O1C(=O)C(=O)[C@H](CC)C[C@@H](C)C[C@H](CC=O)[C@@H](C)[C@@H](C)[C@H](O)[C@](O)(C)[C@@H](OC)/C=C/1
O1C(=O)C(=O)[C@@H](CC)C[C@H](O)[C@H](CC=O)C/C=C/[C@H](C)[C@@](O)(C)[C@@H](OC)[C@@H](C)[C@H]1C
O1C(=O)C(=O)[C@@H](CC)C[C@H](OC)/C=C/[C@@](O)(C)[C@H](CC=O)[C@@H](C)[C@H](C)[C@@H](C)C[C@H]1O
O1C(=O)C(=O)[C@H](CC)C[C@@H](C)[C@H](CC=O)[C@@H](OC)[C@](O)(C)C[C@@H](C)[C@H](C)[C@H](O)/C=C/1
O1C(=O)C(=O)[C@H](CC)C[C@H](C)/C=C/[C@@H](O)[C@@H](CC=O)[C@@H](C)[C@](O)(C)[C@@H](OC)C[C@H]1C
O1C(=O)C(=O)[C@@H](CC)C[C@@](O)(C)[C@H](C)[C@@H](CC=O)[C@@H](C)[C@H](OC)[C@@H](C)[C@H](O)C/C=C/1
O1C(=O)C(=O)[C@H](CC)C/C=C/[C@H](OC)[C@@H](C)[C@@H](C)C[C@H](C)[C@@H](CC=O)[C@@H](O)[C@]1(O)C
O1C(=O)C(=O)[C@@H](CC)[C@H](C)[C@@H](C)[C@@H](CC=O)C[C@H](C)[C@@H](O)[C@H](OC)/C=C\C[C@@]1(O)C
O1C(=O)C(=O)[C@@H](CC)[C@H](C)[C@H](CC=O)/C=C\CC[C@@](O)(C)[C@@H](C)[C@@H](O)[C@H](C)[C@H]1OC
O1C(=O)C(=O)[C@@H](CC)[C@H](C)[C@H](OC)[C@@H](C)/C=C\CC[C@H](C)[C@@H](CC=O)[C@H](O)[C@@]1(O)C
O1C(=O)C(=O)[C@@H](CC)[C@@H](C)C[C@H](OC)[C@@H](O)/C=C/[C@H](C)[C@@H](CC=O)[C@@](O)(C)C[C@H]1C
O1C(=O)C(=O)[C@H](CC)[C@@H](C)[C@H](C)[C@H](C)[C@@H](O)[C@@H](OC)[C@](O)(C)C[C@@H](CC=O)C/C=C/1
O1C(=O)C(=O)[C@H](CC)[C@@H](C)[C@H](O)[C@@H](OC)[C@@H](C)[C@](O)(C)CC[C@@H](C)[C@H](CC=O)/C=C\1
O1C(=O)C(=O)[C@H](CC)[C@@H](C)/C=C/[C@H](C)C[C@H](O)[C@H](C)[C@@](O)(C)[C@@H](OC)C[C@H]1CC=O
O1C(=O)C(=O)[C@H](CC)[C@H](C)C[C@@H](OC)C[C@@H](CC=O)[C@@](O)(C)[C@H](C)[C@@H](O)[C@H](C)/C=C/1
O1C(=O)C(=O)[C@H](CC)[C@H](C)[C@@H](CC=O)C/C=C\[C@H](C)C[C@@H](C)[C@H](O)[C@@](O)(C)[C@@H]1OC
O1C(=O)C(=O)[C@@H](CC)[C@@H](C)[C@](O)(C)[C@@H](O)[C@@H](OC)C[C@H](C)[C@@H](CC=O)/C=C/C[C@H]1C
O1C(=O)C(=O)[C@@H](CC)[C@@H](CC=O)C[C@H](C)[C@@](O)(C)C[C@@H](OC)[C@H](C)[C@@H](O)[C@@H](C)/C=C/1
O1C(=O)C(=O)[C@@H](CC)[C@H](CC=O)[C@@H](C)[C@](O)(C)[C@@H](C)CC[C@@H](C)[C@@H](O)[C@@H](OC)/C=C/1
O1C(=O)C(=O)[C@@H](CC)[C@H](CC=O)[C@@H](O)C[C@H](C)/C=C\[C@@H](C)[C@@](O)(C)[C@@H](OC)C[C@H]1C
O1C(=O)C(=O)[C@@H](CC)[C@H](CC=O)[C@@H](OC)[C@H](O)C[C@](O)(C)[C@H](C)[C@@H](C)[C@@H](C)C/C=C/1
O1C(=O)C(=O)[C@@H](CC)[C@H](O)CC/C=C/[C@@](O)(C)[C@@H](C)[C@@H](C)[C@H](C)[C@@H](CC=O)[C@H]1OC
O1C(=O)C(=O)[C@H](CC)[C@H](O)[C@H](C)[C@@H](CC=O)[C@@H](OC)[C@H](C)C[C@@](O)(C)/C=C\C[C@@H]1C
O1C(=O)C(=O)[C@H](CC)[C@@H](O)[C@@](O)(C)C[C@@H](CC=O)[C@H](C)[C@@H](OC)[C@H](C)[C@H](C)C/C=C/1
O1C(=O)C(=O)[C@@H](CC)[C@@H](O)/C=C/[C@H](C)[C@H](C)[C@@H](C)CC[C@@H](CC=O)[C@](O)(C)[C@H]1OC
O1C(=O)C(=O)[C@H](CC)[C@](O)(C)[C@@H](C)C[C@@H](C)[C@H](C)[C@H](CC=O)[C@@H](OC)/C=C/C[C@@H]1O
O1C(=O)C(=O)[C@@H](CC)[C@](O)(C)[C@H](C)[C@@H](CC=O)CC[C@@H](OC)[C@@H](C)[C@@H](O)[C@@H](C)/C=C/1
O1C(=O)C(=O)[C@H](CC)[C@](O)(C)[C@H](OC)CC[C@H](C)[C@@H](C)[C@@H](C)[C@@H](CC=O)[C@@H](O)/C=C/1
O1C(=O)C(=O)[C@H](CC)[C@H](OC)C[C@H](C)[C@@](O)(C)/C=C\[C@@H](C)[C@H](CC=O)[C@@H](O)C[C@@H]1C
O1C(=O)C(=O)[C@@H](CC)[C@@H](OC)[C@H](C)/C=C/[C@H](CC=O)[C@H](O)[C@@H](C)C[C@H](C)C[C@]1(O)C
O1C(=O)C(=O)[C@H](CC)[C@@H](OC)[C@H](CC=O)[C@@H](C)[C@H](C)[C@](O)(C)CC[C@H](C)[C@@H](O)/C=C/1
O1C(=O)C(=O)[C@H](CC)[C@H](OC)[C@@](O)(C)/C=C\[C@H](C)[C@H](C)C[C@H](CC=O)[C@@H](O)C[C@H]1C
O1C(=O)C(=O)[C@H](CC)/C=C/C[C@H](C)[C@@H](C)[C@H](CC=O)[C@](O)(C)[C@@H](C)[C@@H](O)C[C@@H]1OC
O1C(=O)C(=O)[C@H](CC)/C=C/[C@@H](C)[C@@H](OC)C[C@H](C)C[C@H](C)[C@@H](CC=O)[C@@H](O)[C@@]1(O)C
O1C(=O)C(=O)[C@H](CC)/C=C/[C@@H](O)[C@@H](C)[C@H](OC)C[C@@H](C)[C@@H](CC=O)[C@](O)(C)C[C@@H]1C
O1C(=O)C(=O)[C@H](CC)/C=C/[C@@H](OC)[C@H](O)[C@@H](CC=O)C[C@H](C)[C@@H](C)[C@@H](C)C[C@@]1(O)C
O1C(=O)C(=O)[C@@H](CC=O)C[C@H](C)[C@@H](C)[C@](O)(C)C[C@@H](C)[C@H](CC)[C@H](O)[C@@H](OC)/C=C/1
O1C(=O)C(=O)[C@@H](CC=O)C[C@H](CC)[C@H](OC)[C@H](C)/C=C/[C@@H](C)[C@H](O)[C@](O)(C)C[C@@H]1C
O1C(=O)C(=O)[C@@H](CC=O)C[C@@H](OC)[C@H](C)[C@@H](C)[C@@](O)(C)[C@H](O)[C@@H](C)[C@@H](CC)C/C=C/1
O1C(=O)C(=O)[C@@H](CC=O)CC[C@H](OC)[C@@H](C)[C@](O)(C)[C@@H](C)[C@H](C)[C@@H](CC)[C@H](O)/C=C/1
O1C(=O)C(=O)[C@@H](CC=O)C[C@@H](C)[C@@H](C)/C=C\[C@@H](O)[C@@H](C)[C@](O)(C)[C@@H](OC)C[C@H]1CC
O1C(=O)C(=O)[C@@H](CC=O)C[C@@H](O)[C@@](O)(C)[C@H](OC)[C@@H](C)[C@@H](CC)[C@H](C)[C@@H](C)C/C=C/1
O1C(=O)C(=O)[C@H](CC=O)C/C=C/[C@H](C)[C@@H](O)[C@@H](C)C[C@@H](C)[C@H](CC)[C@@](O)(C)[C@@H]1OC
O1C(=O)C(=O)[C@@H](CC=O)[C@H](C)C[C@](O)(C)[C@H](CC)[C@@H](C)[C@H](C)[C@H](OC)/C=C\C[C@@H]1O
O1C(=O)C(=O)[C@@H](CC=O)[C@H](C)[C@@H](CC)C[C@@H](C)C[C@@H](OC)[C@@H](O)[C@@](O)(C)[C@H](C)/C=C/1
O1C(=O)C(=O)[C@H](CC=O)[C@H](C)[C@](O)(C)[C@H](O)CC[C@@H](C)[C@H](C)[C@@H](CC)[C@H](OC)/C=C\1
O1C(=O)C(=O)[C@H](CC=O)[C@@H](C)CC/C=C/[C@H](OC)[C@H](C)[C@@H](O)[C@@](O)(C)[C@H](C)[C@H]1CC
O1C(=O)C(=O)[C@H](CC=O)[C@@H](C)[C@H](C)[C@@H](O)[C@H](OC)[C@@](O)(C)[C@@H](CC)C[C@@H](C)C/C=C\1
O1C(=O)C(=O)[C@@H](CC=O)[C@H](C)[C@@H](O)C[C@@](O)(C)[C@@H](OC)C[C@@H](C)[C@@H](C)[C@@H](CC)/C=C/1
O1C(=O)C(=O)[C@@H](CC=O)[C@H](C)[C@@H](OC)[C@@H](CC)[C@H](C)[C@H](O)C[C@@](O)(C)/C=C\C[C@H]1C
O1C(=O)C(=O)[C@H](CC=O)[C@@H](C)CC[C@H](CC)[C@@H](O)[C@H](OC)[C@@H](C)[C@@](O)(C)[C@H](C)/C=C/1
O1C(=O)C(=O)[C@@H](CC=O)[C@@H](C)[C@H](C)[C@@H](O)C[C@@H](CC)C[C@@H](C)[C@@](O)(C)[C@H](OC)/C=C/1
O1C(=O)C(=O)[C@H](CC=O)[C@@H](C)[C@](O)(C)CC[C@H](C)[C@@H](CC)[C@@H](OC)/C=C/[C@H](C)[C@@H]1O
O1C(=O)C(=O)[C@@H](CC=O)[C@H](C)/C=C\[C@@H](C)[C@H](OC)C[C@@H](O)[C@@H](C)[C@@H](CC)C[C@@]1(O)C
O1C(=O)C(=O)[C@@H](CC=O)[C@@H](CC)C/C=C/[C@](O)(C)C[C@@H](C)[C@@H](C)[C@H](C)[C@@H](O)[C@@H]1OC
O1C(=O)C(=O)[C@@H](CC=O)[C@H](CC)[C@@H](C)[C@H](C)[C@H](O)/C=C/C[C@@](O)(C)[C@@H](OC)C[C@@H]1C
O1C(=O)C(=O)[C@H](CC=O)[C@H](CC)[C@](O)(C)/C=C/[C@H](C)[C@H](O)[C@@H](C)C[C@@H](C)C[C@@H]1OC
O1C(=O)C(=O)[C@H](CC=O)[C@@H](O)C[C@@H](C)[C@H](C)[C@@H](OC)C[C@@H](C)[C@H](CC)[C@](O)(C)/C=C\1
O1C(=O)C(=O)[C@@H](CC=O)[C@H](O)[C@@H](C)/C=C\C[C@@H](CC)[C@H](C)[C@@](O)(C)[C@@H](OC)C[C@H]1C
O1C(=O)C(=O)[C@@H](CC=O)[C@@H](O)[C@H](CC)[C@@H](C)/C=C/[C@H](C)[C@@](O)(C)C[C@H](C)C[C@@H]1OC
O1C(=O)C(=O)[C@H](CC=O)[C@@H](O)[C@@H](OC)[C@](O)(C)[C@H](CC)[C@@H](C)CC[C@H](C)[C@H](C)/C=C/1
O1C(=O)C(=O)[C@H](CC=O)[C@@](O)(C)C[C@H](C)[C@H](O)[C@@H](C)[C@H](C)[C@@H](OC)/C=C\C[C@@H]1CC
O1C(=O)C(=O)[C@@H](CC=O)[C@](O)(C)[C@H](C)[C@@H](OC)[C@H](C)C[C@@H](O)[C@H](C)[C@@H](CC)C/C=C/1
O1C(=O)C(=O)[C@H](CC=O)[C@@](O)(C)[C@H](O)[C@@H](C)[C@H](C)CC[C@H](C)[C@@H](CC)[C@@H](OC)/C=C/1
O1C(=O)C(=O)[C@@H](CC=O)[C@](O)(C)/C=C/[C@H](O)C[C@@H](OC)[C@@H](C)[C@@H](C)[C@H](CC)C[C@H]1C
O1C(=O)C(=O)[C@@H](CC=O)[C@@H](OC)[C@H](C)C/C=C/[C@@H](O)[C@H](CC)[C@H](C)[C@H](C)C[C@]1(O)C
O1C(=O)C(=O)[C@@H](CC=O)[C@H](OC)[C@@H](C)[C@H](O)[C@](O)(C)[C@@H](CC)CC[C@@H](C)[C@@H](C)/C=C/1
O1C(=O)C(=O)[C@@H](CC=O)[C@H](OC)[C@@](O)(C)C[C@H](CC)[C@H](C)[C@@H](C)[C@@H](O)/C=C/C[C@@H]1C
O1C(=O)C(=O)[C@@H](CC=O)/C=C/C[C@H](O)[C@@H](C)[C@H](C)[C@](O)(C)[C@@H](C)[C@@H](CC)C[C@H]1OC
O1C(=O)C(=O)[C@@H](CC=O)/C=C\[C@H](C)C[C@H](C)[C@H](CC)C[C@H](C)[C@@H](O)[C@@](O)(C)[C@H]1OC
O1C(=O)C(=O)[C@H](CC=O)/C=C/[C@@H](CC)[C@@H](O)C[C@H](C)[C@@H](C)[C@](O)(C)[C@@H](OC)C[C@H]1C
O1C(=O)C(=O)[C@H](CC=O)/C=C/[C@@H](OC)CC[C@@H](C)[C@H](O)[C@@H](C)[C@@H](CC)[C@H](C)[C@]1(O)C
O1C(=O)C(=O)[C@H](O)C[C@@H](C)[C@@H](CC=O)/C=C/C[C@H](C)[C@@H](C)[C@@H](CC)[C@](O)(C)[C@@H]1OC
O1C(=O)C(=O)[C@@H](O)C[C@H](CC)C[C@](O)(C)/C=C/[C@@H](C)[C@H](CC=O)[C@@H](OC)[C@@H](C)[C@@H]1C
O1C(=O)C(=O)[C@@H](O)C[C@@](O)(C)[C@H](CC)[C@@H](C)[C@@H](OC)[C@@H](CC=O)[C@H](C)[C@@H](C)C/C=C/1
O1C(=O)C(=O)[C@H](O)CC[C@@H](C)[C@H](CC)[C@@H](OC)[C@H](C)[C@@H](C)[C@@H](CC=O)[C@@](O)(C)/C=C/1
O1C(=O)C(=O)[C@H](O)C[C@@H](C)[C@H](CC=O)[C@@H](C)[C@](O)(C)[C@H](C)[C@@H](OC)/C=C/C[C@@H]1CC
O1C(=O)C(=O)[C@H](O)C[C@H](CC=O)C[C@@H](C)[C@H](CC)[C@@H](OC)[C@H](C)[C@](O)(C)[C@@H](C)/C=C\1
O1C(=O)C(=O)[C@H](O)C[C@@H](OC)[C@@H](C)/C=C/[C@@H](C)C[C@@H](C)[C@H](CC)[C@H](CC=O)[C@@]1(O)C
O1C(=O)C(=O)[C@@H](O)[C@@H](C)C/C=C/[C@@](O)(C)[C@H](C)[C@@H](C)[C@H](CC=O)[C@H](OC)C[C@@H]1CC
O1C(=O)C(=O)[C@H](O)[C@@H](C)[C@H](C)[C@@H](CC)[C@@](O)(C)C[C@@H](OC)[C@@H](C)[C@H](CC=O)C/C=C\1
O1C(=O)C(=O)[C@H](O)[C@@H](C)[C@@H](CC=O)/C=C/[C@@H](C)CC[C@@H](C)[C@H](CC)[C@](O)(C)[C@H]1OC
O1C(=O)C(=O)[C@@H](O)[C@H](C)/C=C/[C@H](C)C[C@@H](OC)[C@H](C)[C@@H](CC=O)[C@@](O)(C)C[C@H]1CC
O1C(=O)C(=O)[C@@H](O)[C@H](C)C/C=C\C[C@](O)(C)[C@@H](CC=O)[C@@H](C)[C@H](CC)[C@@H](C)[C@H]1OC
O1C(=O)C(=O)[C@H](O)[C@H](C)[C@@H](CC)[C@H](C)/C=C/[C@@](O)(C)CC[C@H](C)[C@@H](CC=O)[C@@H]1OC
O1C(=O)C(=O)[C@@H](O)[C@H](C)[C@](O)(C)[C@H](OC)[C@@H](CC=O)[C@H](C)C[C@@H](CC)/C=C\C[C@H]1C
O1C(=O)C(=O)[C@H](O)[C@H](C)C[C@H](C)[C@](O)(C)[C@H](CC)[C@H](OC)[C@@H](C)[C@H](CC=O)C/C=C/1
O1C(=O)C(=O)[C@H](O)[C@H](C)[C@H](C)[C@@H](OC)[C@H](CC)[C@@H](C)CC[C@@H](CC=O)[C@](O)(C)/C=C\1
O1C(=O)C(=O)[C@@H](O)[C@H](C)[C@@H](CC=O)[C@@H](C)[C@H](C)C[C@@H](CC)[C@H](OC)/C=C\C[C@@]1(O)C
O1C(=O)C(=O)[C@@H](O)[C@@H](C)[C@H](OC)[C@@](O)(C)CC[C@H](CC=O)[C@@H](C)[C@H](CC)[C@@H](C)/C=C/1
O1C(=O)C(=O)[C@H](O)[C@@H](CC)C[C@H](C)C[C@H](C)[C@@H](C)[C@@H](CC=O)[C@@](O)(C)[C@@H](OC)/C=C/1
O1C(=O)C(=O)[C@@H](O)[C@@H](CC)[C@@H](C)[C@](O)(C)[C@@H](OC)/C=C\C[C@@H](C)[C@H](CC=O)C[C@@H]1C
O1C(=O)C(=O)[C@@H](O)[C@@H](CC)[C@](O)(C)C[C@H](CC=O)[C@@H](OC)[C@@H](C)[C@H](C)[C@H](C)C/C=C/1
O1C(=O)C(=O)[C@H](O)[C@@H](CC)/C=C/[C@H](CC=O)[C@H](C)[C@@](O)(C)CC[C@@H](C)[C@H](C)[C@H]1OC
O1C(=O)C(=O)[C@@H](O)[C@@H](CC=O)[C@@H](C)C[C@H](C)[C@](O)(C)[C@H](C)[C@H](OC)/C=C/C[C@H]1CC
O1C(=O)C(=O)[C@H](O)[C@@H](CC=O)[C@H](C)[C@@](O)(C)C[C@@H](C)[C@H](OC)[C@@H](C)[C@H](CC)C/C=C/1
O1C(=O)C(=O)[C@H](O)[C@H](CC=O)[C@@H](OC)CC[C@H](C)[C@@H](C)[C@H](C)[C@@H](CC)[C@](O)(C)/C=C/1
O1C(=O)C(=O)[C@@H](O)[C@@](O)(C)C[C@@H](CC)/C=C\[C@@H](C)[C@H](C)[C@@H](CC=O)[C@@H](OC)C[C@@H]1C
O1C(=O)C(=O)[C@@H](O)[C@@](O)(C)[C@@H](C)C[C@@H](OC)C[C@H](CC=O)[C@@H](C)[C@H](CC)[C@@H](C)/C=C/1
O1C(=O)C(=O)[C@H](O)[C@@](O)(C)[C@@H](CC)[C@@H](C)[C@@H](CC=O)CC[C@@H](C)[C@@H](C)[C@H](OC)/C=C/1
O1C(=O)C(=O)[C@@H](O)[C@](O)(C)/C=C/C[C@H](C)[C@H](OC)[C@@H](C)[C@H](CC)[C@@H](CC=O)C[C@@H]1C
O1C(=O)C(=O)[C@H](O)[C@@H](OC)C[C@H](CC)[C@H](C)[C@@](O)(C)[C@H](CC=O)[C@@H](C)[C@H](C)C/C=C\1
O1C(=O)C(=O)[C@@H](O)[C@@H](OC)[C@@H](C)CC[C@@](O)(C)[C@@H](C)[C@H](C)[C@@H](CC)[C@@H](CC=O)/C=C\1
O1C(=O)C(=O)[C@@H](O)[C@H](OC)[C@H](CC=O)[C@H](C)/C=C/[C@H](C)C[C@H](CC)[C@](O)(C)C[C@@H]1C
O1C(=O)C(=O)[C@@H](O)[C@@H](OC)/C=C/[C@](O)(C)[C@H](CC)[C@H](C)[C@H](C)C[C@H](C)C[C@@H]1CC=O
O1C(=O)C(=O)[C@H](O)/C=C/[C@@H](C)[C@@H](C)[C@@H](CC=O)[C@@H](C)CC[C@H](CC)[C@](O)(C)[C@@H]1OC
O1C(=O)C(=O)[C@@H](O)/C=C\[C@@H](C)[C@H](OC)[C@@H](C)C[C@@H](C)[C@H](CC=O)[C@](O)(C)C[C@H]1CC
O1C(=O)C(=O)[C@@H](O)/C=C/[C@](O)(C)[C@@H](C)[C@H](C)C[C@@H](CC=O)[C@H](C)[C@@H](CC)C[C@@H]1OC
O1C(=O)C(=O)[C@@](O)(C)CC/C=C/[C@@H](C)[C@H](C)[C@@H](C)[C@H](CC)[C@H](CC=O)[C@H](O)[C@H]1OC
O1C(=O)C(=O)[C@@](O)(C)C[C@H](C)[C@@H](C)/C=C/[C@H](OC)[C@@H](C)[C@@H](CC=O)[C@@H](O)C[C@@H]1CC
O1C(=O)C(=O)[C@@](O)(C)C[C@@H](CC=O)[C@@H](OC)[C@H](O)[C@@H](CC)[C@H](C)[C@H](C)[C@@H](C)C/C=C/1
O1C(=O)C(=O)[C@](O)(C)C/C=C/[C@H](C)[C@@H](CC=O)[C@H](O)C[C@H](C)[C@H](C)[C@@H](CC)[C@@H]1OC
O1C(=O)C(=O)[C@](O)(C)C[C@H](C)[C@@H](OC)[C@@H](CC)[C@@H](CC=O)[C@H](C)[C@@H](O)/C=C/C[C@@H]1C
O1C(=O)C(=O)[C@](O)(C)C[C@@H](CC)[C@@H](C)[C@@H](C)[C@@H](CC=O)[C@@H](OC)[C@@H](C)[C@H](O)C/C=C/1
O1C(=O)C(=O)[C@](O)(C)C[C@H](O)[C@@H](OC)[C@@H](C)[C@H](C)C[C@H](C)[C@@H](CC)[C@H](CC=O)/C=C\1
O1C(=O)C(=O)[C@](O)(C)[C@@H](C)C[C@H](C)C[C@H](CC)[C@@H](CC=O)[C@H](OC)/C=C/[C@@H](C)[C@@H]1O
O1C(=O)C(=O)[C@](O)(C)[C@@H](C)[C@@H](C)[C@H](O)/C=C/C[C@@H](CC=O)[C@H](C)[C@H](CC)C[C@@H]1OC
O1C(=O)C(=O)[C@](O)(C)[C@H](C)[C@H](CC=O)C[C@@H](OC)C[C@@H](C)[C@H](C)[C@H](CC)[C@H](O)/C=C\1
O1C(=O)C(=O)[C@@](O)(C)[C@H](C)[C@H](OC)[C@H](CC=O)[C@H](C)/C=C/C[C@H](CC)[C@H](O)C[C@H]1C
O1C(=O)C(=O)[C@@](O)(C)[C@@H](C)C[C@H](C)[C@@H](CC)[C@H](OC)[C@H](O)[C@H](C)[C@H](CC=O)C/C=C/1
O1C(=O)C(=O)[C@@](O)(C)[C@@H](C)[C@H](C)[C@@H](O)C[C@H](OC)C[C@@H](C)[C@H](CC)[C@H](CC=O)/C=C\1
O1C(=O)C(=O)[C@@](O)(C)[C@H](C)[C@@H](O)CC[C@@H](CC=O)[C@@H](C)[C@H](OC)/C=C\[C@H](C)[C@@H]1CC
O1C(=O)C(=O)[C@@](O)(C)[C@H](C)/C=C/[C@@H](CC)[C@@H](OC)[C@H](C)[C@@H](CC=O)C[C@H](C)C[C@@H]1O
O1C(=O)C(=O)[C@](O)(C)[C@H](C)[C@H](C)C[C@H](OC)[C@@H](CC)C[C@@H](C)[C@H](CC=O)[C@@H](O)/C=C\1
O1C(=O)C(=O)[C@@](O)(C)[C@@H](C)[C@H](CC)[C@H](CC=O)[C@@H](O)C[C@H](C)[C@@H](OC)/C=C/C[C@H]1C
O1C(=O)C(=O)[C@](O)(C)[C@@H](C)[C@@H](OC)C[C@@H](CC)C[C@H](O)[C@H](C)[C@@H](CC=O)[C@@H](C)/C=C/1
O1C(=O)C(=O)[C@](O)(C)[C@@H](CC)C[C@H](CC=O)[C@H](C)C[C@H](C)[C@H](C)[C@@H](O)[C@@H](OC)/C=C/1
O1C(=O)C(=O)[C@@](O)(C)[C@@H](CC)[C@H](C)CC/C=C\[C@@H](C)[C@@H](O)[C@H](OC)[C@H](C)[C@H]1CC=O
O1C(=O)C(=O)[C@@](O)(C)[C@H](CC)[C@@H](CC=O)[C@@H](C)/C=C/[C@H](O)[C@@H](C)C[C@H](C)C[C@H]1OC
O1C(=O)C(=O)[C@@](O)(C)[C@H](CC)[C@H](OC)/C=C\[C@H](CC=O)[C@H](C)CC[C@@H](C)[C@H](C)[C@@H]1O
O1C(=O)C(=O)[C@](O)(C)[C@H](CC=O)C[C@@H](C)[C@@H](O)[C@H](CC)[C@@H](C)[C@@H](OC)/C=C/C[C@@H]1C
O1C(=O)C(=O)[C@@](O)(C)[C@@H](CC=O)[C@H](C)/C=C/[C@H](C)[C@@H](C)[C@H](O)C[C@H](CC)C[C@H]1OC
O1C(=O)C(=O)[C@](O)(C)[C@H](CC=O)[C@@H](O)[C@H](C)[C@H](C)[C@@H](C)CC[C@@H](CC)[C@@H](OC)/C=C/1
O1C(=O)C(=O)[C@](O)(C)[C@@H](CC=O)/C=C/[C@@H](OC)C[C@@H](C)[C@H](C)[C@H](CC)[C@@H](O)C[C@H]1C
O1C(=O)C(=O)[C@@](O)(C)[C@H](O)[C@@H](C)[C@H](C)CC[C@H](OC)[C@@H](CC)[C@H](CC=O)[C@H](C)/C=C\1
O1C(=O)C(=O)[C@@](O)(C)[C@H](O)[C@@H](C)[C@@H](OC)/C=C/CC[C@@H](C)[C@H](C)[C@@H](CC)[C@@H]1CC=O
O1C(=O)C(=O)[C@](O)(C)[C@@H](O)[C@H](OC)[C@@H](C)[C@@H](CC)/C=C/C[C@@H](C)[C@@H](CC=O)C[C@H]1C
O1C(=O)C(=O)[C@](O)(C)[C@H](OC)C[C@H](O)[C@@H](C)[C@H](CC=O)[C@@H](CC)[C@@H](C)[C@@H](C)C/C=C\1
O1C(=O)C(=O)[C@](O)(C)[C@@H](OC)[C@@H](C)[C@H](C)[C@@H](C)[C@@H](O)CC[C@@H](CC)[C@H](CC=O)/C=C/1
O1C(=O)C(=O)[C@@](O)(C)[C@H](OC)[C@@H](CC)[C@H](O)C[C@H](C)[C@H](C)[C@@H](CC=O)/C=C/C[C@@H]1C
O1C(=O)C(=O)[C@@](O)(C)[C@H](OC)/C=C\[C@@H](C)C[C@@H](C)[C@H](CC=O)[C@H](C)[C@@H](CC)C[C@@H]1O
O1C(=O)C(=O)[C@@](O)(C)/C=C/C[C@H](CC=O)[C@H](OC)[C@@H](C)C[C@@H](C)[C@H](C)[C@@H](CC)[C@@H]1O
O1C(=O)C(=O)[C@](O)(C)/C=C/[C@@H](C)C[C@H](O)[C@@H](C)[C@H](C)[C@@H](CC=O)[C@@H](OC)C[C@H]1CC
O1C(=O)C(=O)[C@@](O)(C)/C=C/[C@@H](CC=O)[C@H](CC)[C@@H](C)C[C@H](O)[C@H](C)[C@@H](C)C[C@H]1OC
O1C(=O)C(=O)[C@H](OC)CC[C@H](C)[C@H](CC=O)[C@@H](C)[C@H](C)[C@@H](CC)[C@H](O)[C@@](O)(C)/C=C/1
O1C(=O)C(=O)[C@H](OC)C[C@H](C)[C@@H](O)[C@H](C)/C=C/[C@@H](C)[C@H](CC=O)[C@@](O)(C)C[C@H]1CC
O1C(=O)C(=O)[C@@H](OC)C[C@H](CC=O)[C@@H](C)C[C@@](O)(C)[C@@H](O)[C@@H](C)[C@@H](CC)[C@H](C)/C=C/1
O1C(=O)C(=O)[C@@H](OC)C[C@](O)(C)[C@H](CC)/C=C/[C@H](CC=O)C[C@@H](C)[C@H](C)[C@@H](C)[C@@H]1O
O1C(=O)C(=O)[C@@H](OC)C[C@@H](C)C[C@@](O)(C)[C@@H](CC=O)[C@@H](C)[C@H](O)/C=C\[C@H](C)[C@H]1CC
O1C(=O)C(=O)[C@@H](OC)C[C@H](C)[C@@H](CC=O)[C@H](O)[C@@H](C)[C@@](O)(C)[C@H](C)[C@H](CC)C/C=C/1
O1C(=O)C(=O)[C@H](OC)C[C@@H](O)C[C@@H](CC)[C@@H](C)[C@H](C)[C@@H](C)[C@H](CC=O)[C@@](O)(C)/C=C/1
O1C(=O)C(=O)[C@@H](OC)C/C=C/[C@H](CC)[C@@H](C)[C@H](C)[C@@H](C)[C@@H](O)[C@](O)(C)C[C@H]1CC=O
O1C(=O)C(=O)[C@@H](OC)[C@@H](C)[C@@H](C)C[C@H](C)C[C@@](O)(C)[C@H](CC=O)[C@H](O)[C@H](CC)/C=C/1
O1C(=O)C(=O)[C@H](OC)[C@@H](C)[C@H](CC)[C@@H](CC=O)CC[C@H](C)[C@H](C)[C@@H](O)[C@](O)(C)/C=C/1
O1C(=O)C(=O)[C@H](OC)[C@@H](C)[C@@H](O)/C=C/[C@@H](CC=O)[C@](O)(C)C[C@H](C)[C@H](CC)C[C@@H]1C
O1C(=O)C(=O)[C@H](OC)[C@H](C)C[C@H](CC)[C@@H](O)[C@](O)(C)[C@H](CC=O)[C@@H](C)[C@@H](C)C/C=C/1
O1C(=O)C(=O)[C@H](OC)[C@@H](C)[C@@H](C)/C=C\[C@@H](CC)[C@@H](O)CC[C@H](C)[C@H](CC=O)[C@@]1(O)C
O1C(=O)C(=O)[C@@H](OC)[C@@H](C)[C@H](CC=O)[C@@H](C)[C@H](C)[C@H](O)C[C@@](O)(C)/C=C/C[C@H]1CC
O1C(=O)C(=O)[C@@H](OC)[C@H](C)[C@@](O)(C)/C=C\C[C@@H](C)[C@@H](CC=O)[C@H](C)[C@H](CC)C[C@H]1O
O1C(=O)C(=O)[C@H](OC)[C@H](C)C[C@H](CC)C[C@@H](CC=O)[C@H](C)[C@@H](C)[C@@H](O)[C@@](O)(C)/C=C/1
O1C(=O)C(=O)[C@@H](OC)[C@H](C)[C@@H](C)[C@@](O)(C)/C=C/C[C@H](C)[C@H](CC=O)[C@H](O)C[C@@H]1CC
O1C(=O)C(=O)[C@H](OC)[C@@H](C)[C@H](O)[C@@H](C)[C@](O)(C)C[C@@H](CC=O)[C@@H](C)[C@@H](CC)C/C=C/1
O1C(=O)C(=O)[C@@H](OC)[C@H](C)/C=C\[C@H](O)[C@@H](CC)CC[C@H](C)[C@H](C)[C@@H](CC=O)[C@]1(O)C
O1C(=O)C(=O)[C@H](OC)[C@@H](CC)[C@@H](C)[C@@H](C)[C@H](C)/C=C/C[C@H](O)[C@@](O)(C)C[C@@H]1CC=O
O1C(=O)C(=O)[C@H](OC)[C@@H](CC)[C@H](C)[C@@](O)(C)C[C@@H](O)[C@H](CC=O)[C@@H](C)[C@@H](C)C/C=C\1
O1C(=O)C(=O)[C@@H](OC)[C@@H](CC)[C@@](O)(C)[C@H](C)C[C@@H](O)C[C@H](C)[C@H](C)[C@@H](CC=O)/C=C/1
O1C(=O)C(=O)[C@H](OC)[C@@H](CC=O)C[C@H](O)/C=C/[C@@H](C)[C@@H](C)[C@H](CC)[C@](O)(C)C[C@@H]1C
O1C(=O)C(=O)[C@@H](OC)[C@H](CC=O)[C@H](C)C[C@](O)(C)[C@H](C)[C@@H](O)[C@H](C)[C@@H](CC)C/C=C/1
O1C(=O)C(=O)[C@@H](OC)[C@H](CC=O)[C@H](CC)[C@@H](O)[C@H](C)[C@H](C)CC[C@@H](C)[C@@](O)(C)/C=C/1
O1C(=O)C(=O)[C@H](OC)[C@@H](CC=O)/C=C\C[C@@H](C)[C@@H](C)[C@H](C)[C@@H](O)[C@](O)(C)C[C@@H]1CC
O1C(=O)C(=O)[C@H](OC)[C@H](O)C[C@H](CC=O)[C@@H](C)C[C@@](O)(C)[C@@H](C)[C@H](CC)[C@@H](C)/C=C/1
O1C(=O)C(=O)[C@@H](OC)[C@H](O)[C@H](C)C[C@H](C)C[C@H](C)[C@@H](CC)[C@H](CC=O)[C@](O)(C)/C=C\1
O1C(=O)C(=O)[C@@H](OC)[C@H](O)[C@@H](CC=O)[C@H](C)/C=C/[C@](O)(C)C[C@H](C)[C@@H](CC)C[C@H]1C
O1C(=O)C(=O)[C@@H](OC)[C@](O)(C)CC[C@H](O)[C@H](CC=O)[C@H](CC)[C@@H](C)[C@H](C)[C@H](C)/C=C/1
O1C(=O)C(=O)[C@@H](OC)[C@](O)(C)[C@H](C)[C@H](CC)[C@H](CC=O)[C@@H](O)CC[C@H](C)[C@H](C)/C=C/1
O1C(=O)C(=O)[C@@H](OC)[C@](O)(C)[C@@H](CC)C[C@H](C)[C@@H](CC=O)[C@H](C)[C@H](O)/C=C/C[C@H]1C
O1C(=O)C(=O)[C@H](OC)[C@](O)(C)[C@H](O)[C@@H](C)[C@@H](C)[C@H](C)[C@H](CC=O)C[C@H](CC)C/C=C\1
O1C(=O)C(=O)[C@@H](OC)/C=C/CC[C@H](C)[C@@H](CC)[C@H](C)[C@@H](C)[C@H](CC=O)[C@@H](O)[C@]1(O)C
O1C(=O)C(=O)[C@H](OC)/C=C/[C@H](C)[C@@H](CC)C[C@@H](C)[C@@H](C)[C@H](O)[C@@](O)(C)C[C@@H]1CC=O
O1C(=O)C(=O)[C@H](OC)/C=C\[C@H](CC)[C@@](O)(C)[C@@H](O)C[C@@H](C)[C@@H](C)[C@H](C)C[C@@H]1CC=O
O1C(=O)C(=O)[C@H](OC)/C=C/[C@](O)(C)[C@H](C)[C@@H](CC=O)CC[C@H](C)[C@@H](C)[C@H](CC)[C@@H]1O
O1C(=O)C(=O)/C=C\C[C@H](C)[C@@H](OC)[C@H](CC)[C@](O)(C)[C@@H](C)[C@@H](CC=O)[C@H](O)C[C@@H]1C
O1C(=O)C(=O)/C=C/C[C@@H](CC)[C@@H](C)[C@H](C)[C@](O)(C)[C@@H](O)[C@H](C)[C@@H](CC=O)C[C@@H]1OC
O1C(=O)C(=O)/C=C\C[C@H](O)[C@@H](OC)[C@H](C)[C@H](CC=O)C[C@@H](C)[C@@H](C)[C@H](CC)[C@@]1(O)C
O1C(=O)C(=O)/C=C/CC[C@H](CC)[C@H](C)[C@H](O)[C@@H](C)[C@](O)(C)[C@@H](OC)[C@H](C)[C@H]1CC=O
O1C(=O)C(=O)/C=C/C[C@@H](C)[C@@](O)(C)[C@@H](OC)[C@H](C)[C@H](CC=O)[C@@H](C)[C@H](CC)C[C@H]1O
O1C(=O)C(=O)/C=C/C[C@@H](CC=O)[C@@H](C)[C@@](O)(C)[C@H](C)C[C@@H](C)[C@H](CC)[C@@H](O)[C@@H]1OC
O1C(=O)C(=O)/C=C/C[C@](O)(C)[C@H](O)[C@H](CC)[C@H](C)[C@H](C)[C@@H](CC=O)[C@@H](OC)C[C@H]1C
O1C(=O)C(=O)/C=C\[C@H](C)C[C@@H](C)[C@H](CC=O)C[C@@](O)(C)[C@H](CC)[C@@H](O)[C@H](C)[C@H]1OC
O1C(=O)C(=O)/C=C\[C@H](C)[C@@H](C)[C@@](O)(C)[C@@H](C)CC[C@H](CC)[C@@H](CC=O)[C@@H](O)[C@@H]1OC
O1C(=O)C(=O)/C=C/[C@H](C)[C@@H](O)[C@H](C)C[C@@H](OC)[C@H](C)[C@@H](CC=O)[C@@](O)(C)C[C@@H]1CC
O1C(=O)C(=O)/C=C/[C@@H](C)[C@H](OC)[C@@H](CC=O)[C@](O)(C)[C@@H](CC)[C@H](C)C[C@@H](C)C[C@@H]1O
O1C(=O)C(=O)/C=C/[C@@H](C)[C@@H](C)C[C@@](O)(C)[C@@H](O)C[C@H](C)[C@H](CC)[C@H](CC=O)[C@@H]1OC
O1C(=O)C(=O)/C=C/[C@@H](C)[C@H](CC)[C@@H](O)[C@H](CC=O)[C@@H](C)C[C@](O)(C)[C@@H](OC)C[C@H]1C
O1C(=O)C(=O)/C=C/[C@@H](C)[C@](O)(C)C[C@@H](CC)[C@H](C)[C@H](O)[C@@H](C)[C@H](CC=O)C[C@H]1OC
O1C(=O)C(=O)/C=C/[C@@H](C)C[C@H](O)[C@@H](C)[C@H](CC)C[C@@H](C)[C@@H](CC=O)[C@](O)(C)[C@H]1OC
O1C(=O)C(=O)/C=C/[C@H](C)[C@@H](C)C[C@H](C)[C@@H](CC)[C@H](CC=O)[C@@](O)(C)[C@@H](OC)C[C@H]1O
O1C(=O)C(=O)/C=C/[C@H](C)[C@@H](CC=O)[C@@H](O)CC[C@@](O)(C)[C@@H](C)[C@H](CC)[C@@H](C)[C@@H]1OC
O1C(=O)C(=O)/C=C/[C@@H](C)[C@@H](OC)C[C@@](O)(C)C[C@H](C)[C@@H](C)[C@H](CC)[C@@H](CC=O)[C@H]1O
O1C(=O)C(=O)/C=C/[C@H](CC)C[C@H](CC=O)[C@H](O)[C@@H](OC)[C@@H](C)[C@H](C)[C@@](O)(C)C[C@@H]1C
O1C(=O)C(=O)/C=C/[C@H](CC)[C@H](C)C[C@H](CC=O)[C@@](O)(C)[C@@H](O)[C@H](C)[C@@H](C)C[C@@H]1OC
O1C(=O)C(=O)/C=C\[C@@H](CC)[C@H](O)[C@@H](C)[C@H](C)[C@](O)(C)CC[C@@H](C)[C@H](CC=O)[C@@H]1OC
O1C(=O)C(=O)/C=C/[C@H](CC=O)CC[C@H](C)[C@@H](O)[C@H](C)[C@@](O)(C)[C@H](OC)[C@H](C)[C@@H]1CC
O1C(=O)C(=O)/C=C/[C@H](CC=O)[C@@H](C)[C@H](CC)C[C@@H](C)[C@@](O)(C)[C@@H](C)[C@H](O)C[C@H]1OC
O1C(=O)C(=O)/C=C/[C@@H](CC=O)[C@H](C)[C@@H](OC)[C@](O)(C)[C@H](C)CC[C@@H](C)[C@H](CC)[C@@H]1O
O1C(=O)C(=O)/C=C\[C@H](CC=O)[C@@](O)(C)[C@H](C)[C@H](O)C[C@@H](C)[C@H](CC)[C@@H](OC)C[C@H]1C
O1C(=O)C(=O)/C=C/[C@@H](O)C[C@H](OC)[C@H](CC)C[C@@H](CC=O)[C@H](C)[C@@H](C)[C@H](C)[C@]1(O)C
O1C(=O)C(=O)/C=C\[C@H](O)[C@@H](C)[C@H](C)[C@H](CC)CC[C@H](C)[C@@H](CC=O)[C@](O)(C)[C@H]1OC
O1C(=O)C(=O)/C=C/[C@@H](O)[C@@H](CC)[C@H](OC)C[C@@](O)(C)[C@H](C)[C@@H](C)[C@@H](CC=O)C[C@@H]1C
O1C(=O)C(=O)/C=C/[C@@H](O)[C@@H](OC)[C@H](C)C[C@H](CC=O)[C@@H](CC)[C@H](C)[C@@H](C)C[C@@]1(O)C
O1C(=O)C(=O)/C=C/[C@@](O)(C)C[C@@H](O)[C@H](OC)[C@H](CC)C[C@@H](C)[C@H](C)[C@H](C)[C@H]1CC=O
O1C(=O)C(=O)/C=C/[C@@](O)(C)[C@H](C)[C@@H](C)[C@H](O)[C@H](CC)C[C@@H](CC=O)[C@@H](OC)C[C@@H]1C
O1C(=O)C(=O)/C=C/[C@](O)(C)[C@H](CC=O)[C@@H](O)[C@H](C)[C@@H](C)[C@H](CC)C[C@@H](C)C[C@H]1OC
O1C(=O)C(=O)/C=C/[C@@H](OC)C[C@H](C)[C@H](CC)[C@H](C)C[C@H](C)[C@H](CC=O)[C@@H](O)[C@@]1(O)C
O1C(=O)C(=O)/C=C/[C@@H](OC)[C@H](C)[C@H](O)[C@@H](C)C[C@@H](C)[C@@H](CC=O)[C@@](O)(C)C[C@@H]1CC
O1C(=O)C(=O)/C=C\[C@H](OC)[C@H](CC)[C@@H](C)CC[C@@H](O)[C@H](C)[C@@H](CC=O)[C@H](C)[C@]1(O)C
O1C(=O)C(=O)/C=C/[C@@H](OC)[C@H](O)[C@H](CC=O)CC[C@H](C)[C@@H](C)[C@H](C)[C@@H](CC)[C@@]1(O)C
O1C(=O)[C@H](C)CC[C@@H](C)[C@@H](C)[C@@H](OC)/C=C/[C@H](CC)[C@@H](O)[C@](O)(C)C(=O)[C@H]1CC=O
O1C(=O)[C@@H](C)CC[C@@H](CC)[C@](O)(C)[C@H](O)[C@H](OC)[C@H](CC=O)[C@@H](C)[C@H](C)C(=O)/C=C/1
O1C(=O)[C@H](C)CC[C@](O)(C)[C@H](C)[C@@H](CC=O)[C@H](OC)C(=O)[C@@H](C)[C@@H](CC)[C@@H](O)/C=C/1
O1C(=O)[C@@H](C)CC/C=C\[C@@H](O)[C@H](C)[C@H](CC=O)[C@@H](C)[C@@](O)(C)[C@@H](OC)C(=O)[C@H]1CC
O1C(=O)[C@@H](C)CC(=O)[C@H](C)[C@@H](C)[C@H](CC)[C@@H](O)[C@H](OC)[C@@H](CC=O)[C@](O)(C)C/C=C/1
O1C(=O)[C@@H](C)CC(=O)[C@H](CC=O)[C@](O)(C)C[C@@H](CC)[C@@H](C)[C@H](C)[C@@H](O)[C@H](OC)/C=C/1
O1C(=O)[C@H](C)CC(=O)[C@H](OC)C/C=C\[C@@H](C)[C@H](CC)[C@H](O)[C@](O)(C)[C@H](C)[C@H]1CC=O
O1C(=O)[C@@H](C)C[C@H](C)C[C@@H](O)[C@H](OC)C(=O)[C@](O)(C)[C@H](CC)[C@@H](CC=O)[C@@H](C)/C=C/1
O1C(=O)[C@@H](C)C[C@H](C)[C@H](CC)C[C@@](O)(C)C(=O)[C@@H](C)[C@H](CC=O)[C@H](O)[C@@H](OC)/C=C/1
O1C(=O)[C@H](C)C[C@@H](C)[C@H](O)[C@H](CC=O)[C@H](C)/C=C/C(=O)[C@](O)(C)[C@@H](OC)C[C@@H]1CC
O1C(=O)[C@H](C)C[C@H](C)/C=C/C[C@@H](C)[C@](O)(C)[C@H](O)[C@@H](CC)[C@H](CC=O)C(=O)[C@H]1OC
O1C(=O)[C@H](C)C[C@@H](C)C(=O)[C@@H](O)C[C@@H](OC)[C@H](C)[C@@H](CC)[C@H](CC=O)[C@](O)(C)/C=C/1
O1C(=O)[C@H](C)C[C@H](C)[C@@H](CC)/C=C/[C@H](OC)[C@H](CC=O)C(=O)[C@H](O)[C@@](O)(C)C[C@@H]1C
O1C(=O)[C@H](C)C[C@H](C)[C@@](O)(C)[C@H](CC)[C@H](OC)[C@H](C)[C@@H](O)C(=O)[C@@H](CC=O)C/C=C\1
O1C(=O)[C@@H](C)C[C@@H](C)/C=C/[C@H](OC)[C@H](CC=O)[C@@H](C)CC(=O)[C@@H](CC)[C@H](O)[C@@]1(O)C
O1C(=O)[C@H](C)C[C@@H](CC)[C@H](C)[C@@H](CC=O)[C@H](O)C(=O)[C@H](C)[C@@H](OC)/C=C\C[C@@]1(O)C
O1C(=O)[C@@H](C)C[C@H](CC)[C@@H](CC=O)/C=C/[C@@H](C)C[C@@](O)(C)[C@H](C)[C@H](O)C(=O)[C@H]1OC
O1C(=O)[C@@H](C)C[C@@H](CC)[C@@H](OC)[C@@H](C)C(=O)C[C@H](C)[C@H](CC=O)[C@@H](O)[C@@](O)(C)/C=C\1
O1C(=O)[C@H](C)C[C@H](CC=O)C[C@@H](OC)/C=C/[C@](O)(C)[C@H](C)[C@@H](CC)[C@H](O)C(=O)[C@H]1C
O1C(=O)[C@@H](C)C[C@@H](CC=O)[C@H](C)[C@@H](C)[C@@H](OC)[C@](O)(C)[C@H](O)C(=O)[C@@H](CC)C/C=C\1
O1C(=O)[C@H](C)C[C@@H](CC=O)[C@@H](O)[C@H](OC)[C@H](CC)[C@](O)(C)CC(=O)[C@@H](C)[C@H](C)/C=C/1
O1C(=O)[C@@H](C)C[C@H](CC=O)/C=C/[C@H](C)[C@@H](CC)[C@H](O)C(=O)[C@](O)(C)[C@H](OC)C[C@H]1C
O1C(=O)[C@@H](C)C[C@H](O)C(=O)[C@@H](OC)[C@H](C)[C@H](CC)[C@](O)(C)[C@@H](C)[C@H](CC=O)C/C=C\1
O1C(=O)[C@@H](C)C[C@H](O)[C@@H](CC)[C@H](C)C(=O)[C@@H](CC=O)C[C@@H](C)[C@@](O)(C)[C@H](OC)/C=C\1
O1C(=O)[C@@H](C)C[C@@H](O)[C@](O)(C)[C@H](OC)C[C@H](C)[C@@H](C)[C@@H](CC=O)/C=C/C(=O)[C@H]1CC
O1C(=O)[C@H](C)C[C@@](O)(C)C[C@H](C)/C=C/C(=O)[C@@H](O)[C@H](CC)[C@H](CC=O)[C@@H](C)[C@@H]1OC
O1C(=O)[C@@H](C)C[C@@](O)(C)[C@H](C)[C@@H](O)[C@H](OC)CC(=O)[C@H](C)[C@H](CC)[C@H](CC=O)/C=C\1
O1C(=O)[C@H](C)C[C@](O)(C)[C@H](CC=O)C(=O)[C@H](CC)/C=C/[C@H](C)[C@H](O)[C@H](OC)C[C@H]1C
O1C(=O)[C@H](C)C[C@](O)(C)[C@@H](OC)[C@H](CC=O)[C@@H](C)[C@H](O)[C@@H](CC)C(=O)[C@@H](C)C/C=C/1
O1C(=O)[C@@H](C)C[C@@H](OC)C(=O)[C@@H](C)[C@@H](C)[C@](O)(C)C[C@@H](CC)[C@@H](CC=O)[C@H](O)/C=C\1
O1C(=O)[C@H](C)C[C@@H](OC)[C@H](C)[C@@H](O)C[C@@H](CC=O)[C@H](C)[C@](O)(C)/C=C/C(=O)[C@H]1CC
O1C(=O)[C@@H](C)C[C@@H](OC)[C@H](O)C/C=C\[C@@H](C)[C@@H](CC=O)[C@H](C)[C@@H](CC)C(=O)[C@]1(O)C
O1C(=O)[C@H](C)C[C@H](OC)/C=C/[C@@H](CC)[C@@H](O)[C@H](C)CC(=O)[C@@H](C)[C@@H](CC=O)[C@]1(O)C
O1C(=O)[C@@H](C)C/C=C/[C@H](C)C[C@H](O)[C@@H](C)[C@@H](CC)[C@@](O)(C)[C@@H](OC)C(=O)[C@H]1CC=O
O1C(=O)[C@@H](C)C/C=C\[C@H](CC)[C@@H](CC=O)[C@H](C)C[C@@](O)(C)[C@@H](C)[C@H](O)C(=O)[C@H]1OC
O1C(=O)[C@H](C)C/C=C/[C@](O)(C)C[C@H](C)C(=O)[C@H](C)[C@@H](CC)[C@@H](CC=O)[C@H](O)[C@H]1OC
O1C(=O)[C@H](C)CCC(=O)[C@@H](O)[C@H](C)/C=C\[C@H](CC)[C@](O)(C)[C@@H](OC)[C@@H](C)[C@@H]1CC=O
O1C(=O)[C@H](C)CC[C@H](C)/C=C\[C@H](OC)[C@H](O)[C@@H](CC=O)[C@H](C)[C@@H](CC)C(=O)[C@@]1(O)C
O1C(=O)[C@@H](C)CC[C@H](O)[C@@H](CC)[C@H](OC)[C@@](O)(C)C(=O)[C@H](C)[C@@H](C)[C@H](CC=O)/C=C/1
O1C(=O)[C@H](C)CC[C@@H](OC)/C=C/[C@H](CC=O)[C@H](CC)[C@@H](C)[C@H](O)[C@](O)(C)C(=O)[C@H]1C
O1C(=O)[C@H](C)CC(=O)[C@H](C)[C@@H](CC=O)[C@H](O)[C@@H](CC)[C@H](OC)[C@@H](C)[C@](O)(C)C/C=C\1
O1C(=O)[C@H](C)CC(=O)[C@H](CC)/C=C/[C@@H](C)[C@@H](CC=O)C[C@H](C)[C@H](O)[C@](O)(C)[C@H]1OC
O1C(=O)[C@@H](C)CC(=O)[C@](O)(C)[C@H](CC)[C@@H](C)[C@@H](C)[C@@H](CC=O)[C@@H](OC)/C=C/C[C@H]1O
O1C(=O)[C@@H](C)CC(=O)/C=C\[C@@H](OC)C[C@H](C)[C@@H](O)[C@@H](CC)[C@H](CC=O)[C@@H](C)[C@@]1(O)C
O1C(=O)[C@H](C)C[C@@H](C)[C@H](C)[C@H](CC)/C=C/CC(=O)[C@@H](CC=O)[C@@H](O)[C@](O)(C)[C@@H]1OC
O1C(=O)[C@@H](C)C[C@H](C)[C@@H](CC=O)[C@H](OC)[C@H](O)/C=C/C(=O)[C@H](CC)[C@@](O)(C)C[C@@H]1C
O1C(=O)[C@H](C)C[C@H](C)[C@@H](OC)[C@H](C)[C@@H](CC=O)[C@@](O)(C)[C@@H](O)C(=O)[C@@H](CC)C/C=C/1
O1C(=O)[C@@H](C)C[C@@H](C)C[C@@H](OC)[C@H](CC)[C@](O)(C)C(=O)[C@H](C)[C@@H](CC=O)[C@H](O)/C=C/1
O1C(=O)[C@H](C)C[C@H](C)[C@H](CC)[C@H](C)C(=O)[C@](O)(C)[C@@H](CC=O)[C@H](OC)/C=C/C[C@H]1O
O1C(=O)[C@@H](C)C[C@H](C)[C@H](O)[C@H](OC)C[C@@H](CC)[C@@](O)(C)[C@H](C)[C@@H](CC=O)C(=O)/C=C/1
O1C(=O)[C@H](C)C[C@@H](C)/C=C/C(=O)[C@H](OC)[C@H](CC)C[C@H](C)[C@@H](CC=O)[C@H](O)[C@@]1(O)C
O1C(=O)[C@@H](C)C[C@@H](CC)C(=O)[C@](O)(C)[C@H](OC)[C@@H](C)[C@@H](C)[C@H](O)/C=C\C[C@@H]1CC=O
O1C(=O)[C@@H](C)C[C@@H](CC)[C@@H](CC=O)C(=O)[C@@](O)(C)C[C@H](OC)[C@@H](C)[C@H](O)[C@H](C)/C=C/1
O1C(=O)[C@@H](C)C[C@@H](CC)[C@](O)(C)[C@H](O)[C@@H](C)CC(=O)[C@@H](C)[C@H](CC=O)[C@@H](OC)/C=C/1
O1C(=O)[C@H](C)C[C@@H](CC=O)C[C@H](C)[C@@H](C)/C=C/[C@H](CC)[C@@](O)(C)[C@@H](OC)C(=O)[C@H]1O
O1C(=O)[C@@H](C)C[C@@H](CC=O)[C@H](C)[C@@](O)(C)C[C@@H](OC)[C@@H](O)[C@H](C)[C@H](CC)C(=O)/C=C/1
O1C(=O)[C@H](C)C[C@@H](CC=O)[C@H](O)C/C=C/[C@](O)(C)C(=O)[C@H](C)[C@@H](C)[C@H](CC)[C@H]1OC
O1C(=O)[C@@H](C)C[C@H](CC=O)[C@@H](OC)[C@@H](CC)[C@](O)(C)[C@H](C)C(=O)[C@H](O)/C=C\C[C@@H]1C
O1C(=O)[C@H](C)C[C@@H](O)C(=O)C[C@@](O)(C)[C@@H](CC)[C@H](OC)[C@@H](C)[C@@H](CC=O)[C@H](C)/C=C/1
O1C(=O)[C@@H](C)C[C@H](O)[C@H](C)[C@H](CC=O)[C@H](CC)[C@@H](C)CC(=O)[C@@](O)(C)[C@@H](OC)/C=C\1
O1C(=O)[C@@H](C)C[C@@H](O)[C@@](O)(C)C[C@H](C)[C@H](C)[C@H](CC)[C@@H](OC)/C=C/C(=O)[C@H]1CC=O
O1C(=O)[C@H](C)C[C@@H](O)/C=C/[C@@H](CC)C(=O)C[C@](O)(C)[C@H](C)[C@H](CC=O)[C@H](C)[C@H]1OC
O1C(=O)[C@H](C)C[C@@](O)(C)[C@@H](C)CC(=O)[C@H](C)[C@H](CC)[C@H](CC=O)[C@H](O)[C@@H](OC)/C=C/1
O1C(=O)[C@H](C)C[C@@](O)(C)[C@H](CC)[C@H](C)[C@H](OC)/C=C/C(=O)[C@@H](CC=O)[C@H](O)C[C@@H]1C
O1C(=O)[C@@H](C)C[C@](O)(C)[C@H](O)/C=C/[C@H](CC)[C@@H](CC=O)[C@H](C)C(=O)[C@@H](C)C[C@@H]1OC
O1C(=O)[C@H](C)C[C@H](OC)C[C@H](CC)[C@H](CC=O)[C@](O)(C)C(=O)[C@@H](C)[C@H](C)[C@H](O)/C=C/1
O1C(=O)[C@@H](C)C[C@H](OC)[C@@H](C)/C=C/[C@H](C)[C@@H](CC=O)C(=O)[C@H](O)[C@](O)(C)C[C@@H]1CC
O1C(=O)[C@@H](C)C[C@@H](OC)[C@@H](CC=O)[C@H](C)C(=O)[C@H](CC)[C@@](O)(C)[C@H](C)[C@@H](O)C/C=C/1
O1C(=O)[C@H](C)C[C@H](OC)[C@@](O)(C)/C=C/C[C@@H](C)C(=O)[C@@H](C)[C@@H](CC)[C@@H](CC=O)[C@@H]1O
O1C(=O)[C@H](C)C/C=C/C(=O)[C@H](C)[C@H](OC)[C@@H](C)[C@H](CC)[C@H](O)[C@](O)(C)C[C@H]1CC=O
O1C(=O)[C@H](C)C/C=C/[C@@H](C)[C@@](O)(C)[C@H](O)C[C@@H](CC=O)[C@H](C)[C@@H](CC)C(=O)[C@@H]1OC
O1C(=O)[C@@H](C)C/C=C/[C@H](O)[C@H](C)[C@H](CC=O)CC(=O)[C@@H](C)[C@H](CC)[C@@](O)(C)[C@H]1OC
O1C(=O)[C@H](C)C/C=C\[C@@H](OC)[C@H](O)[C@@H](C)[C@@](O)(C)C(=O)[C@H](CC)[C@@H](CC=O)C[C@@H]1C
O1C(=O)[C@H](C)C(=O)C[C@H](C)[C@H](CC)[C@@H](C)[C@@H](OC)[C@@](O)(C)[C@H](CC=O)[C@@H](O)C/C=C/1
O1C(=O)[C@H](C)C(=O)C[C@@H](CC=O)[C@H](OC)C[C@](O)(C)[C@H](C)[C@@H](C)[C@@H](CC)[C@H](O)/C=C/1
O1C(=O)[C@H](C)C(=O)C[C@H](OC)[C@@H](C)/C=C\[C@@H](CC=O)[C@@H](C)[C@@H](O)[C@@](O)(C)C[C@@H]1CC
O1C(=O)[C@@H](C)C(=O)CC[C@](O)(C)[C@@H](OC)[C@H](CC)[C@H](O)[C@H](C)[C@@H](CC=O)[C@H](C)/C=C\1
O1C(=O)[C@H](C)C(=O)C[C@H](CC)[C@@H](C)[C@@](O)(C)[C@@H](CC=O)C[C@@H](C)[C@H](O)[C@H](OC)/C=C/1
O1C(=O)[C@@H](C)C(=O)C[C@@H](O)[C@@](O)(C)[C@H](CC)[C@@H](C)[C@H](C)[C@@H](OC)/C=C\C[C@H]1CC=O
O1C(=O)[C@@H](C)C(=O)C/C=C/[C@H](C)[C@@H](CC)C[C@@](O)(C)[C@H](CC=O)[C@@H](O)[C@H](C)[C@@H]1OC
O1C(=O)[C@H](C)C(=O)[C@H](C)C[C@](O)(C)[C@@H](C)C[C@@H](CC)[C@@H](CC=O)[C@@H](O)[C@@H](OC)/C=C/1
O1C(=O)[C@H](C)C(=O)[C@@H](C)[C@@H](CC=O)C/C=C/[C@H](OC)[C@@H](C)[C@@H](O)[C@](O)(C)C[C@@H]1CC
O1C(=O)[C@H](C)C(=O)[C@H](C)[C@@](O)(C)[C@H](CC=O)[C@H](OC)[C@@H](O)[C@H](CC)C[C@H](C)C/C=C/1
O1C(=O)[C@@H](C)C(=O)[C@@H](C)CC[C@](O)(C)[C@@H](OC)[C@H](C)[C@@H](CC)[C@@H](CC=O)[C@H](O)/C=C/1
O1C(=O)[C@H](C)C(=O)[C@H](C)[C@H](C)[C@@H](O)[C@H](CC=O)[C@](O)(C)C[C@H](OC)/C=C/C[C@@H]1CC
O1C(=O)[C@@H](C)C(=O)[C@H](C)[C@H](O)C[C@@H](CC)[C@@H](CC=O)[C@H](OC)[C@@H](C)[C@@](O)(C)C/C=C/1
O1C(=O)[C@@H](C)C(=O)[C@H](C)[C@@H](OC)[C@@H](CC=O)C[C@@H](CC)C[C@H](C)[C@@H](O)[C@@](O)(C)/C=C\1
O1C(=O)[C@@H](C)C(=O)[C@H](CC)CC[C@H](C)[C@H](CC=O)[C@@H](O)[C@H](OC)/C=C\[C@H](C)[C@]1(O)C
O1C(=O)[C@H](C)C(=O)[C@@H](CC)[C@@H](C)[C@@H](CC=O)/C=C\C[C@](O)(C)[C@H](C)[C@H](O)C[C@@H]1OC
O1C(=O)[C@@H](C)C(=O)[C@@H](CC)[C@H](O)/C=C/[C@@](O)(C)CC[C@H](C)[C@H](C)[C@@H](CC=O)[C@@H]1OC
O1C(=O)[C@@H](C)C(=O)[C@H](CC)/C=C/[C@H](C)[C@H](CC=O)[C@@H](OC)C[C@@H](O)[C@@](O)(C)C[C@H]1C
O1C(=O)[C@H](C)C(=O)[C@@H](CC=O)C/C=C/[C@H](C)[C@](O)(C)[C@H](O)[C@@H](C)[C@H](CC)C[C@@H]1OC
O1C(=O)[C@H](C)C(=O)[C@H](CC=O)[C@H](CC)[C@@H](C)C[C@@H](OC)C[C@H](C)[C@@H](O)[C@@](O)(C)/C=C/1
O1C(=O)[C@H](C)C(=O)[C@@H](CC=O)[C@](O)(C)/C=C/C[C@H](CC)[C@@H](C)[C@H](O)[C@@H](OC)C[C@H]1C
O1C(=O)[C@@H](C)C(=O)[C@@H](O)C[C@H](C)/C=C/[C@@H](CC)[C@](O)(C)[C@H](C)[C@@H](CC=O)C[C@@H]1OC
O1C(=O)[C@H](C)C(=O)[C@H](O)[C@@H](C)[C@H](OC)[C@](O)(C)[C@@H](C)CC[C@H](CC)[C@H](CC=O)/C=C/1
O1C(=O)[C@@H](C)C(=O)[C@H](O)[C@@H](CC=O)[C@H](C)[C@](O)(C)C[C@@H](C)[C@@H](OC)/C=C/C[C@H]1CC
O1C(=O)[C@@H](C)C(=O)[C@H](O)[C@H](OC)[C@@](O)(C)[C@H](C)C[C@H](CC=O)[C@@H](C)[C@H](CC)C/C=C/1
O1C(=O)[C@H](C)C(=O)[C@@](O)(C)C[C@@H](C)[C@H](CC)C[C@H](C)[C@@H](CC=O)[C@H](O)[C@@H](OC)/C=C\1
O1C(=O)[C@@H](C)C(=O)[C@](O)(C)[C@@H](C)[C@H](OC)C/C=C\[C@H](C)[C@H](CC=O)[C@@H](O)C[C@@H]1CC
O1C(=O)[C@@H](C)C(=O)[C@](O)(C)[C@H](O)C/C=C\[C@@H](CC=O)[C@H](CC)[C@H](C)[C@@H](C)C[C@@H]1OC
O1C(=O)[C@H](C)C(=O)[C@](O)(C)/C=C/[C@H](CC=O)[C@@H](O)[C@H](CC)CC[C@@H](C)[C@H](C)[C@H]1OC
O1C(=O)[C@H](C)C(=O)[C@@H](OC)[C@H](C)C[C@@H](O)[C@H](CC=O)[C@@H](C)[C@](O)(C)/C=C/C[C@@H]1CC
O1C(=O)[C@@H](C)C(=O)[C@@H](OC)[C@H](CC)[C@@H](O)[C@H](C)[C@H](C)[C@](O)(C)C[C@H](CC=O)C/C=C\1
O1C(=O)[C@H](C)C(=O)[C@H](OC)[C@](O)(C)C[C@@H](C)[C@H](CC)C[C@@H](C)[C@@H](CC=O)[C@H](O)/C=C/1
O1C(=O)[C@@H](C)C(=O)/C=C\C[C@@H](O)[C@@H](C)[C@H](C)[C@@H](CC)[C@](O)(C)[C@@H](OC)C[C@H]1CC=O
O1C(=O)[C@H](C)C(=O)/C=C/[C@@H](C)CC[C@@H](C)[C@@](O)(C)[C@H](CC=O)[C@@H](O)[C@H](CC)[C@H]1OC
O1C(=O)[C@H](C)C(=O)/C=C\[C@@H](CC=O)[C@@H](CC)[C@H](OC)CC[C@H](C)[C@H](C)[C@@H](O)[C@]1(O)C
O1C(=O)[C@@H](C)C(=O)/C=C/[C@H](OC)C[C@@H](CC=O)[C@](O)(C)[C@@H](C)[C@H](CC)[C@@H](O)C[C@H]1C
O1C(=O)[C@@H](C)[C@H](C)CC(=O)[C@@H](O)[C@H](CC=O)[C@H](OC)[C@](O)(C)[C@@H](C)[C@@H](CC)C/C=C/1
O1C(=O)[C@H](C)[C@@H](C)C[C@@H](CC=O)C[C@H](CC)[C@@H](OC)C(=O)[C@@H](C)[C@H](O)[C@@](O)(C)/C=C/1
O1C(=O)[C@H](C)[C@H](C)C[C@@](O)(C)[C@H](CC=O)C(=O)[C@H](O)[C@H](C)[C@@H](OC)/C=C\C[C@@H]1CC
O1C(=O)[C@H](C)[C@@H](C)CCC(=O)[C@@H](C)[C@H](O)[C@@H](OC)[C@@H](CC=O)[C@@](O)(C)[C@H](CC)/C=C/1
O1C(=O)[C@H](C)[C@@H](C)C[C@@H](C)[C@@H](CC=O)/C=C/[C@@H](CC)CC(=O)[C@H](O)[C@](O)(C)[C@H]1OC
O1C(=O)[C@H](C)[C@@H](C)C[C@@H](CC=O)/C=C/[C@](O)(C)C(=O)[C@H](C)[C@H](O)[C@@H](OC)C[C@@H]1CC
O1C(=O)[C@H](C)[C@H](C)C[C@H](OC)[C@H](CC)[C@@H](O)C[C@](O)(C)[C@@H](C)[C@@H](CC=O)C(=O)/C=C/1
O1C(=O)[C@H](C)[C@H](C)C(=O)C/C=C/[C@@H](CC=O)C[C@H](C)[C@H](CC)[C@@H](O)[C@](O)(C)[C@H]1OC
O1C(=O)[C@@H](C)[C@H](C)C(=O)[C@@H](CC)[C@H](CC=O)C/C=C/[C@@H](C)[C@@](O)(C)[C@H](OC)C[C@@H]1O
O1C(=O)[C@@H](C)[C@H](C)C(=O)[C@H](O)/C=C/C[C@@](O)(C)[C@@H](CC=O)[C@H](C)[C@H](CC)C[C@H]1OC
O1C(=O)[C@@H](C)[C@H](C)C(=O)/C=C\[C@@H](C)[C@@H](OC)[C@@H](O)CC[C@@H](CC)[C@H](CC=O)[C@@]1(O)C
O1C(=O)[C@H](C)[C@@H](C)[C@@H](C)C[C@@H](OC)[C@@](O)(C)[C@@H](CC=O)C(=O)[C@@H](O)/C=C\C[C@H]1CC
O1C(=O)[C@H](C)[C@H](C)[C@@H](C)[C@H](CC=O)C(=O)[C@](O)(C)[C@@H](CC)[C@@H](OC)C[C@H](O)C/C=C\1
O1C(=O)[C@H](C)[C@H](C)[C@@H](C)[C@](O)(C)[C@H](OC)[C@H](CC)C(=O)CC[C@H](CC=O)[C@@H](O)/C=C/1
O1C(=O)[C@@H](C)[C@H](C)[C@@H](CC)C[C@H](C)[C@H](CC=O)C(=O)[C@H](O)[C@H](OC)/C=C/C[C@]1(O)C
O1C(=O)[C@@H](C)[C@H](C)[C@@H](CC)C(=O)[C@H](OC)CC[C@@](O)(C)[C@H](CC=O)[C@@H](O)[C@H](C)/C=C\1
O1C(=O)[C@@H](C)[C@H](C)[C@H](CC)[C@H](O)C(=O)CC[C@@H](C)[C@@H](CC=O)[C@](O)(C)[C@H](OC)/C=C/1
O1C(=O)[C@@H](C)[C@@H](C)[C@@H](CC)[C@H](OC)[C@@H](O)[C@](O)(C)/C=C\C[C@H](C)[C@H](CC=O)CC1=O
O1C(=O)[C@@H](C)[C@H](C)[C@@H](CC=O)CC(=O)[C@@](O)(C)[C@@H](OC)[C@H](O)[C@@H](C)[C@@H](CC)C/C=C/1
O1C(=O)[C@@H](C)[C@@H](C)[C@H](CC=O)[C@@H](C)[C@](O)(C)[C@@H](CC)[C@H](OC)CCC(=O)[C@H](O)/C=C\1
O1C(=O)[C@@H](C)[C@H](C)[C@@H](CC=O)[C@](O)(C)C[C@H](C)[C@@H](O)C(=O)[C@H](OC)/C=C/C[C@@H]1CC
O1C(=O)[C@H](C)[C@@H](C)[C@H](CC=O)/C=C/[C@@H](O)C[C@H](C)[C@](O)(C)C(=O)[C@@H](CC)C[C@H]1OC
O1C(=O)[C@H](C)[C@@H](C)[C@H](O)C(=O)CC[C@H](CC=O)[C@H](C)[C@H](CC)[C@](O)(C)[C@H](OC)/C=C/1
O1C(=O)[C@H](C)[C@@H](C)[C@@H](O)[C@@H](CC)[C@@H](CC=O)/C=C\CC(=O)[C@](O)(C)[C@@H](OC)C[C@H]1C
O1C(=O)[C@@H](C)[C@@H](C)[C@@H](O)[C@@H](OC)C[C@@](O)(C)C[C@@H](CC=O)[C@H](C)[C@@H](CC)C(=O)/C=C/1
O1C(=O)[C@H](C)[C@@H](C)[C@@](O)(C)C[C@H](CC=O)[C@H](O)CC(=O)[C@@H](C)[C@H](CC)[C@H](OC)/C=C/1
O1C(=O)[C@@H](C)[C@@H](C)[C@@](O)(C)[C@@H](C)C[C@@H](CC)/C=C/C(=O)[C@H](O)[C@@H](OC)C[C@H]1CC=O
O1C(=O)[C@@H](C)[C@H](C)[C@@](O)(C)[C@H](CC=O)[C@@H](CC)C[C@@H](OC)[C@H](O)C(=O)[C@@H](C)C/C=C\1
O1C(=O)[C@@H](C)[C@H](C)[C@@](O)(C)/C=C/CC[C@@H](O)C(=O)[C@H](C)[C@H](CC)[C@@H](CC=O)[C@H]1OC
O1C(=O)[C@H](C)[C@H](C)[C@@H](OC)C[C@H](CC)/C=C/[C@H](CC=O)C(=O)[C@H](O)[C@](O)(C)C[C@H]1C
O1C(=O)[C@H](C)[C@@H](C)[C@H](OC)[C@@H](C)/C=C/[C@@H](O)C(=O)[C@H](CC=O)C[C@@H](CC)C[C@@]1(O)C
O1C(=O)[C@H](C)[C@@H](C)[C@H](OC)[C@@H](O)[C@H](C)[C@@H](CC=O)C(=O)CC[C@@H](CC)[C@](O)(C)/C=C\1
O1C(=O)[C@H](C)[C@@H](C)[C@H](OC)/C=C/[C@@](O)(C)[C@H](C)CC(=O)[C@@H](CC=O)[C@@H](O)C[C@H]1CC
O1C(=O)[C@@H](C)[C@H](C)/C=C/C(=O)[C@H](CC)[C@H](C)C[C@@](O)(C)[C@@H](CC=O)[C@@H](O)C[C@@H]1OC
O1C(=O)[C@H](C)[C@H](C)/C=C/[C@H](CC)[C@H](OC)CCC(=O)[C@H](C)[C@H](CC=O)[C@@H](O)[C@]1(O)C
O1C(=O)[C@@H](C)[C@H](C)/C=C/[C@@](O)(C)C(=O)[C@H](OC)[C@@H](O)C[C@@H](CC)[C@H](CC=O)C[C@@H]1C
O1C(=O)[C@@H](C)[C@@H](C)CC[C@@H](OC)[C@](O)(C)[C@H](O)[C@H](CC=O)[C@H](C)[C@@H](CC)C(=O)/C=C\1
O1C(=O)[C@@H](C)[C@H](C)C[C@H](CC)[C@H](C)[C@@](O)(C)[C@@H](OC)CC(=O)[C@@H](CC=O)[C@@H](O)/C=C/1
O1C(=O)[C@H](C)[C@H](C)C[C@@H](O)[C@@H](OC)[C@@H](CC)[C@H](CC=O)C(=O)[C@@](O)(C)/C=C/C[C@H]1C
O1C(=O)[C@@H](C)[C@H](C)C/C=C/[C@@H](C)[C@H](CC)[C@@H](CC=O)[C@@](O)(C)C(=O)[C@@H](O)C[C@H]1OC
O1C(=O)[C@@H](C)[C@@H](C)CC(=O)[C@H](OC)[C@H](C)[C@H](CC=O)C[C@H](CC)[C@H](O)[C@](O)(C)/C=C/1
O1C(=O)[C@H](C)[C@H](C)C[C@H](CC=O)[C@H](C)C[C@@H](CC)[C@@H](O)[C@H](OC)/C=C\C(=O)[C@@]1(O)C
O1C(=O)[C@H](C)[C@H](C)C[C@](O)(C)[C@@H](O)/C=C\C[C@@H](CC=O)[C@H](C)[C@@H](CC)C(=O)[C@H]1OC
O1C(=O)[C@H](C)[C@H](C)C(=O)C[C@H](C)[C@H](OC)C[C@H](CC)[C@@H](CC=O)[C@@H](O)[C@](O)(C)/C=C/1
O1C(=O)[C@@H](C)[C@H](C)C(=O)[C@@H](C)[C@@](O)(C)[C@H](CC=O)/C=C/C[C@H](O)[C@@H](OC)C[C@H]1CC
O1C(=O)[C@H](C)[C@H](C)C(=O)[C@H](O)C[C@H](CC)[C@H](OC)[C@](O)(C)[C@H](C)[C@@H](CC=O)C/C=C/1
O1C(=O)[C@@H](C)[C@@H](C)C(=O)[C@@H](OC)[C@@H](O)C[C@](O)(C)C[C@H](C)[C@@H](CC)[C@H](CC=O)/C=C/1
O1C(=O)[C@H](C)[C@@H](C)[C@@H](C)CC(=O)C[C@@](O)(C)[C@@H](CC=O)[C@H](OC)/C=C/[C@@H](CC)[C@H]1O
O1C(=O)[C@@H](C)[C@@H](C)[C@H](C)[C@H](CC)[C@@H](O)/C=C/C(=O)[C@](O)(C)C[C@H](CC=O)C[C@@H]1OC
O1C(=O)[C@@H](C)[C@H](C)[C@@H](C)[C@@](O)(C)C[C@@H](OC)[C@@H](CC)CC(=O)[C@H](CC=O)[C@H](O)/C=C/1
O1C(=O)[C@H](C)[C@@H](C)[C@H](C)/C=C/[C@@H](CC=O)[C@@H](O)CC(=O)[C@](O)(C)[C@@H](OC)C[C@@H]1CC
O1C(=O)[C@@H](C)[C@H](C)[C@@H](CC)C(=O)C[C@@H](O)C[C@@H](OC)[C@@H](CC=O)[C@](O)(C)[C@@H](C)/C=C/1
O1C(=O)[C@@H](C)[C@H](C)[C@@H](CC)[C@H](CC=O)[C@@H](O)C(=O)CC[C@H](C)[C@](O)(C)[C@H](OC)/C=C\1
O1C(=O)[C@H](C)[C@H](C)[C@@H](CC)[C@H](OC)CC/C=C/[C@@H](C)[C@H](O)[C@@](O)(C)C(=O)[C@H]1CC=O
O1C(=O)[C@H](C)[C@@H](C)[C@@H](CC=O)C[C@H](CC)/C=C/[C@](O)(C)[C@H](O)C(=O)[C@H](C)C[C@@H]1OC
O1C(=O)[C@@H](C)[C@H](C)[C@@H](CC=O)C(=O)/C=C/[C@@](O)(C)[C@@H](O)CC[C@@H](C)[C@H](CC)[C@@H]1OC
O1C(=O)[C@H](C)[C@@H](C)[C@@H](CC=O)[C@H](O)[C@@H](C)[C@](O)(C)[C@@H](CC)C[C@H](OC)/C=C/CC1=O
O1C(=O)[C@H](C)[C@H](C)[C@@H](CC=O)[C@H](OC)/C=C/[C@H](C)C(=O)[C@H](O)C[C@H](CC)C[C@]1(O)C
O1C(=O)[C@H](C)[C@@H](C)[C@@H](O)C[C@@H](CC)[C@@H](C)[C@H](CC=O)CC(=O)[C@@](O)(C)[C@H](OC)/C=C\1
O1C(=O)[C@@H](C)[C@H](C)[C@@H](O)[C@H](C)/C=C/CC(=O)[C@H](CC)[C@](O)(C)[C@H](OC)C[C@@H]1CC=O
O1C(=O)[C@H](C)[C@@H](C)[C@H](O)[C@@](O)(C)[C@H](C)CC[C@H](OC)[C@H](CC)[C@@H](CC=O)C(=O)/C=C\1
O1C(=O)[C@H](C)[C@H](C)[C@@H](O)/C=C\[C@@](O)(C)[C@H](OC)CCC(=O)[C@@H](C)[C@@H](CC)[C@@H]1CC=O
O1C(=O)[C@@H](C)[C@H](C)[C@@](O)(C)C(=O)[C@@H](C)[C@H](O)/C=C/C[C@@H](CC=O)[C@H](OC)C[C@@H]1CC
O1C(=O)[C@H](C)[C@@H](C)[C@](O)(C)[C@H](CC)[C@@H](OC)[C@@H](C)[C@H](O)[C@H](CC=O)CC(=O)C/C=C\1
O1C(=O)[C@@H](C)[C@H](C)[C@@](O)(C)[C@H](OC)C(=O)[C@@H](C)[C@H](O)CC[C@@H](CC)[C@H](CC=O)/C=C/1
O1C(=O)[C@H](C)[C@@H](C)[C@H](OC)C[C@@](O)(C)C(=O)[C@H](CC=O)[C@@H](C)[C@H](O)/C=C/C[C@@H]1CC
O1C(=O)[C@@H](C)[C@@H](C)[C@H](OC)[C@@H](C)C(=O)C[C@@H](CC=O)[C@](O)(C)[C@@H](CC)[C@@H](O)C/C=C/1
O1C(=O)[C@H](C)[C@H](C)[C@@H](OC)[C@H](CC=O)[C@H](O)/C=C/C(=O)CC[C@H](C)[C@H](CC)[C@@]1(O)C
O1C(=O)[C@@H](C)[C@H](C)[C@@H](OC)/C=C/C[C@H](O)C(=O)[C@@H](C)[C@@H](CC=O)[C@](O)(C)C[C@@H]1CC
O1C(=O)[C@H](C)[C@@H](C)/C=C\C[C@H](O)[C@H](CC=O)C[C@](O)(C)[C@H](C)[C@H](CC)C(=O)[C@H]1OC
O1C(=O)[C@H](C)[C@@H](C)/C=C/[C@H](CC)C[C@H](CC=O)CC(=O)[C@@H](C)[C@H](O)[C@](O)(C)[C@@H]1OC
O1C(=O)[C@@H](C)[C@@H](C)/C=C/[C@@H](O)[C@H](CC=O)C[C@H](OC)C(=O)[C@@H](CC)[C@](O)(C)C[C@H]1C
O1C(=O)[C@H](C)[C@H](CC)CC[C@H](C)C(=O)[C@H](OC)[C@@](O)(C)[C@@H](CC=O)[C@H](O)[C@@H](C)/C=C/1
O1C(=O)[C@H](C)[C@@H](CC)C[C@@H](C)[C@@H](O)/C=C/[C@@](O)(C)CC(=O)[C@H](C)[C@@H](CC=O)[C@H]1OC
O1C(=O)[C@H](C)[C@@H](CC)C[C@@H](O)C[C@@H](OC)[C@H](CC=O)[C@@H](C)[C@](O)(C)/C=C/C(=O)[C@H]1C
O1C(=O)[C@@H](C)[C@@H](CC)C[C@H](OC)[C@@H](CC=O)[C@@H](O)[C@H](C)[C@](O)(C)C(=O)[C@H](C)C/C=C/1
O1C(=O)[C@@H](C)[C@@H](CC)CC(=O)C[C@H](O)[C@@H](CC=O)[C@@H](C)[C@H](C)[C@](O)(C)[C@H](OC)/C=C/1
O1C(=O)[C@H](C)[C@H](CC)C[C@@H](C)[C@@H](O)[C@@H](C)C(=O)[C@@H](CC=O)[C@@H](OC)/C=C/C[C@@]1(O)C
O1C(=O)[C@@H](C)[C@@H](CC)C[C@@](O)(C)C[C@@H](C)C(=O)[C@H](OC)[C@@H](CC=O)[C@@H](O)[C@@H](C)/C=C/1
O1C(=O)[C@@H](C)[C@H](CC)C/C=C\[C@@H](CC=O)CC(=O)[C@@H](C)[C@H](C)[C@@H](O)[C@](O)(C)[C@H]1OC
O1C(=O)[C@H](C)[C@H](CC)C(=O)C/C=C/[C@@](O)(C)[C@H](OC)[C@H](C)[C@H](CC=O)[C@@H](O)C[C@H]1C
O1C(=O)[C@H](C)[C@H](CC)C(=O)[C@@H](CC=O)[C@@H](C)[C@](O)(C)[C@H](OC)[C@H](O)C[C@@H](C)C/C=C/1
O1C(=O)[C@H](C)[C@@H](CC)C(=O)[C@@](O)(C)/C=C/[C@H](C)[C@@H](O)CC[C@H](C)[C@H](CC=O)[C@H]1OC
O1C(=O)[C@H](C)[C@@H](CC)[C@@H](C)C[C@@H](CC=O)[C@H](C)[C@@](O)(C)C(=O)[C@H](OC)/C=C/C[C@@H]1O
O1C(=O)[C@@H](C)[C@H](CC)[C@@H](C)C(=O)/C=C/C[C@H](CC=O)[C@@](O)(C)[C@H](C)[C@@H](O)C[C@H]1OC
O1C(=O)[C@H](C)[C@@H](CC)[C@H](C)[C@@H](O)[C@@H](C)C[C@H](CC=O)CC(=O)[C@@](O)(C)[C@@H](OC)/C=C\1
O1C(=O)[C@@H](C)[C@@H](CC)[C@H](C)[C@H](OC)[C@](O)(C)/C=C/CC(=O)[C@H](CC=O)[C@@H](O)C[C@H]1C
O1C(=O)[C@H](C)[C@H](CC)[C@@H](C)C[C@H](C)[C@@H](OC)C[C@@](O)(C)[C@H](CC=O)[C@H](O)C(=O)/C=C/1
O1C(=O)[C@@H](C)[C@@H](CC)[C@H](C)[C@H](C)[C@@H](OC)[C@H](O)CCC(=O)[C@H](CC=O)[C@](O)(C)/C=C/1
O1C(=O)[C@H](C)[C@H](CC)[C@H](C)[C@@](O)(C)C(=O)[C@H](C)/C=C\C[C@H](O)[C@H](OC)C[C@@H]1CC=O
O1C(=O)[C@H](C)[C@H](CC)[C@@H](C)/C=C/[C@@](O)(C)C[C@H](O)[C@H](CC=O)C(=O)[C@H](C)C[C@H]1OC
O1C(=O)[C@@H](C)[C@H](CC)[C@H](CC=O)C(=O)[C@@H](C)C[C@@H](OC)C[C@@H](C)[C@H](O)[C@](O)(C)/C=C/1
O1C(=O)[C@H](C)[C@H](CC)[C@@H](CC=O)[C@H](C)[C@](O)(C)/C=C/[C@@H](C)C[C@@H](O)[C@@H](OC)CC1=O
O1C(=O)[C@H](C)[C@@H](CC)[C@H](CC=O)[C@H](OC)C[C@](O)(C)[C@H](C)[C@@H](O)C(=O)[C@H](C)C/C=C/1
O1C(=O)[C@@H](C)[C@@H](CC)[C@@H](O)C[C@@](O)(C)[C@@H](CC=O)[C@H](C)CC(=O)[C@@H](C)[C@H](OC)/C=C/1
O1C(=O)[C@@H](C)[C@@H](CC)[C@H](O)[C@H](C)C[C@@H](CC=O)C(=O)[C@H](C)[C@H](OC)/C=C\C[C@@]1(O)C
O1C(=O)[C@H](C)[C@H](CC)[C@@H](O)[C@H](CC=O)[C@](O)(C)C(=O)C[C@H](OC)[C@@H](C)[C@H](C)C/C=C/1
O1C(=O)[C@@H](C)[C@@H](CC)[C@H](O)/C=C\CC(=O)C[C@H](C)[C@H](C)[C@@H](CC=O)[C@@](O)(C)[C@H]1OC
O1C(=O)[C@H](C)[C@@H](CC)[C@](O)(C)C[C@@H](CC=O)/C=C/[C@@H](OC)C(=O)[C@H](C)[C@H](O)C[C@H]1C
O1C(=O)[C@@H](C)[C@@H](CC)[C@](O)(C)[C@H](C)C[C@H](OC)[C@H](O)[C@@H](CC=O)C(=O)[C@H](C)C/C=C/1
O1C(=O)[C@@H](C)[C@@H](CC)[C@](O)(C)[C@@H](O)[C@H](C)[C@@H](CC=O)[C@@H](OC)CCC(=O)[C@@H](C)/C=C/1
O1C(=O)[C@H](C)[C@@H](CC)[C@@H](OC)CC[C@H](CC=O)[C@@H](O)[C@H](C)[C@](O)(C)/C=C/C(=O)[C@@H]1C
O1C(=O)[C@H](C)[C@H](CC)[C@@H](OC)C(=O)[C@H](CC=O)[C@H](C)[C@H](C)[C@@](O)(C)C[C@@H](O)C/C=C/1
O1C(=O)[C@H](C)[C@@H](CC)[C@@H](OC)[C@H](CC=O)CC(=O)[C@H](C)C[C@H](C)[C@H](O)[C@@](O)(C)/C=C/1
O1C(=O)[C@H](C)[C@H](CC)[C@@H](OC)[C@@](O)(C)[C@H](C)CC(=O)[C@@H](C)[C@@H](O)/C=C/C[C@@H]1CC=O
O1C(=O)[C@H](C)[C@H](CC)/C=C/C[C@H](OC)[C@@](O)(C)C[C@H](CC=O)[C@H](C)[C@@H](C)C(=O)[C@H]1O
O1C(=O)[C@@H](C)[C@H](CC)/C=C\[C@H](C)[C@@H](C)[C@](O)(C)CCC(=O)[C@@H](CC=O)[C@@H](O)[C@@H]1OC
O1C(=O)[C@@H](C)[C@H](CC)/C=C\[C@H](CC=O)[C@H](OC)[C@@H](C)[C@](O)(C)C[C@@H](C)[C@H](O)CC1=O
O1C(=O)[C@H](C)[C@@H](CC)/C=C/[C@@H](OC)[C@@H](C)C(=O)[C@@H](O)[C@@H](CC=O)C[C@H](C)C[C@]1(O)C
O1C(=O)[C@@H](C)[C@H](CC=O)CC(=O)/C=C/[C@@H](C)[C@](O)(C)C[C@H](C)[C@@H](CC)[C@H](O)[C@@H]1OC
O1C(=O)[C@H](C)[C@@H](CC=O)C[C@H](CC)[C@@H](C)C[C@](O)(C)[C@@H](C)[C@H](OC)/C=C/C(=O)[C@@H]1O
O1C(=O)[C@H](C)[C@@H](CC=O)C[C@@](O)(C)[C@@H](OC)/C=C/[C@@H](C)[C@H](CC)C(=O)[C@@H](C)C[C@@H]1O
O1C(=O)[C@H](C)[C@@H](CC=O)CC[C@@H](C)[C@H](OC)[C@@H](CC)C(=O)[C@H](C)[C@@H](O)[C@](O)(C)/C=C/1
O1C(=O)[C@H](C)[C@@H](CC=O)C[C@H](C)[C@@H](OC)[C@H](O)C(=O)[C@H](C)[C@@](O)(C)/C=C/C[C@H]1CC
O1C(=O)[C@@H](C)[C@H](CC=O)C[C@H](O)[C@H](C)[C@H](CC)C[C@H](OC)[C@@H](C)[C@](O)(C)C(=O)/C=C/1
O1C(=O)[C@@H](C)[C@@H](CC=O)C[C@H](OC)[C@](O)(C)[C@H](C)CC(=O)[C@H](C)[C@@H](CC)[C@H](O)/C=C/1
O1C(=O)[C@H](C)[C@@H](CC=O)C(=O)C[C@H](C)C/C=C\[C@@H](CC)[C@@](O)(C)[C@H](OC)[C@H](C)[C@@H]1O
O1C(=O)[C@H](C)[C@H](CC=O)C(=O)[C@@H](C)[C@](O)(C)/C=C/[C@@H](O)[C@H](CC)C[C@@H](C)C[C@@H]1OC
O1C(=O)[C@@H](C)[C@H](CC=O)C(=O)[C@](O)(C)C[C@@H](OC)[C@@H](O)C[C@@H](C)[C@@H](C)[C@H](CC)/C=C\1
O1C(=O)[C@H](C)[C@@H](CC=O)C(=O)/C=C/[C@@H](O)[C@@H](CC)[C@@H](C)C[C@@](O)(C)[C@H](OC)C[C@H]1C
O1C(=O)[C@H](C)[C@@H](CC=O)[C@H](C)C(=O)C[C@@H](O)[C@@H](CC)[C@H](OC)[C@H](C)[C@@](O)(C)C/C=C/1
O1C(=O)[C@H](C)[C@H](CC=O)[C@H](C)[C@@H](CC)[C@@](O)(C)C(=O)[C@H](C)CC[C@H](O)[C@@H](OC)/C=C\1
O1C(=O)[C@@H](C)[C@@H](CC=O)[C@@H](C)[C@@H](OC)CC(=O)[C@H](C)[C@@H](CC)[C@](O)(C)/C=C\C[C@@H]1O
O1C(=O)[C@H](C)[C@@H](CC=O)[C@@H](C)C[C@](O)(C)CC(=O)[C@H](OC)[C@H](CC)[C@@H](O)[C@@H](C)/C=C/1
O1C(=O)[C@@H](C)[C@H](CC=O)[C@@H](C)[C@H](C)C/C=C/CC(=O)[C@H](CC)[C@H](O)[C@@](O)(C)[C@H]1OC
O1C(=O)[C@H](C)[C@H](CC=O)[C@@H](C)[C@H](O)[C@@H](CC)[C@@](O)(C)/C=C/C[C@H](C)[C@@H](OC)CC1=O
O1C(=O)[C@H](C)[C@@H](CC=O)[C@@H](C)/C=C\C[C@H](CC)[C@@](O)(C)[C@@H](O)C(=O)[C@H](C)C[C@H]1OC
O1C(=O)[C@H](C)[C@H](CC=O)[C@H](CC)C[C@H](O)[C@H](C)[C@H](OC)CC(=O)[C@H](C)[C@](O)(C)/C=C/1
O1C(=O)[C@H](C)[C@@H](CC=O)[C@@H](CC)[C@H](C)CC(=O)[C@](O)(C)[C@@H](C)[C@H](OC)/C=C\C[C@H]1O
O1C(=O)[C@@H](C)[C@H](CC=O)[C@@H](CC)[C@@](O)(C)[C@@H](C)C[C@H](C)[C@@H](OC)C(=O)[C@H](O)C/C=C/1
O1C(=O)[C@@H](C)[C@@H](CC=O)[C@@H](CC)/C=C\[C@@H](OC)[C@](O)(C)C(=O)CC[C@H](C)[C@@H](C)[C@@H]1O
O1C(=O)[C@H](C)[C@@H](CC=O)[C@@H](O)C(=O)[C@H](C)[C@@H](OC)C[C@@H](C)[C@](O)(C)/C=C/C[C@@H]1CC
O1C(=O)[C@@H](C)[C@H](CC=O)[C@@H](O)[C@H](C)/C=C/[C@@H](CC)C[C@](O)(C)C(=O)[C@H](C)C[C@H]1OC
O1C(=O)[C@H](C)[C@@H](CC=O)[C@H](O)[C@@H](OC)[C@H](C)[C@H](C)CCC(=O)[C@H](CC)[C@](O)(C)/C=C/1
O1C(=O)[C@H](C)[C@H](CC=O)[C@](O)(C)C/C=C/C(=O)[C@@H](OC)[C@H](C)[C@@H](CC)[C@@H](O)C[C@H]1C
O1C(=O)[C@@H](C)[C@H](CC=O)[C@](O)(C)[C@@H](C)[C@@H](C)C[C@@H](OC)[C@H](O)C(=O)[C@@H](CC)C/C=C\1
O1C(=O)[C@H](C)[C@@H](CC=O)[C@](O)(C)[C@H](CC)[C@H](OC)/C=C/[C@H](C)CCC(=O)[C@H](C)[C@H]1O
O1C(=O)[C@H](C)[C@@H](CC=O)[C@](O)(C)/C=C/C(=O)[C@@H](O)[C@H](C)C[C@H](CC)[C@H](OC)C[C@@H]1C
O1C(=O)[C@@H](C)[C@H](CC=O)[C@@H](OC)C[C@](O)(C)[C@H](CC)[C@@H](C)[C@H](O)C(=O)[C@H](C)C/C=C\1
O1C(=O)[C@@H](C)[C@H](CC=O)[C@@H](OC)[C@H](C)C(=O)[C@@H](CC)[C@@H](C)CC[C@H](O)[C@@](O)(C)/C=C/1
O1C(=O)[C@H](C)[C@H](CC=O)[C@H](OC)[C@@H](O)[C@](O)(C)C(=O)C[C@H](C)[C@@H](CC)/C=C\C[C@@H]1C
O1C(=O)[C@H](C)[C@@H](CC=O)/C=C/C[C@@H](C)C(=O)C[C@](O)(C)[C@@H](CC)[C@H](O)[C@@H](C)[C@@H]1OC
O1C(=O)[C@@H](C)[C@H](CC=O)/C=C/C(=O)[C@](O)(C)CC[C@H](C)[C@H](C)[C@@H](CC)[C@@H](O)[C@@H]1OC
O1C(=O)[C@H](C)[C@@H](CC=O)/C=C\[C@@H](CC)C[C@@](O)(C)[C@H](OC)C(=O)[C@@H](C)[C@@H](O)C[C@H]1C
O1C(=O)[C@H](C)[C@@H](CC=O)/C=C/[C@@](O)(C)[C@H](CC)[C@@H](C)[C@@H](O)[C@@H](C)CC(=O)C[C@@H]1OC
O1C(=O)[C@@H](C)[C@@H](O)CC(=O)[C@@H](C)[C@@H](CC=O)[C@@H](OC)C[C@H](C)[C@@H](CC)[C@@](O)(C)/C=C/1
O1C(=O)[C@H](C)[C@@H](O)C[C@@H](C)[C@](O)(C)[C@@H](C)[C@H](CC=O)C(=O)[C@H](OC)/C=C/C[C@H]1CC
O1C(=O)[C@@H](C)[C@@H](O)C[C@@](O)(C)C(=O)[C@H](C)[C@@H](CC)[C@@H](OC)[C@H](C)[C@@H](CC=O)C/C=C/1
O1C(=O)[C@@H](C)[C@@H](O)C/C=C/[C@@H](CC=O)C[C@H](C)C(=O)[C@@H](C)[C@H](CC)[C@](O)(C)[C@@H]1OC
O1C(=O)[C@@H](C)[C@H](O)C[C@H](C)C/C=C/[C@H](C)[C@H](CC)[C@](O)(C)[C@H](OC)C(=O)[C@H]1CC=O
O1C(=O)[C@@H](C)[C@H](O)C[C@H](CC)[C@H](CC=O)[C@@H](OC)C[C@](O)(C)[C@@H](C)[C@H](C)C(=O)/C=C/1
O1C(=O)[C@@H](C)[C@H](O)C[C@H](OC)C[C@@H](CC=O)C(=O)[C@H](C)[C@@H](C)[C@H](CC)[C@](O)(C)/C=C\1
O1C(=O)[C@H](C)[C@H](O)C(=O)C[C@H](CC=O)[C@@H](C)/C=C\[C@@H](C)[C@@](O)(C)[C@@H](OC)C[C@@H]1CC
O1C(=O)[C@@H](C)[C@H](O)C(=O)[C@H](C)C[C@H](C)[C@@H](OC)[C@@](O)(C)[C@@H](CC)[C@H](CC=O)C/C=C\1
O1C(=O)[C@H](C)[C@H](O)C(=O)[C@H](CC=O)[C@H](CC)C[C@H](OC)C[C@@H](C)[C@@H](C)[C@](O)(C)/C=C/1
O1C(=O)[C@@H](C)[C@@H](O)C(=O)[C@@H](OC)/C=C/[C@@](O)(C)[C@@H](C)C[C@@H](CC)[C@@H](CC=O)C[C@H]1C
O1C(=O)[C@@H](C)[C@H](O)[C@@H](C)C[C@@H](CC)[C@H](OC)[C@@H](C)[C@](O)(C)C(=O)[C@@H](CC=O)C/C=C/1
O1C(=O)[C@H](C)[C@@H](O)[C@@H](C)[C@@H](C)/C=C/[C@@H](CC=O)C(=O)CC[C@H](CC)[C@](O)(C)[C@H]1OC
O1C(=O)[C@H](C)[C@@H](O)[C@H](C)[C@@](O)(C)[C@@H](C)[C@H](CC)CC(=O)[C@@H](OC)/C=C\C[C@@H]1CC=O
O1C(=O)[C@H](C)[C@@H](O)[C@H](C)/C=C/[C@H](OC)C(=O)C[C@H](CC=O)[C@H](C)[C@@H](CC)C[C@@]1(O)C
O1C(=O)[C@H](C)[C@@H](O)[C@H](C)C(=O)[C@H](CC)CC[C@@H](C)[C@@H](CC=O)[C@@](O)(C)[C@@H](OC)/C=C/1
O1C(=O)[C@H](C)[C@H](O)[C@@H](C)[C@H](CC)[C@H](OC)/C=C/[C@](O)(C)C[C@@H](C)[C@@H](CC=O)CC1=O
O1C(=O)[C@@H](C)[C@H](O)[C@@H](C)[C@H](OC)C(=O)[C@](O)(C)[C@@H](CC=O)[C@@H](CC)C[C@H](C)C/C=C/1
O1C(=O)[C@@H](C)[C@H](O)[C@@H](CC)C[C@H](OC)[C@@H](CC=O)[C@@](O)(C)CC(=O)[C@@H](C)[C@@H](C)/C=C/1
O1C(=O)[C@@H](C)[C@H](O)[C@@H](CC)[C@H](C)C(=O)[C@H](CC=O)[C@](O)(C)C[C@H](OC)/C=C/C[C@H]1C
O1C(=O)[C@H](C)[C@@H](O)[C@H](CC)[C@@H](CC=O)[C@@H](OC)C(=O)[C@@H](C)[C@@](O)(C)C[C@@H](C)C/C=C/1
O1C(=O)[C@H](C)[C@@H](O)[C@H](CC)/C=C/C(=O)C[C@@H](C)C[C@H](C)[C@@H](CC=O)[C@](O)(C)[C@H]1OC
O1C(=O)[C@H](C)[C@H](O)[C@H](CC=O)C[C@@H](OC)C[C@H](C)[C@@H](C)[C@](O)(C)/C=C/C(=O)[C@H]1CC
O1C(=O)[C@H](C)[C@H](O)[C@@H](CC=O)[C@H](C)C/C=C/C[C@@](O)(C)[C@H](C)[C@@H](CC)C(=O)[C@@H]1OC
O1C(=O)[C@H](C)[C@@H](O)[C@@H](CC=O)[C@@](O)(C)[C@H](CC)[C@@H](OC)CCC(=O)[C@H](C)[C@H](C)/C=C\1
O1C(=O)[C@H](C)[C@@H](O)[C@](O)(C)CC(=O)[C@H](CC)/C=C/[C@@H](C)[C@H](CC=O)[C@H](OC)C[C@@H]1C
O1C(=O)[C@@H](C)[C@@H](O)[C@](O)(C)C(=O)[C@@H](CC=O)[C@@H](C)[C@H](OC)[C@H](CC)C[C@@H](C)C/C=C/1
O1C(=O)[C@H](C)[C@@H](O)[C@](O)(C)[C@H](CC)CC(=O)[C@H](OC)C[C@@H](C)[C@H](C)[C@H](CC=O)/C=C/1
O1C(=O)[C@H](C)[C@H](O)[C@](O)(C)[C@H](OC)[C@H](CC)C[C@@H](C)C(=O)[C@@H](CC=O)/C=C/C[C@@H]1C
O1C(=O)[C@@H](C)[C@@H](O)[C@H](OC)CC/C=C/[C@@H](C)[C@H](CC=O)[C@@H](C)[C@@H](CC)C(=O)[C@@]1(O)C
O1C(=O)[C@H](C)[C@@H](O)[C@@H](OC)[C@@H](C)[C@@H](CC)[C@@](O)(C)C(=O)CC[C@@H](C)[C@H](CC=O)/C=C/1
O1C(=O)[C@@H](C)[C@H](O)[C@@H](OC)[C@H](CC=O)C[C@H](CC)C(=O)[C@H](C)[C@@](O)(C)/C=C/C[C@H]1C
O1C(=O)[C@@H](C)[C@@H](O)[C@H](OC)/C=C/[C@H](C)[C@@H](C)C[C@@H](CC=O)C(=O)[C@H](CC)C[C@@]1(O)C
O1C(=O)[C@H](C)[C@@H](O)/C=C/C(=O)C[C@@H](C)C[C@@H](C)[C@H](CC)[C@@H](CC=O)[C@](O)(C)[C@@H]1OC
O1C(=O)[C@@H](C)[C@@H](O)/C=C/[C@@H](C)[C@@H](CC)C[C@H](OC)C(=O)[C@@H](CC=O)[C@@](O)(C)C[C@@H]1C
O1C(=O)[C@@H](C)[C@H](O)/C=C\[C@H](CC=O)[C@@H](OC)[C@](O)(C)[C@H](C)[C@@H](C)CC(=O)C[C@@H]1CC
O1C(=O)[C@H](C)[C@@](O)(C)CC[C@H](CC)[C@@H](OC)[C@H](O)C(=O)[C@H](C)[C@H](C)[C@H](CC=O)/C=C/1
O1C(=O)[C@@H](C)[C@](O)(C)C[C@H](C)/C=C\[C@H](CC=O)[C@@H](CC)C(=O)[C@H](O)[C@H](OC)C[C@@H]1C
O1C(=O)[C@H](C)[C@@](O)(C)C[C@H](CC=O)[C@H](C)[C@@H](CC)[C@H](C)[C@H](OC)C(=O)[C@H](O)C/C=C/1
O1C(=O)[C@H](C)[C@](O)(C)C[C@H](OC)/C=C/[C@@H](C)[C@H](C)CC(=O)[C@H](CC)[C@@H](CC=O)[C@@H]1O
O1C(=O)[C@H](C)[C@](O)(C)CC(=O)[C@H](CC)[C@@H](C)[C@@H](C)[C@@H](CC=O)[C@H](OC)/C=C/C[C@H]1O
O1C(=O)[C@H](C)[C@@](O)(C)C[C@H](C)/C=C\CC(=O)[C@@H](O)[C@H](CC)[C@@H](CC=O)[C@H](C)[C@H]1OC
O1C(=O)[C@H](C)[C@@](O)(C)C[C@H](O)[C@H](C)/C=C\CC(=O)[C@H](C)[C@H](CC)[C@@H](CC=O)[C@@H]1OC
O1C(=O)[C@H](C)[C@@](O)(C)C/C=C/[C@@H](O)[C@@H](CC)[C@H](OC)C(=O)[C@@H](C)[C@H](CC=O)C[C@H]1C
O1C(=O)[C@H](C)[C@](O)(C)C(=O)[C@@H](C)[C@H](C)[C@@H](CC=O)[C@@H](OC)[C@@H](O)C[C@@H](CC)C/C=C/1
O1C(=O)[C@@H](C)[C@@](O)(C)C(=O)[C@@H](CC)[C@@H](OC)[C@@H](C)[C@H](O)CC[C@H](C)[C@H](CC=O)/C=C/1
O1C(=O)[C@H](C)[C@](O)(C)C(=O)[C@H](OC)[C@@H](C)C[C@@H](CC=O)[C@@H](C)[C@H](O)/C=C/C[C@@H]1CC
O1C(=O)[C@@H](C)[C@](O)(C)[C@H](C)C[C@@H](OC)C[C@@H](CC)[C@H](O)[C@@H](C)[C@H](CC=O)C(=O)/C=C/1
O1C(=O)[C@@H](C)[C@](O)(C)[C@@H](C)[C@H](C)C/C=C\[C@H](CC)CC(=O)[C@@H](CC=O)[C@@H](O)[C@@H]1OC
O1C(=O)[C@H](C)[C@](O)(C)[C@@H](C)[C@H](CC=O)[C@@H](O)[C@@H](OC)CC(=O)[C@H](CC)/C=C/C[C@H]1C
O1C(=O)[C@@H](C)[C@@](O)(C)[C@@H](C)/C=C/C[C@@H](CC=O)C[C@@H](O)[C@H](C)[C@@H](CC)C(=O)[C@H]1OC
O1C(=O)[C@H](C)[C@@](O)(C)[C@@H](C)C[C@H](O)[C@@H](CC)CC(=O)[C@H](C)[C@H](CC=O)[C@@H](OC)/C=C/1
O1C(=O)[C@@H](C)[C@](O)(C)[C@@H](C)[C@H](CC)CC(=O)/C=C/[C@H](C)[C@H](O)[C@H](OC)C[C@@H]1CC=O
O1C(=O)[C@@H](C)[C@](O)(C)[C@@H](C)[C@@H](O)[C@H](CC=O)C[C@H](OC)[C@@H](CC)C(=O)[C@H](C)C/C=C\1
O1C(=O)[C@@H](C)[C@@](O)(C)[C@@H](CC)CC/C=C/[C@@H](O)C(=O)[C@H](C)[C@H](C)[C@@H](CC=O)[C@H]1OC
O1C(=O)[C@H](C)[C@](O)(C)[C@@H](CC)C(=O)[C@H](CC=O)[C@@H](OC)[C@H](C)C[C@@H](O)/C=C/C[C@@H]1C
O1C(=O)[C@@H](C)[C@@](O)(C)[C@H](CC)[C@@H](CC=O)C[C@@H](O)[C@@H](C)[C@@H](OC)C(=O)[C@@H](C)C/C=C/1
O1C(=O)[C@@H](C)[C@](O)(C)[C@@H](CC)[C@@H](OC)[C@H](C)[C@@H](C)C(=O)CC[C@@H](CC=O)[C@H](O)/C=C/1
O1C(=O)[C@@H](C)[C@](O)(C)[C@H](CC=O)CC[C@@H](C)[C@H](C)[C@H](CC)[C@H](OC)/C=C/C(=O)[C@H]1O
O1C(=O)[C@@H](C)[C@](O)(C)[C@@H](CC=O)[C@@H](C)[C@H](CC)CC[C@H](OC)[C@@H](C)[C@H](O)C(=O)/C=C\1
O1C(=O)[C@@H](C)[C@@](O)(C)[C@H](CC=O)[C@H](O)CCC(=O)[C@@H](C)[C@@H](C)[C@@H](CC)[C@H](OC)/C=C/1
O1C(=O)[C@H](C)[C@@](O)(C)[C@H](CC=O)/C=C/[C@@H](C)[C@H](O)[C@@H](OC)C[C@@H](C)[C@H](CC)CC1=O
O1C(=O)[C@H](C)[C@](O)(C)[C@@H](O)C/C=C\[C@H](CC)[C@@H](CC=O)[C@@H](C)C(=O)[C@H](C)C[C@@H]1OC
O1C(=O)[C@H](C)[C@@](O)(C)[C@@H](O)[C@H](C)[C@H](C)[C@@H](CC)[C@H](OC)CCC(=O)[C@@H](CC=O)/C=C\1
O1C(=O)[C@@H](C)[C@@](O)(C)[C@@H](O)[C@H](CC=O)/C=C\C(=O)[C@H](C)C[C@@H](CC)[C@H](OC)C[C@@H]1C
O1C(=O)[C@H](C)[C@](O)(C)[C@@H](OC)C[C@H](C)C(=O)[C@H](CC)[C@@H](O)[C@H](C)[C@H](CC=O)C/C=C/1
O1C(=O)[C@H](C)[C@](O)(C)[C@H](OC)C(=O)/C=C/C[C@H](C)C[C@@H](C)[C@@H](CC)[C@H](CC=O)[C@@H]1O
O1C(=O)[C@@H](C)[C@](O)(C)[C@H](OC)[C@@H](CC)C(=O)/C=C/C[C@@H](C)[C@H](CC=O)[C@H](O)C[C@H]1C
O1C(=O)[C@@H](C)[C@@](O)(C)[C@@H](OC)[C@@H](O)[C@H](CC=O)[C@H](CC)C[C@@H](C)C(=O)[C@@H](C)C/C=C\1
O1C(=O)[C@@H](C)[C@](O)(C)/C=C/C[C@H](C)[C@H](CC=O)CC(=O)[C@H](C)[C@@H](CC)[C@H](O)[C@H]1OC
O1C(=O)[C@H](C)[C@@](O)(C)/C=C\[C@H](C)[C@H](O)C(=O)[C@@H](OC)C[C@H](CC)[C@H](CC=O)C[C@H]1C
O1C(=O)[C@@H](C)[C@](O)(C)/C=C/[C@@H](CC=O)C(=O)C[C@H](O)[C@@H](CC)[C@@H](C)[C@@H](C)C[C@@H]1OC
O1C(=O)[C@H](C)[C@@](O)(C)/C=C/[C@H](OC)[C@H](CC=O)C[C@@H](CC)CC(=O)[C@@H](C)[C@H](C)[C@H]1O
O1C(=O)[C@@H](C)[C@@H](OC)C[C@@H](C)C(=O)/C=C/[C@@H](CC=O)[C@@H](C)[C@@H](O)[C@@](O)(C)C[C@@H]1CC
O1C(=O)[C@H](C)[C@@H](OC)C[C@H](CC)[C@@H](O)[C@](O)(C)[C@@H](C)[C@@H](CC=O)C(=O)[C@H](C)C/C=C/1
O1C(=O)[C@@H](C)[C@@H](OC)C[C@@](O)(C)C(=O)[C@H](CC=O)[C@@H](C)C[C@H](C)[C@H](CC)[C@@H](O)/C=C\1
O1C(=O)[C@@H](C)[C@H](OC)CC[C@@H](O)[C@H](CC)[C@@H](C)[C@H](C)[C@@](O)(C)/C=C/C(=O)[C@H]1CC=O
O1C(=O)[C@H](C)[C@@H](OC)C[C@@H](C)C(=O)[C@H](CC)C[C@](O)(C)[C@@H](CC=O)[C@@H](O)[C@H](C)/C=C/1
O1C(=O)[C@H](C)[C@@H](OC)C[C@H](CC=O)[C@@H](O)C(=O)C[C@@H](C)[C@@H](C)[C@H](CC)[C@](O)(C)/C=C\1
O1C(=O)[C@@H](C)[C@@H](OC)C/C=C/C[C@](O)(C)[C@H](O)[C@@H](C)[C@H](CC)[C@H](CC=O)C(=O)[C@@H]1C
O1C(=O)[C@H](C)[C@H](OC)C(=O)C[C@@H](CC=O)[C@@](O)(C)[C@@H](O)[C@H](CC)[C@@H](C)[C@H](C)C/C=C\1
O1C(=O)[C@@H](C)[C@H](OC)C(=O)[C@@H](CC)C[C@@H](O)[C@](O)(C)C[C@H](C)[C@H](C)[C@H](CC=O)/C=C/1
O1C(=O)[C@H](C)[C@@H](OC)C(=O)[C@@H](O)[C@H](CC)[C@@H](C)[C@H](CC=O)C[C@](O)(C)/C=C\C[C@H]1C
O1C(=O)[C@@H](C)[C@H](OC)[C@@H](C)CC[C@@H](CC)[C@@H](CC=O)[C@](O)(C)[C@@H](C)[C@@H](O)C(=O)/C=C/1
O1C(=O)[C@@H](C)[C@H](OC)[C@@H](C)C(=O)[C@H](CC=O)C[C@@H](CC)C[C@@H](C)[C@@H](O)[C@](O)(C)/C=C/1
O1C(=O)[C@H](C)[C@@H](OC)[C@H](C)[C@H](CC=O)CC[C@H](C)[C@H](CC)[C@@](O)(C)/C=C/C(=O)[C@@H]1O
O1C(=O)[C@H](C)[C@H](OC)[C@@H](C)[C@](O)(C)[C@H](C)/C=C/C[C@H](CC=O)C(=O)[C@@H](CC)C[C@@H]1O
O1C(=O)[C@H](C)[C@@H](OC)[C@@H](C)C/C=C/[C@H](O)CC(=O)[C@@H](C)[C@H](CC)[C@@H](CC=O)[C@]1(O)C
O1C(=O)[C@H](C)[C@@H](OC)[C@H](C)[C@@H](C)[C@H](CC)[C@@H](CC=O)/C=C\C[C@H](O)[C@](O)(C)CC1=O
O1C(=O)[C@H](C)[C@@H](OC)[C@H](C)[C@H](CC=O)/C=C/C(=O)[C@@H](O)[C@H](CC)C[C@H](C)C[C@@]1(O)C
O1C(=O)[C@H](C)[C@@H](OC)[C@H](C)/C=C/[C@H](C)C[C@H](O)CC(=O)[C@H](CC)[C@@H](CC=O)[C@]1(O)C
O1C(=O)[C@@H](C)[C@H](OC)[C@@H](CC)C/C=C/C[C@H](CC=O)[C@@H](C)[C@H](O)[C@](O)(C)C(=O)[C@@H]1C
O1C(=O)[C@H](C)[C@@H](OC)[C@H](CC)[C@@H](C)C(=O)/C=C/[C@H](C)[C@H](O)C[C@@H](CC=O)C[C@]1(O)C
O1C(=O)[C@@H](C)[C@H](OC)[C@H](CC)[C@@H](O)[C@](O)(C)[C@H](CC=O)C(=O)CC[C@H](C)[C@@H](C)/C=C/1
O1C(=O)[C@@H](C)[C@@H](OC)[C@H](CC=O)C[C@H](C)[C@@H](O)C(=O)[C@@H](C)[C@](O)(C)/C=C/C[C@H]1CC
O1C(=O)[C@H](C)[C@H](OC)[C@@H](CC=O)C(=O)[C@@](O)(C)[C@@H](C)C[C@@H](O)[C@H](C)[C@@H](CC)C/C=C/1
O1C(=O)[C@@H](C)[C@H](OC)[C@@H](CC=O)[C@H](CC)C(=O)[C@@H](C)CC[C@H](C)[C@H](O)[C@](O)(C)/C=C/1
O1C(=O)[C@@H](C)[C@@H](OC)[C@H](CC=O)[C@](O)(C)[C@H](O)C/C=C\C(=O)[C@H](C)[C@@H](CC)C[C@H]1C
O1C(=O)[C@H](C)[C@H](OC)[C@@H](O)CC(=O)/C=C/[C@@H](CC=O)[C@@H](CC)[C@@H](C)[C@@H](C)C[C@@]1(O)C
O1C(=O)[C@@H](C)[C@@H](OC)[C@H](O)[C@@H](C)[C@@H](CC=O)[C@](O)(C)[C@H](CC)CCC(=O)[C@@H](C)/C=C/1
O1C(=O)[C@H](C)[C@H](OC)[C@@H](O)[C@H](CC=O)C[C@@H](CC)[C@@H](C)C(=O)[C@](O)(C)/C=C/C[C@@H]1C
O1C(=O)[C@@H](C)[C@H](OC)[C@H](O)/C=C/[C@H](CC)[C@@H](C)C(=O)[C@H](CC=O)C[C@H](C)C[C@]1(O)C
O1C(=O)[C@H](C)[C@H](OC)[C@](O)(C)C(=O)C[C@@H](C)[C@@H](CC)C[C@H](C)[C@@H](CC=O)[C@H](O)/C=C/1
O1C(=O)[C@@H](C)[C@H](OC)[C@@](O)(C)[C@@H](C)[C@@H](CC=O)CC(=O)[C@H](C)[C@@H](O)/C=C/C[C@@H]1CC
O1C(=O)[C@@H](C)[C@H](OC)[C@](O)(C)[C@@H](O)CCC(=O)[C@H](CC=O)[C@H](C)[C@@H](CC)[C@H](C)/C=C\1
O1C(=O)[C@H](C)[C@H](OC)/C=C/C[C@H](CC)[C@](O)(C)CC(=O)[C@@H](C)[C@@H](C)[C@H](CC=O)[C@H]1O
O1C(=O)[C@@H](C)[C@H](OC)/C=C\[C@H](C)C[C@H](CC=O)[C@@](O)(C)C(=O)[C@@H](CC)[C@H](O)C[C@@H]1C
O1C(=O)[C@@H](C)[C@@H](OC)/C=C\[C@@H](CC)[C@H](C)[C@@H](C)[C@H](O)[C@H](CC=O)CC(=O)C[C@@]1(O)C
O1C(=O)[C@H](C)[C@H](OC)/C=C/[C@@](O)(C)C[C@@H](C)[C@@H](CC=O)CC(=O)[C@H](C)[C@H](CC)[C@H]1O
O1C(=O)[C@H](C)/C=C\CC(=O)[C@H](CC=O)[C@@H](C)[C@@H](O)[C@H](C)[C@](O)(C)[C@@H](OC)C[C@H]1CC
O1C(=O)[C@@H](C)/C=C/C[C@H](CC)CC(=O)[C@@H](CC=O)[C@](O)(C)[C@H](C)[C@H](O)[C@@H](C)[C@@H]1OC
O1C(=O)[C@@H](C)/C=C\C[C@H](O)[C@H](C)[C@@H](OC)[C@@H](C)CC(=O)[C@@H](CC)[C@H](CC=O)[C@@]1(O)C
O1C(=O)[C@H](C)/C=C/C[C@H](OC)[C@@](O)(C)[C@H](CC=O)C(=O)[C@H](C)[C@H](CC)[C@H](O)C[C@H]1C
O1C(=O)[C@H](C)/C=C\C[C@H](C)[C@@H](CC)[C@H](O)C[C@@](O)(C)[C@H](C)[C@@H](CC=O)C(=O)[C@@H]1OC
O1C(=O)[C@@H](C)/C=C\C[C@H](CC)[C@@H](OC)[C@@H](C)CC(=O)[C@H](C)[C@@H](CC=O)[C@H](O)[C@@]1(O)C
O1C(=O)[C@H](C)/C=C\C[C@](O)(C)[C@H](C)C(=O)[C@H](OC)[C@@H](C)[C@H](CC=O)[C@@H](O)C[C@@H]1CC
O1C(=O)[C@H](C)/C=C/C(=O)C[C@@H](OC)C[C@H](O)[C@H](CC=O)[C@@H](C)[C@H](CC)[C@H](C)[C@@]1(O)C
O1C(=O)[C@@H](C)/C=C/C(=O)[C@H](C)[C@@H](C)[C@@H](OC)[C@H](O)CC[C@H](CC)[C@@H](CC=O)[C@]1(O)C
O1C(=O)[C@H](C)/C=C/C(=O)[C@@H](CC=O)[C@](O)(C)[C@@H](O)[C@H](C)C[C@@H](CC)[C@H](OC)C[C@@H]1C
O1C(=O)[C@@H](C)/C=C/C(=O)[C@H](OC)[C@@H](C)[C@@H](CC=O)[C@H](C)[C@H](O)C[C@@H](CC)C[C@@]1(O)C
O1C(=O)[C@@H](C)/C=C\[C@@H](C)C[C@@](O)(C)[C@@H](CC)[C@H](C)CC(=O)[C@@H](CC=O)[C@H](O)[C@@H]1OC
O1C(=O)[C@H](C)/C=C/[C@H](C)[C@H](CC)C(=O)[C@@H](C)C[C@H](CC=O)[C@](O)(C)[C@H](OC)C[C@@H]1O
O1C(=O)[C@@H](C)/C=C/[C@@H](C)[C@@H](O)[C@@](O)(C)CC[C@H](CC=O)[C@H](C)[C@H](CC)C(=O)[C@H]1OC
O1C(=O)[C@@H](C)/C=C\[C@@H](C)C[C@H](C)CC(=O)[C@H](CC)[C@H](CC=O)[C@@H](O)[C@](O)(C)[C@@H]1OC
O1C(=O)[C@H](C)/C=C/[C@@H](C)C(=O)[C@H](O)[C@@](O)(C)[C@@H](OC)C[C@@H](CC)[C@@H](CC=O)C[C@@H]1C
O1C(=O)[C@@H](C)/C=C/[C@@H](C)[C@@H](CC=O)C[C@H](O)[C@@](O)(C)[C@H](CC)C(=O)[C@@H](C)C[C@@H]1OC
O1C(=O)[C@@H](C)/C=C\[C@@H](C)[C@](O)(C)[C@H](CC=O)[C@@H](C)[C@H](O)CCC(=O)[C@@H](CC)[C@H]1OC
O1C(=O)[C@@H](C)/C=C/[C@H](CC)CC(=O)[C@H](C)[C@@H](O)[C@H](C)[C@](O)(C)[C@H](OC)C[C@@H]1CC=O
O1C(=O)[C@H](C)/C=C/[C@H](CC)[C@H](C)[C@H](O)C[C@@H](C)[C@](O)(C)C(=O)[C@@H](CC=O)C[C@H]1OC
O1C(=O)[C@H](C)/C=C/[C@@H](CC)[C@H](O)CC[C@@H](C)C(=O)[C@@H](C)[C@H](CC=O)[C@](O)(C)[C@H]1OC
O1C(=O)[C@@H](C)/C=C/[C@H](CC)[C@H](OC)[C@H](C)[C@](O)(C)CC(=O)[C@H](CC=O)[C@H](O)C[C@@H]1C
O1C(=O)[C@H](C)/C=C/[C@H](CC=O)C(=O)C[C@@](O)(C)C[C@H](O)[C@H](C)[C@H](CC)[C@H](C)[C@@H]1OC
O1C(=O)[C@@H](C)/C=C/[C@@H](CC=O)[C@H](C)[C@@H](CC)[C@H](O)CCC(=O)[C@H](C)[C@@](O)(C)[C@H]1OC
O1C(=O)[C@@H](C)/C=C/[C@@H](CC=O)[C@@](O)(C)C[C@@H](C)[C@@H](OC)C(=O)[C@H](CC)[C@H](O)C[C@H]1C
O1C(=O)[C@H](C)/C=C\[C@H](O)C[C@@H](CC)C(=O)[C@](O)(C)[C@@H](CC=O)[C@H](C)[C@@H](C)C[C@H]1OC
O1C(=O)[C@H](C)/C=C/[C@H](O)[C@H](C)CC[C@@](O)(C)C(=O)[C@H](C)[C@@H](CC)[C@H](CC=O)[C@H]1OC
O1C(=O)[C@H](C)/C=C\[C@H](O)[C@@H](CC)[C@H](C)[C@@H](OC)[C@@H](C)C[C@@H](CC=O)[C@](O)(C)CC1=O
O1C(=O)[C@@H](C)/C=C/[C@H](O)[C@](O)(C)[C@@H](OC)[C@@H](CC)C(=O)[C@H](C)C[C@@H](C)C[C@@H]1CC=O
O1C(=O)[C@@H](C)/C=C\[C@@](O)(C)C[C@@H](C)[C@@H](CC=O)[C@H](C)CC(=O)[C@@H](CC)[C@@H](O)[C@@H]1OC
O1C(=O)[C@@H](C)/C=C/[C@@](O)(C)[C@@H](C)[C@H](OC)[C@H](C)CC(=O)[C@H](CC=O)[C@@H](O)C[C@@H]1CC
O1C(=O)[C@@H](C)/C=C/[C@](O)(C)[C@@H](CC=O)[C@H](C)C(=O)C[C@H](O)[C@H](C)[C@@H](CC)C[C@H]1OC
O1C(=O)[C@H](C)/C=C/[C@](O)(C)[C@@H](OC)[C@H](O)CCC(=O)[C@H](C)[C@@H](C)[C@H](CC)[C@@H]1CC=O
O1C(=O)[C@H](C)/C=C/[C@@H](OC)C(=O)[C@@H](C)[C@@](O)(C)[C@H](O)C[C@@H](CC)[C@@H](CC=O)C[C@@H]1C
O1C(=O)[C@H](C)/C=C\[C@H](OC)[C@@H](C)[C@@H](O)[C@@H](CC=O)[C@H](CC)[C@H](C)CC(=O)C[C@@]1(O)C
O1C(=O)[C@@H](C)/C=C/[C@@H](OC)[C@H](O)C(=O)[C@@H](CC)[C@@H](CC=O)CC[C@@H](C)[C@H](C)[C@]1(O)C
O1C(=O)[C@@H](C)CCC(=O)[C@@H](OC)[C@H](CC=O)[C@@H](O)[C@@H](C)[C@@](O)(C)/C=C/[C@H](C)[C@@H]1CC
O1C(=O)[C@@H](C)CC[C@@H](CC)[C@H](C)[C@@H](CC=O)[C@@H](O)[C@H](OC)[C@H](C)[C@@](O)(C)C(=O)/C=C\1
O1C(=O)[C@H](C)CC[C@H](O)[C@@H](OC)[C@@H](C)[C@H](CC)C(=O)[C@@H](C)[C@H](CC=O)[C@@](O)(C)/C=C\1
O1C(=O)[C@@H](C)CC/C=C/[C@H](C)C(=O)[C@@H](CC)[C@@H](CC=O)[C@](O)(C)[C@@H](OC)[C@@H](C)[C@@H]1O
O1C(=O)[C@@H](C)CC(=O)[C@@H](C)[C@](O)(C)/C=C/C[C@H](O)[C@@H](CC)[C@@H](CC=O)[C@H](C)[C@H]1OC
O1C(=O)[C@@H](C)CC(=O)[C@@H](CC=O)[C@@H](C)[C@H](OC)C[C@H](C)[C@H](CC)[C@@H](O)[C@](O)(C)/C=C/1
O1C(=O)[C@@H](C)CC(=O)[C@@](O)(C)[C@H](O)[C@H](CC)/C=C/[C@@H](C)[C@H](CC=O)[C@H](OC)C[C@H]1C
O1C(=O)[C@H](C)C[C@@H](C)C[C@H](C)[C@@H](CC=O)[C@H](OC)[C@@](O)(C)[C@@H](CC)[C@@H](O)C(=O)/C=C/1
O1C(=O)[C@H](C)C[C@H](C)[C@H](C)[C@](O)(C)C(=O)[C@H](OC)C[C@H](CC)[C@@H](CC=O)[C@@H](O)/C=C\1
O1C(=O)[C@@H](C)C[C@@H](C)[C@H](O)C(=O)C[C@@](O)(C)[C@@H](CC)[C@H](OC)/C=C/[C@@H](C)[C@H]1CC=O
O1C(=O)[C@@H](C)C[C@H](C)[C@@H](OC)[C@@H](CC=O)/C=C/[C@@H](C)[C@H](O)C(=O)[C@H](CC)C[C@@]1(O)C
O1C(=O)[C@H](C)C[C@@H](C)C(=O)C[C@@H](OC)[C@H](CC=O)[C@@H](C)[C@H](CC)[C@@H](O)[C@@](O)(C)/C=C/1
O1C(=O)[C@@H](C)C[C@H](C)[C@H](CC)[C@@H](O)[C@@](O)(C)C(=O)[C@H](C)[C@@H](OC)/C=C/C[C@H]1CC=O
O1C(=O)[C@H](C)C[C@@H](C)[C@@](O)(C)C[C@@H](CC=O)C(=O)[C@H](OC)[C@@H](CC)[C@H](O)[C@H](C)/C=C/1
O1C(=O)[C@@H](C)C[C@@H](C)/C=C/[C@H](CC=O)[C@H](C)CC(=O)[C@H](CC)[C@@H](O)[C@@](O)(C)[C@H]1OC
O1C(=O)[C@H](C)C[C@@H](CC)[C@@H](C)CC(=O)/C=C/[C@@H](CC=O)[C@@](O)(C)[C@H](OC)[C@H](C)[C@H]1O
O1C(=O)[C@@H](C)C[C@H](CC)[C@@H](CC=O)[C@H](C)/C=C\[C@](O)(C)[C@@H](O)C(=O)[C@@H](C)C[C@@H]1OC
O1C(=O)[C@H](C)C[C@H](CC)[C@](O)(C)/C=C/[C@@H](O)[C@H](CC=O)CC(=O)[C@@H](C)[C@H](C)[C@@H]1OC
O1C(=O)[C@H](C)C[C@H](CC=O)C[C@H](CC)[C@@](O)(C)[C@@H](O)[C@H](C)[C@H](OC)/C=C\C(=O)[C@@H]1C
O1C(=O)[C@@H](C)C[C@H](CC=O)[C@H](C)/C=C/[C@H](CC)[C@@H](C)[C@@](O)(C)C(=O)[C@H](O)C[C@H]1OC
O1C(=O)[C@H](C)C[C@@H](CC=O)[C@@H](O)[C@H](C)[C@@H](C)[C@H](CC)CC(=O)[C@](O)(C)[C@@H](OC)/C=C/1
O1C(=O)[C@@H](C)C[C@H](CC=O)[C@H](OC)/C=C/C(=O)[C@H](C)[C@H](C)[C@H](O)[C@](O)(C)C[C@@H]1CC
O1C(=O)[C@H](C)C[C@H](O)C(=O)[C@@H](CC)C[C@@H](C)[C@H](OC)[C@H](CC=O)[C@@](O)(C)[C@H](C)/C=C/1
O1C(=O)[C@@H](C)C[C@@H](O)[C@@H](C)[C@@H](OC)/C=C\CC(=O)[C@@H](C)[C@H](CC)[C@@H](CC=O)[C@]1(O)C
O1C(=O)[C@H](C)C[C@@H](O)[C@@](O)(C)[C@H](C)[C@H](CC=O)/C=C/C(=O)[C@@H](CC)[C@H](OC)C[C@H]1C
O1C(=O)[C@@H](C)C[C@@H](O)/C=C\[C@](O)(C)[C@H](C)[C@@H](CC=O)[C@H](CC)C(=O)[C@H](C)C[C@H]1OC
O1C(=O)[C@H](C)C[C@](O)(C)[C@@H](C)[C@@H](C)[C@H](CC)[C@H](OC)CC(=O)[C@@H](CC=O)[C@@H](O)/C=C\1
O1C(=O)[C@H](C)C[C@@](O)(C)[C@H](CC)[C@@H](OC)C(=O)[C@H](CC=O)[C@H](C)[C@H](O)/C=C/C[C@@H]1C
O1C(=O)[C@H](C)C[C@](O)(C)[C@@H](OC)[C@H](C)C[C@H](CC)[C@@H](O)[C@H](C)[C@H](CC=O)C(=O)/C=C/1
O1C(=O)[C@@H](C)C[C@H](OC)C[C@H](O)/C=C/[C@H](C)C(=O)[C@@H](C)[C@@H](CC)[C@H](CC=O)[C@@]1(O)C
O1C(=O)[C@@H](C)C[C@@H](OC)[C@@H](C)C(=O)[C@](O)(C)[C@H](C)[C@@H](CC)[C@@H](O)/C=C\C[C@H]1CC=O
O1C(=O)[C@@H](C)C[C@@H](OC)[C@H](CC=O)[C@H](O)[C@H](CC)C[C@](O)(C)[C@@H](C)[C@@H](C)C(=O)/C=C/1
O1C(=O)[C@H](C)C[C@H](OC)/C=C\C(=O)[C@H](CC)C[C@@H](C)[C@@H](C)[C@@H](CC=O)[C@H](O)[C@@]1(O)C
O1C(=O)[C@H](C)C/C=C/C(=O)[C@H](O)[C@H](C)[C@@H](OC)[C@H](C)[C@@H](CC=O)[C@@](O)(C)C[C@H]1CC
O1C(=O)[C@H](C)C/C=C\[C@H](CC)C(=O)C[C@@](O)(C)[C@@H](O)[C@H](C)[C@@H](CC=O)[C@@H](C)[C@@H]1OC
O1C(=O)[C@@H](C)C/C=C/[C@@H](O)[C@H](CC)[C@@H](OC)[C@H](CC=O)CC(=O)[C@@H](C)[C@H](C)[C@]1(O)C
O1C(=O)[C@@H](C)CCC(=O)[C@H](C)[C@@H](OC)[C@H](O)[C@@H](CC)[C@@](O)(C)/C=C/[C@@H](C)[C@H]1CC=O
O1C(=O)[C@@H](C)CC[C@@H](C)[C@H](O)[C@](O)(C)[C@H](CC)[C@H](OC)[C@@H](C)[C@@H](CC=O)C(=O)/C=C/1
O1C(=O)[C@@H](C)CC[C@H](O)C(=O)[C@H](CC=O)[C@H](CC)[C@H](C)[C@@H](C)[C@](O)(C)[C@@H](OC)/C=C/1
O1C(=O)[C@H](C)CC[C@@H](OC)[C@H](CC=O)[C@H](C)[C@@H](C)[C@H](CC)[C@@](O)(C)/C=C/C(=O)[C@H]1O
O1C(=O)[C@H](C)CC(=O)[C@H](C)C[C@@H](CC)[C@@H](C)[C@@H](OC)[C@@H](O)[C@@](O)(C)[C@@H](CC=O)/C=C/1
O1C(=O)[C@@H](C)CC(=O)[C@@H](CC)[C@H](O)C[C@@H](C)[C@@H](C)[C@H](CC=O)[C@@](O)(C)[C@H](OC)/C=C\1
O1C(=O)[C@@H](C)CC(=O)[C@@H](O)/C=C/[C@@](O)(C)[C@H](OC)[C@@H](C)[C@H](CC)[C@@H](CC=O)C[C@H]1C
O1C(=O)[C@@H](C)CC(=O)/C=C/[C@@H](CC)[C@@H](O)[C@@](O)(C)[C@H](CC=O)[C@@H](C)[C@@H](C)C[C@H]1OC
O1C(=O)[C@H](C)C[C@@H](C)C(=O)/C=C/[C@H](CC=O)[C@@](O)(C)C[C@H](C)[C@@H](CC)[C@H](O)[C@@H]1OC
O1C(=O)[C@@H](C)C[C@H](C)[C@@H](CC=O)[C@H](CC)[C@@H](C)[C@](O)(C)C(=O)[C@H](OC)/C=C\C[C@@H]1O
O1C(=O)[C@H](C)C[C@@H](C)[C@](O)(C)/C=C/C(=O)[C@H](CC)[C@H](O)[C@@H](C)[C@H](CC=O)C[C@H]1OC
O1C(=O)[C@@H](C)C[C@@H](C)C[C@H](CC=O)C(=O)[C@@H](O)[C@H](C)[C@@H](CC)[C@@](O)(C)[C@H](OC)/C=C/1
O1C(=O)[C@H](C)C[C@@H](C)[C@@H](C)[C@H](OC)/C=C/C(=O)[C@H](CC)[C@H](O)[C@@](O)(C)C[C@H]1CC=O
O1C(=O)[C@@H](C)C[C@H](C)[C@@H](O)[C@H](C)[C@H](OC)C[C@@](O)(C)[C@@H](CC)[C@@H](CC=O)C(=O)/C=C/1
O1C(=O)[C@H](C)C[C@@H](C)[C@H](OC)[C@@](O)(C)[C@H](CC=O)CC(=O)[C@H](C)[C@@H](CC)[C@H](O)/C=C\1
O1C(=O)[C@@H](C)C[C@@H](CC)C(=O)[C@@H](C)[C@H](CC=O)/C=C/[C@@H](C)[C@@](O)(C)[C@H](OC)C[C@@H]1O
O1C(=O)[C@@H](C)C[C@@H](CC)[C@H](C)[C@@H](OC)C(=O)[C@@](O)(C)[C@@H](O)[C@H](C)[C@@H](CC=O)C/C=C/1
O1C(=O)[C@H](C)C[C@@H](CC)[C@@](O)(C)[C@H](C)C[C@H](OC)C(=O)[C@H](C)[C@@H](CC=O)[C@@H](O)/C=C/1
O1C(=O)[C@@H](C)C[C@H](CC)/C=C/[C@H](O)[C@H](OC)[C@H](C)C(=O)[C@@H](CC=O)[C@@](O)(C)C[C@H]1C
O1C(=O)[C@@H](C)C[C@H](CC=O)[C@@H](C)C(=O)[C@@H](OC)[C@H](CC)[C@](O)(C)[C@H](C)[C@@H](O)C/C=C/1
O1C(=O)[C@@H](C)C[C@@H](CC=O)[C@H](CC)[C@](O)(C)[C@H](O)[C@H](C)CC(=O)[C@@H](C)[C@H](OC)/C=C/1
O1C(=O)[C@@H](C)C[C@H](CC=O)[C@H](OC)C(=O)[C@H](CC)[C@H](C)[C@@H](C)[C@](O)(C)/C=C/C[C@@H]1O
O1C(=O)[C@H](C)C[C@@H](O)C[C@](O)(C)[C@H](C)C(=O)[C@@H](OC)[C@H](CC)[C@H](CC=O)[C@H](C)/C=C/1
O1C(=O)[C@H](C)C[C@@H](O)[C@H](C)C(=O)[C@H](C)C[C@H](CC)[C@H](CC=O)[C@@](O)(C)[C@@H](OC)/C=C/1
O1C(=O)[C@H](C)C[C@H](O)[C@H](CC=O)[C@@H](CC)/C=C/[C@H](OC)C(=O)[C@@H](C)[C@@](O)(C)C[C@@H]1C
O1C(=O)[C@H](C)C[C@@H](O)/C=C\C[C@](O)(C)[C@H](CC=O)[C@@H](CC)[C@H](C)[C@H](C)C(=O)[C@@H]1OC
O1C(=O)[C@@H](C)C[C@@](O)(C)C(=O)[C@@H](CC=O)[C@H](O)[C@@H](OC)C[C@@H](C)[C@@H](C)[C@H](CC)/C=C\1
O1C(=O)[C@H](C)C[C@@](O)(C)[C@@H](CC)C[C@@H](CC=O)[C@H](O)[C@@H](C)[C@H](OC)/C=C/C(=O)[C@@H]1C
O1C(=O)[C@H](C)C[C@](O)(C)[C@H](O)[C@H](CC)[C@@H](C)[C@H](C)[C@@H](OC)C(=O)[C@@H](CC=O)C/C=C/1
O1C(=O)[C@@H](C)C[C@@H](OC)CC(=O)[C@H](C)[C@@H](CC=O)[C@H](C)[C@H](CC)[C@@H](O)[C@](O)(C)/C=C\1
O1C(=O)[C@H](C)C[C@@H](OC)[C@H](C)[C@@H](CC=O)C[C@H](C)[C@@H](CC)[C@@](O)(C)/C=C/C(=O)[C@H]1O
O1C(=O)[C@H](C)C[C@H](OC)[C@@H](CC)/C=C/[C@@](O)(C)C[C@@H](CC=O)[C@H](C)[C@H](C)C(=O)[C@H]1O
O1C(=O)[C@H](C)C[C@H](OC)[C@@](O)(C)[C@@H](C)[C@H](O)CC(=O)[C@H](C)[C@@H](CC)[C@H](CC=O)/C=C/1
O1C(=O)[C@@H](C)C/C=C/C[C@H](OC)[C@H](CC)[C@](O)(C)[C@H](C)[C@H](CC=O)[C@H](O)C(=O)[C@@H]1C
O1C(=O)[C@H](C)C/C=C/[C@H](C)[C@H](CC)[C@H](C)[C@@](O)(C)[C@@H](O)C(=O)[C@@H](CC=O)C[C@@H]1OC
O1C(=O)[C@H](C)C/C=C/[C@@H](CC=O)[C@@H](OC)C(=O)[C@H](O)C[C@@H](C)[C@@H](C)[C@H](CC)[C@]1(O)C
O1C(=O)[C@@H](C)C/C=C/[C@H](OC)[C@H](C)C[C@H](CC=O)[C@@H](C)[C@@H](O)[C@](O)(C)C(=O)[C@H]1CC
O1C(=O)[C@@H](C)C(=O)C[C@H](C)[C@@H](OC)/C=C/[C@@H](CC)[C@H](O)[C@@H](C)[C@H](CC=O)C[C@@]1(O)C
O1C(=O)[C@H](C)C(=O)C[C@@H](CC=O)[C@H](C)[C@@H](OC)[C@@H](CC)C[C@H](C)[C@@H](O)[C@](O)(C)/C=C/1
O1C(=O)[C@H](C)C(=O)C[C@@](O)(C)[C@H](OC)[C@H](CC=O)[C@@H](C)[C@H](C)[C@H](O)/C=C\C[C@H]1CC
O1C(=O)[C@@H](C)C(=O)CC[C@@H](CC)[C@H](O)[C@H](C)[C@H](OC)[C@@H](CC=O)[C@](O)(C)[C@@H](C)/C=C/1
O1C(=O)[C@H](C)C(=O)C[C@H](C)[C@@H](OC)[C@@H](CC)C[C@@H](C)[C@H](CC=O)[C@@H](O)[C@](O)(C)/C=C/1
O1C(=O)[C@H](C)C(=O)C[C@@H](O)[C@H](C)C/C=C/[C@H](CC)[C@](O)(C)[C@@H](OC)[C@@H](C)[C@@H]1CC=O
O1C(=O)[C@H](C)C(=O)C[C@@H](OC)[C@@H](O)/C=C/[C@H](CC=O)[C@H](CC)[C@@H](C)[C@H](C)C[C@]1(O)C
O1C(=O)[C@H](C)C(=O)[C@@H](C)C[C@@H](C)[C@H](OC)[C@](O)(C)C[C@H](CC)[C@@H](CC=O)[C@H](O)/C=C/1
O1C(=O)[C@@H](C)C(=O)[C@@H](C)[C@H](CC)[C@](O)(C)[C@@H](O)[C@H](CC=O)C[C@H](OC)/C=C\C[C@H]1C
O1C(=O)[C@H](C)C(=O)[C@@H](C)[C@](O)(C)C[C@@H](CC=O)[C@H](CC)[C@@H](OC)[C@@H](C)[C@@H](O)C/C=C\1
O1C(=O)[C@@H](C)C(=O)[C@@H](C)/C=C/[C@@H](O)[C@@H](C)[C@@H](CC)CC[C@H](CC=O)[C@@](O)(C)[C@H]1OC
O1C(=O)[C@@H](C)C(=O)[C@@H](C)[C@@H](C)C[C@H](CC)[C@@H](CC=O)[C@H](O)[C@@H](OC)/C=C/C[C@@]1(O)C
O1C(=O)[C@@H](C)C(=O)[C@@H](C)[C@H](CC=O)[C@@](O)(C)CC[C@@H](OC)[C@H](CC)[C@@H](O)[C@@H](C)/C=C\1
O1C(=O)[C@@H](C)C(=O)[C@H](C)[C@@H](OC)C/C=C/C[C@H](C)[C@@H](CC)[C@@H](CC=O)[C@H](O)[C@]1(O)C
O1C(=O)[C@@H](C)C(=O)[C@H](CC)C[C@H](O)[C@](O)(C)/C=C/[C@H](C)[C@H](CC=O)[C@@H](OC)C[C@H]1C
O1C(=O)[C@@H](C)C(=O)[C@H](CC)[C@H](C)C[C@@H](O)[C@H](OC)[C@@](O)(C)[C@@H](C)[C@H](CC=O)C/C=C/1
O1C(=O)[C@H](C)C(=O)[C@@H](CC)[C@@H](O)[C@@H](CC=O)[C@H](C)[C@@H](OC)CC[C@H](C)[C@@](O)(C)/C=C/1
O1C(=O)[C@@H](C)C(=O)[C@H](CC)/C=C\C[C@@H](C)[C@@H](O)[C@@H](C)[C@@](O)(C)[C@@H](OC)C[C@H]1CC=O
O1C(=O)[C@@H](C)C(=O)[C@H](CC=O)C[C@H](O)C[C@@H](CC)[C@H](OC)[C@@H](C)[C@@](O)(C)[C@@H](C)/C=C/1
O1C(=O)[C@@H](C)C(=O)[C@@H](CC=O)[C@@H](C)/C=C/[C@H](OC)[C@@H](C)CC[C@@H](CC)[C@@H](O)[C@]1(O)C
O1C(=O)[C@@H](C)C(=O)[C@H](CC=O)[C@@](O)(C)[C@@H](C)[C@H](OC)C[C@@H](C)[C@@H](O)/C=C/C[C@@H]1CC
O1C(=O)[C@H](C)C(=O)[C@H](CC=O)/C=C/[C@@H](OC)[C@H](CC)C[C@@H](O)[C@H](C)[C@@H](C)C[C@]1(O)C
O1C(=O)[C@H](C)C(=O)[C@H](O)[C@H](C)[C@@H](CC)[C@@H](CC=O)CC[C@H](C)[C@@](O)(C)[C@@H](OC)/C=C/1
O1C(=O)[C@@H](C)C(=O)[C@@H](O)[C@H](CC)/C=C/C[C@H](OC)[C@H](C)[C@H](CC=O)[C@](O)(C)C[C@@H]1C
O1C(=O)[C@@H](C)C(=O)[C@H](O)[C@@H](OC)[C@@H](C)C[C@](O)(C)[C@@H](CC=O)[C@@H](C)[C@H](CC)C/C=C/1
O1C(=O)[C@@H](C)C(=O)[C@](O)(C)C[C@H](OC)/C=C/[C@@H](CC=O)C[C@H](C)[C@H](C)[C@@H](CC)[C@@H]1O
O1C(=O)[C@@H](C)C(=O)[C@](O)(C)[C@@H](C)[C@H](C)[C@@H](OC)[C@@H](CC=O)C[C@@H](O)/C=C\C[C@@H]1CC
O1C(=O)[C@@H](C)C(=O)[C@@](O)(C)[C@H](CC=O)[C@H](OC)[C@@H](CC)[C@H](C)[C@@H](O)C[C@H](C)C/C=C/1
O1C(=O)[C@@H](C)C(=O)[C@](O)(C)/C=C/[C@@H](C)[C@@H](CC)[C@H](C)CC[C@@H](CC=O)[C@@H](O)[C@H]1OC
O1C(=O)[C@@H](C)C(=O)[C@@H](OC)C[C@@](O)(C)[C@@H](C)[C@@H](C)[C@H](CC)[C@@H](O)/C=C\C[C@H]1CC=O
O1C(=O)[C@H](C)C(=O)[C@@H](OC)[C@H](CC)[C@@H](C)CC[C@@](O)(C)[C@@H](CC=O)[C@H](O)[C@@H](C)/C=C/1
O1C(=O)[C@@H](C)C(=O)[C@H](OC)[C@H](O)[C@](O)(C)CC[C@H](C)[C@@H](C)[C@H](CC)[C@H](CC=O)/C=C/1
O1C(=O)[C@@H](C)C(=O)/C=C\C[C@@H](C)[C@@](O)(C)[C@@H](OC)[C@H](C)[C@@H](CC=O)[C@@H](O)C[C@H]1CC
O1C(=O)[C@@H](C)C(=O)/C=C/[C@@H](C)[C@H](O)[C@H](CC=O)[C@@](O)(C)[C@H](CC)C[C@@H](C)C[C@H]1OC
O1C(=O)[C@@H](C)C(=O)/C=C\[C@@H](CC=O)C[C@@H](CC)[C@](O)(C)C[C@@H](C)[C@@H](C)[C@@H](O)[C@H]1OC
O1C(=O)[C@@H](C)C(=O)/C=C/[C@@](O)(C)[C@H](CC=O)[C@@H](C)[C@@H](CC)C[C@@H](O)[C@H](OC)C[C@H]1C
O1C(=O)[C@@H](C)[C@@H](C)CC(=O)[C@@H](C)[C@H](CC)[C@@H](O)[C@@H](OC)[C@H](CC=O)[C@@](O)(C)C/C=C/1
O1C(=O)[C@@H](C)[C@@H](C)C[C@H](CC)[C@@](O)(C)C[C@@H](CC=O)C(=O)[C@H](C)[C@H](O)[C@@H](OC)/C=C\1
O1C(=O)[C@@H](C)[C@H](C)C[C@@](O)(C)C/C=C\[C@H](C)[C@H](CC)[C@@H](O)[C@@H](OC)C(=O)[C@H]1CC=O
O1C(=O)[C@H](C)[C@@H](C)C/C=C/[C@@H](CC=O)[C@](O)(C)C[C@H](O)[C@@H](C)[C@H](CC)C(=O)[C@@H]1OC
O1C(=O)[C@@H](C)[C@@H](C)C[C@@H](C)C[C@@](O)(C)C(=O)[C@@H](CC)[C@@H](CC=O)[C@H](O)[C@H](OC)/C=C/1
O1C(=O)[C@@H](C)[C@H](C)C[C@@H](CC=O)[C@@H](O)[C@H](C)/C=C/C(=O)[C@](O)(C)[C@@H](OC)C[C@H]1CC
O1C(=O)[C@H](C)[C@H](C)C[C@@H](OC)C[C@H](C)[C@@](O)(C)[C@H](O)[C@H](CC)[C@@H](CC=O)C(=O)/C=C\1
O1C(=O)[C@@H](C)[C@H](C)C(=O)C[C@H](O)C[C@H](OC)[C@@H](C)[C@H](CC)[C@H](CC=O)[C@@](O)(C)/C=C/1
O1C(=O)[C@@H](C)[C@H](C)C(=O)[C@H](C)/C=C/[C@H](OC)[C@@H](CC=O)C[C@H](O)[C@](O)(C)C[C@@H]1CC
O1C(=O)[C@H](C)[C@@H](C)C(=O)[C@@H](O)[C@H](CC)[C@@H](OC)[C@H](C)[C@@](O)(C)C[C@@H](CC=O)C/C=C/1
O1C(=O)[C@H](C)[C@@H](C)C(=O)[C@H](OC)/C=C/[C@H](CC=O)[C@H](C)CC[C@H](CC)[C@H](O)[C@]1(O)C
O1C(=O)[C@@H](C)[C@H](C)[C@@H](C)C[C@H](CC=O)[C@H](O)C(=O)[C@H](CC)[C@H](OC)/C=C/C[C@@]1(O)C
O1C(=O)[C@H](C)[C@@H](C)[C@H](C)[C@H](CC)/C=C/C(=O)C[C@](O)(C)[C@@H](CC=O)[C@H](O)C[C@@H]1OC
O1C(=O)[C@@H](C)[C@H](C)[C@H](C)[C@@](O)(C)[C@H](CC)CCC(=O)[C@@H](CC=O)[C@H](O)[C@@H](OC)/C=C/1
O1C(=O)[C@H](C)[C@@H](C)[C@@H](C)/C=C/[C@@](O)(C)[C@H](OC)[C@@H](O)C[C@H](CC)[C@H](CC=O)CC1=O
O1C(=O)[C@H](C)[C@@H](C)[C@@H](CC)C(=O)[C@H](C)[C@@H](OC)[C@@](O)(C)[C@@H](O)C[C@H](CC=O)C/C=C\1
O1C(=O)[C@@H](C)[C@@H](C)[C@@H](CC)[C@@H](CC=O)[C@@H](OC)[C@@H](O)[C@@](O)(C)CCC(=O)[C@H](C)/C=C/1
O1C(=O)[C@H](C)[C@@H](C)[C@@H](CC)[C@H](OC)C(=O)[C@@H](CC=O)[C@H](O)C[C@](O)(C)/C=C\C[C@@H]1C
O1C(=O)[C@H](C)[C@@H](C)[C@@H](CC=O)C[C@H](OC)[C@@H](C)[C@H](CC)[C@@](O)(C)C(=O)[C@@H](O)C/C=C/1
O1C(=O)[C@H](C)[C@H](C)[C@H](CC=O)[C@@H](C)C(=O)C[C@@H](O)C[C@@H](CC)[C@](O)(C)[C@H](OC)/C=C/1
O1C(=O)[C@H](C)[C@H](C)[C@H](CC=O)[C@@H](O)[C@H](OC)CC(=O)[C@@H](C)[C@](O)(C)/C=C/C[C@@H]1CC
O1C(=O)[C@@H](C)[C@@H](C)[C@H](CC=O)/C=C/C[C@H](OC)C[C@@H](O)[C@H](C)[C@@H](CC)C(=O)[C@@]1(O)C
O1C(=O)[C@H](C)[C@@H](C)[C@H](O)C[C@@](O)(C)[C@@H](OC)CC(=O)[C@@H](C)[C@H](CC)[C@@H](CC=O)/C=C\1
O1C(=O)[C@@H](C)[C@@H](C)[C@H](O)[C@@H](CC)C[C@H](CC=O)/C=C\C(=O)[C@@](O)(C)[C@H](OC)C[C@H]1C
O1C(=O)[C@H](C)[C@H](C)[C@@H](O)[C@](O)(C)[C@@H](CC=O)C(=O)[C@@H](OC)[C@@H](CC)C[C@H](C)C/C=C/1
O1C(=O)[C@H](C)[C@H](C)[C@@](O)(C)CC(=O)[C@H](C)[C@@H](OC)C[C@@H](CC)[C@H](CC=O)[C@H](O)/C=C/1
O1C(=O)[C@@H](C)[C@H](C)[C@](O)(C)C(=O)[C@H](O)C[C@H](CC=O)[C@@H](C)[C@@H](OC)/C=C\C[C@@H]1CC
O1C(=O)[C@@H](C)[C@H](C)[C@@](O)(C)[C@@H](CC=O)C/C=C/[C@@H](C)[C@@H](O)C(=O)[C@@H](CC)C[C@@H]1OC
O1C(=O)[C@@H](C)[C@H](C)[C@@](O)(C)[C@H](OC)[C@@H](CC)[C@H](O)C(=O)CC[C@@H](C)[C@H](CC=O)/C=C/1
O1C(=O)[C@@H](C)[C@@H](C)[C@H](OC)CC[C@H](O)[C@@H](C)[C@H](CC)[C@](O)(C)/C=C/C(=O)[C@H]1CC=O
O1C(=O)[C@H](C)[C@@H](C)[C@H](OC)[C@H](C)[C@@H](CC=O)[C@H](CC)C[C@@](O)(C)C(=O)[C@H](O)C/C=C\1
O1C(=O)[C@@H](C)[C@H](C)[C@H](OC)[C@@H](O)C[C@@H](C)CC(=O)[C@@H](CC)[C@@H](CC=O)[C@@](O)(C)/C=C\1
O1C(=O)[C@H](C)[C@H](C)[C@@H](OC)/C=C/[C@H](CC)C[C@@](O)(C)C(=O)[C@@H](CC=O)[C@@H](O)C[C@@H]1C
O1C(=O)[C@H](C)[C@H](C)/C=C\C[C@H](OC)[C@](O)(C)[C@@H](CC=O)[C@H](CC)C(=O)[C@H](C)C[C@@H]1O
O1C(=O)[C@H](C)[C@@H](C)/C=C/[C@H](CC)[C@@H](C)[C@](O)(C)[C@@H](O)CCC(=O)[C@@H](CC=O)[C@@H]1OC
O1C(=O)[C@H](C)[C@@H](C)/C=C\[C@@H](O)[C@H](OC)[C@H](CC)[C@@H](C)C[C@@H](CC=O)[C@](O)(C)CC1=O
O1C(=O)[C@@H](C)[C@H](C)CC[C@H](CC=O)[C@@H](O)[C@@H](CC)[C@@H](OC)[C@H](C)[C@](O)(C)C(=O)/C=C/1
O1C(=O)[C@@H](C)[C@@H](C)C[C@H](C)/C=C/[C@@H](CC)[C@@H](CC=O)CC(=O)[C@@H](O)[C@](O)(C)[C@H]1OC
O1C(=O)[C@@H](C)[C@H](C)C[C@@H](O)[C@@H](CC)C(=O)[C@H](C)[C@@H](CC=O)[C@H](OC)/C=C/C[C@@]1(O)C
O1C(=O)[C@@H](C)[C@H](C)C[C@H](OC)/C=C/CC(=O)[C@H](O)[C@@H](CC)[C@H](CC=O)[C@@H](C)[C@@]1(O)C
O1C(=O)[C@@H](C)[C@H](C)CC(=O)[C@H](CC)/C=C/C[C@@H](C)[C@@H](CC=O)[C@@H](O)[C@](O)(C)[C@H]1OC
O1C(=O)[C@H](C)[C@@H](C)C[C@H](CC)[C@@H](OC)[C@H](O)/C=C/C(=O)[C@@H](CC=O)[C@@](O)(C)C[C@@H]1C
O1C(=O)[C@@H](C)[C@H](C)C[C@@](O)(C)[C@@H](C)[C@H](CC=O)[C@@H](OC)[C@@H](O)C(=O)[C@@H](CC)C/C=C\1
O1C(=O)[C@H](C)[C@H](C)C/C=C\[C@](O)(C)[C@H](C)[C@@H](O)CC(=O)[C@H](CC)[C@@H](CC=O)[C@@H]1OC
O1C(=O)[C@@H](C)[C@@H](C)C(=O)[C@@H](C)[C@H](CC)C[C@](O)(C)[C@@H](CC=O)[C@H](OC)/C=C\C[C@@H]1O
O1C(=O)[C@@H](C)[C@H](C)C(=O)[C@H](CC=O)[C@@H](OC)C[C@H](CC)[C@@](O)(C)[C@@H](C)[C@@H](O)C/C=C/1
O1C(=O)[C@H](C)[C@@H](C)C(=O)[C@H](OC)C/C=C/[C@@H](CC)C[C@H](C)[C@H](CC=O)[C@@H](O)[C@]1(O)C
O1C(=O)[C@H](C)[C@@H](C)[C@@H](C)C[C@](O)(C)[C@@H](OC)C(=O)[C@@H](CC)[C@H](O)/C=C/C[C@@H]1CC=O
O1C(=O)[C@@H](C)[C@H](C)[C@@H](C)[C@@H](CC)C[C@@](O)(C)C[C@H](OC)[C@H](CC=O)[C@H](O)C(=O)/C=C/1
O1C(=O)[C@H](C)[C@@H](C)[C@@H](C)[C@H](O)[C@@](O)(C)[C@H](CC)CCC(=O)[C@H](CC=O)[C@H](OC)/C=C/1
O1C(=O)[C@H](C)[C@@H](C)[C@H](C)/C=C/CC(=O)[C@@H](OC)[C@H](CC)[C@H](O)[C@](O)(C)C[C@H]1CC=O
O1C(=O)[C@@H](C)[C@H](C)[C@H](CC)C[C@@](O)(C)C[C@@H](OC)[C@H](O)[C@H](C)[C@@H](CC=O)C(=O)/C=C/1
O1C(=O)[C@H](C)[C@H](C)[C@@H](CC)[C@H](CC=O)C/C=C/[C@@](O)(C)CC(=O)[C@H](C)[C@@H](O)[C@@H]1OC
O1C(=O)[C@@H](C)[C@@H](C)[C@@H](CC)[C@@](O)(C)[C@H](CC=O)[C@@H](OC)[C@H](C)C[C@@H](O)/C=C/CC1=O
O1C(=O)[C@H](C)[C@@H](C)[C@H](CC=O)CC[C@](O)(C)[C@@H](CC)[C@H](OC)[C@@H](C)[C@H](O)C(=O)/C=C/1
O1C(=O)[C@@H](C)[C@H](C)[C@H](CC=O)C(=O)[C@@H](O)[C@H](CC)[C@@H](C)CC[C@@](O)(C)[C@H](OC)/C=C/1
O1C(=O)[C@@H](C)[C@@H](C)[C@@H](CC=O)[C@H](O)C[C@H](C)C(=O)[C@H](CC)[C@H](OC)/C=C/C[C@]1(O)C
O1C(=O)[C@H](C)[C@@H](C)[C@H](CC=O)[C@@H](OC)[C@H](CC)CC[C@](O)(C)[C@@H](C)[C@@H](O)C(=O)/C=C\1
O1C(=O)[C@H](C)[C@H](C)[C@@H](O)CCC(=O)[C@@H](C)[C@H](CC)[C@@H](CC=O)[C@@](O)(C)[C@@H](OC)/C=C/1
O1C(=O)[C@H](C)[C@H](C)[C@@H](O)[C@@H](C)[C@H](CC)[C@@H](OC)/C=C/C[C@H](CC=O)[C@](O)(C)CC1=O
O1C(=O)[C@H](C)[C@@H](C)[C@@H](O)[C@H](CC=O)/C=C/[C@@H](CC)[C@](O)(C)[C@H](C)CC(=O)C[C@@H]1OC
O1C(=O)[C@@H](C)[C@H](C)[C@H](O)/C=C/[C@H](C)[C@@H](CC)[C@](O)(C)CCC(=O)[C@@H](CC=O)[C@@H]1OC
O1C(=O)[C@H](C)[C@@H](C)[C@](O)(C)C/C=C/[C@@H](C)[C@@H](CC=O)C(=O)[C@H](O)[C@@H](OC)C[C@H]1CC
O1C(=O)[C@@H](C)[C@H](C)[C@](O)(C)[C@H](CC)[C@@H](C)C[C@@H](CC=O)[C@H](OC)C(=O)[C@H](O)C/C=C\1
O1C(=O)[C@@H](C)[C@@H](C)[C@](O)(C)[C@H](O)/C=C/C[C@@H](C)CC(=O)[C@H](CC)[C@@H](CC=O)[C@H]1OC
O1C(=O)[C@@H](C)[C@H](C)[C@H](OC)C[C@H](C)/C=C/C(=O)[C@H](CC)[C@@H](O)[C@](O)(C)C[C@H]1CC=O
O1C(=O)[C@@H](C)[C@H](C)[C@@H](OC)C(=O)[C@@](O)(C)[C@H](O)C[C@H](CC=O)[C@@H](C)[C@H](CC)C/C=C\1
O1C(=O)[C@H](C)[C@@H](C)[C@@H](OC)[C@H](CC=O)C(=O)[C@@H](O)CC[C@@H](C)[C@@H](CC)[C@@](O)(C)/C=C/1
O1C(=O)[C@@H](C)[C@H](C)[C@@H](OC)[C@](O)(C)[C@@H](O)C(=O)/C=C/C[C@H](CC)[C@@H](CC=O)C[C@H]1C
O1C(=O)[C@@H](C)[C@H](C)/C=C\C[C@@H](C)C(=O)[C@](O)(C)[C@@H](O)[C@@H](CC)[C@@H](CC=O)C[C@@H]1OC
O1C(=O)[C@H](C)[C@@H](C)/C=C\[C@@H](C)[C@@](O)(C)C[C@@H](O)CC(=O)[C@@H](CC)[C@H](CC=O)[C@@H]1OC
O1C(=O)[C@H](C)[C@@H](C)/C=C/[C@@H](O)C[C@@H](OC)[C@H](CC)C(=O)[C@@H](CC=O)[C@](O)(C)C[C@@H]1C
O1C(=O)[C@H](C)[C@H](C)/C=C/[C@H](OC)[C@H](CC=O)[C@H](O)C(=O)[C@H](CC)C[C@H](C)C[C@]1(O)C
O1C(=O)[C@@H](C)[C@H](CC)C[C@@H](C)C(=O)[C@](O)(C)[C@H](CC=O)C[C@H](C)[C@@H](O)[C@@H](OC)/C=C/1
O1C(=O)[C@@H](C)[C@@H](CC)C[C@@H](CC=O)[C@](O)(C)[C@H](C)C(=O)[C@@H](C)[C@@H](OC)/C=C/C[C@H]1O
O1C(=O)[C@H](C)[C@H](CC)C[C@@H](OC)C(=O)[C@H](C)C[C@@](O)(C)[C@H](CC=O)[C@@H](O)[C@@H](C)/C=C/1
O1C(=O)[C@H](C)[C@@H](CC)CC[C@](O)(C)[C@H](C)C(=O)[C@H](C)[C@H](CC=O)[C@@H](O)[C@H](OC)/C=C/1
O1C(=O)[C@H](C)[C@H](CC)C[C@H](C)C/C=C/[C@@H](OC)[C@H](C)[C@@H](O)[C@@](O)(C)C(=O)[C@@H]1CC=O
O1C(=O)[C@H](C)[C@H](CC)C[C@@H](O)[C@H](CC=O)[C@@H](OC)[C@@](O)(C)[C@H](C)C(=O)[C@@H](C)C/C=C\1
O1C(=O)[C@@H](C)[C@H](CC)C/C=C/C[C@H](O)[C@](O)(C)C(=O)[C@@H](C)[C@@H](C)[C@H](CC=O)[C@H]1OC
O1C(=O)[C@H](C)[C@H](CC)C(=O)C[C@H](O)[C@@H](CC=O)[C@](O)(C)[C@H](C)[C@@H](OC)/C=C/C[C@H]1C
O1C(=O)[C@@H](C)[C@@H](CC)C(=O)[C@@H](CC=O)C[C@@H](C)[C@@H](O)[C@@H](OC)[C@H](C)[C@@](O)(C)C/C=C\1
O1C(=O)[C@H](C)[C@@H](CC)C(=O)[C@@](O)(C)[C@@H](CC=O)C[C@@H](C)C[C@@H](C)[C@@H](O)[C@H](OC)/C=C/1
O1C(=O)[C@H](C)[C@@H](CC)[C@@H](C)CCC(=O)[C@@H](CC=O)[C@H](O)[C@@H](OC)/C=C/[C@H](C)[C@]1(O)C
O1C(=O)[C@H](C)[C@H](CC)[C@H](C)C(=O)[C@@H](CC=O)/C=C/C[C@](O)(C)[C@@H](C)[C@H](O)C[C@@H]1OC
O1C(=O)[C@@H](C)[C@H](CC)[C@@H](C)[C@@H](CC=O)/C=C/[C@@](O)(C)CCC(=O)[C@@H](C)[C@H](O)[C@@H]1OC
O1C(=O)[C@@H](C)[C@@H](CC)[C@H](C)[C@H](OC)[C@@H](C)[C@H](CC=O)/C=C/C[C@@H](O)[C@@](O)(C)CC1=O
O1C(=O)[C@@H](C)[C@H](CC)[C@@H](C)C/C=C/[C@H](C)[C@@](O)(C)[C@@H](O)C(=O)[C@@H](CC=O)C[C@H]1OC
O1C(=O)[C@@H](C)[C@H](CC)[C@@H](C)[C@@H](C)[C@@H](CC=O)C[C@@H](OC)CC(=O)[C@H](O)[C@](O)(C)/C=C/1
O1C(=O)[C@H](C)[C@@H](CC)[C@@H](C)[C@H](O)/C=C\C[C@H](CC=O)C(=O)[C@@](O)(C)[C@H](OC)C[C@H]1C
O1C(=O)[C@@H](C)[C@H](CC)[C@@H](C)/C=C/C(=O)[C@H](OC)[C@@H](C)[C@H](O)C[C@@H](CC=O)C[C@]1(O)C
O1C(=O)[C@H](C)[C@@H](CC)[C@@H](CC=O)C[C@H](OC)[C@@](O)(C)[C@@H](C)CC(=O)[C@H](C)[C@H](O)/C=C/1
O1C(=O)[C@H](C)[C@H](CC)[C@H](CC=O)[C@@H](C)C(=O)[C@](O)(C)C[C@@H](C)[C@H](OC)/C=C/C[C@@H]1O
O1C(=O)[C@H](C)[C@@H](CC)[C@@H](CC=O)[C@](O)(C)[C@@H](OC)[C@@H](C)C[C@@H](O)C(=O)[C@@H](C)C/C=C\1
O1C(=O)[C@@H](C)[C@H](CC)[C@@H](O)C[C@H](C)[C@@H](C)CC(=O)[C@H](CC=O)[C@](O)(C)[C@H](OC)/C=C/1
O1C(=O)[C@H](C)[C@@H](CC)[C@H](O)C(=O)[C@@H](OC)C/C=C\[C@H](C)[C@@H](CC=O)[C@@](O)(C)C[C@@H]1C
O1C(=O)[C@@H](C)[C@H](CC)[C@@H](O)[C@H](CC=O)C/C=C/[C@](O)(C)[C@H](C)C(=O)[C@@H](C)C[C@H]1OC
O1C(=O)[C@@H](C)[C@H](CC)[C@@H](O)[C@H](OC)[C@H](CC=O)[C@](O)(C)[C@H](C)CCC(=O)[C@H](C)/C=C\1
O1C(=O)[C@H](C)[C@@H](CC)[C@@](O)(C)CC(=O)[C@H](O)[C@H](CC=O)[C@@H](C)[C@@H](OC)/C=C/C[C@H]1C
O1C(=O)[C@H](C)[C@@H](CC)[C@](O)(C)[C@@H](C)[C@@H](O)[C@H](C)C(=O)[C@@H](OC)C[C@H](CC=O)C/C=C/1
O1C(=O)[C@H](C)[C@@H](CC)[C@](O)(C)[C@@H](O)C[C@H](C)[C@H](C)CC(=O)[C@H](CC=O)[C@H](OC)/C=C/1
O1C(=O)[C@H](C)[C@@H](CC)[C@](O)(C)/C=C/[C@H](CC=O)CC(=O)[C@H](C)[C@@H](O)[C@H](OC)C[C@H]1C
O1C(=O)[C@@H](C)[C@@H](CC)[C@H](OC)C(=O)CC[C@@H](C)[C@](O)(C)[C@H](CC=O)[C@@H](O)[C@H](C)/C=C\1
O1C(=O)[C@@H](C)[C@@H](CC)[C@H](OC)[C@@H](C)[C@@H](CC=O)/C=C\CCC(=O)[C@@H](C)[C@H](O)[C@@]1(O)C
O1C(=O)[C@H](C)[C@@H](CC)[C@H](OC)[C@@](O)(C)C[C@H](CC=O)/C=C/C(=O)[C@@H](C)[C@@H](O)C[C@H]1C
O1C(=O)[C@@H](C)[C@H](CC)/C=C/C[C@@H](CC=O)[C@@H](C)[C@](O)(C)[C@H](O)C(=O)[C@H](C)C[C@@H]1OC
O1C(=O)[C@@H](C)[C@@H](CC)/C=C/[C@H](C)C[C@H](C)[C@@](O)(C)CC(=O)[C@@H](CC=O)[C@@H](O)[C@H]1OC
O1C(=O)[C@@H](C)[C@H](CC)/C=C/[C@@H](CC=O)[C@H](C)C[C@@H](O)C(=O)[C@@](O)(C)[C@H](OC)C[C@H]1C
O1C(=O)[C@@H](C)[C@@H](CC)/C=C/[C@H](OC)CC[C@H](C)[C@@H](O)[C@@H](C)[C@H](CC=O)C(=O)[C@@]1(O)C
O1C(=O)[C@@H](C)[C@@H](CC=O)CC(=O)[C@H](CC)/C=C/[C@@H](C)C[C@H](C)[C@H](O)[C@@](O)(C)[C@@H]1OC
O1C(=O)[C@@H](C)[C@H](CC=O)C[C@@H](C)/C=C\[C@@](O)(C)C(=O)[C@@H](C)[C@H](O)[C@@H](OC)C[C@H]1CC
O1C(=O)[C@H](C)[C@@H](CC=O)C[C@@](O)(C)[C@@H](C)[C@H](O)C[C@@H](OC)[C@@H](C)[C@H](CC)C(=O)/C=C\1
O1C(=O)[C@H](C)[C@@H](CC=O)C/C=C/[C@H](OC)[C@@H](C)CC(=O)[C@@H](C)[C@@H](CC)[C@H](O)[C@]1(O)C
O1C(=O)[C@H](C)[C@@H](CC=O)C[C@@H](C)[C@H](CC)C(=O)/C=C/[C@@H](C)[C@@](O)(C)[C@H](OC)C[C@H]1O
O1C(=O)[C@H](C)[C@@H](CC=O)C[C@@H](CC)/C=C/C[C@](O)(C)[C@H](O)[C@@H](C)[C@@H](C)C(=O)[C@H]1OC
O1C(=O)[C@H](C)[C@@H](CC=O)C[C@H](OC)[C@@H](C)/C=C/[C@H](O)CC(=O)[C@H](C)[C@@H](CC)[C@]1(O)C
O1C(=O)[C@H](C)[C@@H](CC=O)C(=O)C[C@@H](OC)[C@@](O)(C)[C@H](CC)[C@H](C)[C@@H](O)/C=C/C[C@H]1C
O1C(=O)[C@@H](C)[C@H](CC=O)C(=O)[C@H](C)[C@@H](C)[C@](O)(C)[C@H](CC)[C@@H](OC)C[C@H](O)C/C=C/1
O1C(=O)[C@@H](C)[C@@H](CC=O)C(=O)[C@H](O)[C@H](OC)[C@@H](C)[C@H](C)CC[C@H](CC)[C@@](O)(C)/C=C/1
O1C(=O)[C@H](C)[C@H](CC=O)C(=O)/C=C/[C@@H](C)[C@H](C)C[C@@H](CC)[C@](O)(C)[C@@H](OC)C[C@@H]1O
O1C(=O)[C@H](C)[C@@H](CC=O)[C@H](C)C[C@H](OC)C(=O)C[C@](O)(C)[C@@H](CC)[C@H](O)[C@@H](C)/C=C/1
O1C(=O)[C@H](C)[C@H](CC=O)[C@@H](C)[C@@H](CC)C(=O)CC[C@H](C)[C@@H](O)[C@@](O)(C)[C@H](OC)/C=C/1
O1C(=O)[C@H](C)[C@@H](CC=O)[C@@H](C)[C@@](O)(C)[C@@H](O)[C@H](OC)/C=C/C[C@@H](C)[C@H](CC)CC1=O
O1C(=O)[C@@H](C)[C@H](CC=O)[C@H](C)CC(=O)[C@](O)(C)[C@H](OC)[C@@H](O)[C@H](C)[C@@H](CC)C/C=C/1
O1C(=O)[C@H](C)[C@H](CC=O)[C@@H](C)C(=O)[C@@](O)(C)[C@H](CC)[C@@H](OC)CC[C@H](C)[C@H](O)/C=C/1
O1C(=O)[C@@H](C)[C@@H](CC=O)[C@@H](C)[C@H](O)C[C@@H](C)[C@](O)(C)C(=O)[C@@H](OC)/C=C/C[C@@H]1CC
O1C(=O)[C@H](C)[C@H](CC=O)[C@@H](C)[C@H](OC)[C@H](O)C[C@@H](C)[C@@](O)(C)C(=O)[C@H](CC)C/C=C/1
O1C(=O)[C@H](C)[C@H](CC=O)[C@@H](CC)CC(=O)C[C@H](O)[C@@H](C)[C@@H](C)[C@@](O)(C)[C@H](OC)/C=C/1
O1C(=O)[C@@H](C)[C@H](CC=O)[C@H](CC)[C@@H](C)[C@H](O)/C=C\CC(=O)[C@](O)(C)[C@@H](OC)C[C@H]1C
O1C(=O)[C@@H](C)[C@@H](CC=O)[C@H](CC)[C@](O)(C)C[C@H](OC)C[C@H](O)[C@H](C)[C@@H](C)C(=O)/C=C/1
O1C(=O)[C@@H](C)[C@@H](CC=O)[C@H](CC)/C=C/[C@H](C)[C@H](O)CCC(=O)[C@@H](C)[C@@](O)(C)[C@H]1OC
O1C(=O)[C@@H](C)[C@@H](CC=O)[C@H](O)C(=O)C[C@@H](C)/C=C/[C@H](C)[C@](O)(C)[C@@H](OC)C[C@@H]1CC
O1C(=O)[C@@H](C)[C@H](CC=O)[C@@H](O)[C@H](C)[C@@H](CC)C[C@@H](OC)[C@@](O)(C)C(=O)[C@H](C)C/C=C/1
O1C(=O)[C@@H](C)[C@H](CC=O)[C@@H](O)[C@@H](OC)CC[C@](O)(C)C(=O)[C@H](C)[C@@H](C)[C@H](CC)/C=C\1
O1C(=O)[C@@H](C)[C@H](CC=O)[C@@](O)(C)C[C@@H](C)/C=C\[C@@H](CC)C(=O)[C@H](O)[C@@H](OC)C[C@H]1C
O1C(=O)[C@H](C)[C@@H](CC=O)[C@](O)(C)C(=O)/C=C/[C@@H](O)[C@H](C)[C@@H](CC)C[C@@H](C)C[C@H]1OC
O1C(=O)[C@@H](C)[C@H](CC=O)[C@](O)(C)[C@@H](CC)[C@H](C)[C@@H](O)C(=O)CC[C@@H](C)[C@@H](OC)/C=C\1
O1C(=O)[C@@H](C)[C@H](CC=O)[C@@](O)(C)[C@@H](OC)/C=C/[C@H](C)CC(=O)[C@H](CC)[C@@H](O)C[C@H]1C
O1C(=O)[C@@H](C)[C@@H](CC=O)[C@@H](OC)C[C@@H](C)[C@H](C)C[C@](O)(C)[C@H](CC)[C@@H](O)C(=O)/C=C\1
O1C(=O)[C@H](C)[C@@H](CC=O)[C@H](OC)[C@H](C)/C=C/CCC(=O)[C@@H](C)[C@H](CC)[C@H](O)[C@]1(O)C
O1C(=O)[C@H](C)[C@H](CC=O)[C@@H](OC)[C@H](O)C(=O)/C=C/[C@@](O)(C)C[C@@H](C)[C@@H](CC)C[C@H]1C
O1C(=O)[C@@H](C)[C@H](CC=O)[C@H](OC)/C=C\[C@H](O)[C@H](CC)[C@@H](C)[C@@H](C)CC(=O)C[C@]1(O)C
O1C(=O)[C@@H](C)[C@@H](CC=O)/C=C/C(=O)[C@H](C)[C@@H](O)[C@@](O)(C)CC[C@H](C)[C@@H](CC)[C@H]1OC
O1C(=O)[C@@H](C)[C@H](CC=O)/C=C\[C@H](C)[C@](O)(C)[C@@H](C)[C@H](CC)C[C@H](O)[C@@H](OC)CC1=O
O1C(=O)[C@@H](C)[C@H](CC=O)/C=C/[C@@](O)(C)C(=O)[C@H](C)[C@H](C)[C@@H](O)C[C@H](CC)C[C@H]1OC
O1C(=O)[C@H](C)[C@@H](O)CC[C@H](OC)[C@H](C)[C@H](CC)C(=O)[C@H](C)[C@H](CC=O)[C@@](O)(C)/C=C/1
O1C(=O)[C@@H](C)[C@@H](O)C[C@H](C)[C@H](C)C[C@@H](CC)[C@@H](CC=O)[C@@H](OC)/C=C/C(=O)[C@]1(O)C
O1C(=O)[C@@H](C)[C@@H](O)C[C@@H](CC=O)[C@@](O)(C)/C=C/C[C@H](CC)[C@@H](C)[C@H](C)C(=O)[C@H]1OC
O1C(=O)[C@H](C)[C@@H](O)C/C=C/C(=O)[C@](O)(C)C[C@@H](C)[C@H](C)[C@@H](CC)[C@H](CC=O)[C@H]1OC
O1C(=O)[C@H](C)[C@@H](O)CC(=O)[C@@](O)(C)[C@@H](CC)/C=C/[C@H](C)[C@H](CC=O)[C@H](OC)C[C@H]1C
O1C(=O)[C@@H](C)[C@H](O)C[C@H](CC)C(=O)[C@H](C)[C@@H](OC)[C@](O)(C)[C@@H](C)[C@@H](CC=O)C/C=C/1
O1C(=O)[C@@H](C)[C@@H](O)C[C@@](O)(C)[C@H](CC=O)C(=O)[C@H](OC)C[C@@H](C)[C@H](C)[C@H](CC)/C=C/1
O1C(=O)[C@H](C)[C@@H](O)C(=O)C[C@H](C)C[C@@](O)(C)[C@@H](CC)[C@H](OC)/C=C\[C@@H](C)[C@@H]1CC=O
O1C(=O)[C@H](C)[C@@H](O)C(=O)[C@H](C)[C@@H](CC=O)/C=C/[C@@H](C)[C@](O)(C)C[C@@H](CC)C[C@@H]1OC
O1C(=O)[C@@H](C)[C@H](O)C(=O)[C@H](CC=O)C[C@@H](OC)[C@@H](C)C[C@@H](C)[C@H](CC)[C@@](O)(C)/C=C/1
O1C(=O)[C@@H](C)[C@@H](O)C(=O)[C@@H](OC)[C@@H](CC)[C@@H](CC=O)C[C@@H](C)[C@@](O)(C)/C=C\C[C@H]1C
O1C(=O)[C@H](C)[C@H](O)[C@@H](C)CC[C@@H](CC=O)C(=O)[C@H](OC)[C@@H](CC)[C@@](O)(C)[C@@H](C)/C=C\1
O1C(=O)[C@@H](C)[C@@H](O)[C@H](C)[C@@H](C)[C@H](CC=O)C(=O)CC[C@@H](CC)[C@](O)(C)[C@H](OC)/C=C\1
O1C(=O)[C@H](C)[C@H](O)[C@@H](C)[C@](O)(C)CC/C=C/[C@@H](C)[C@@H](CC=O)[C@@H](OC)C(=O)[C@H]1CC
O1C(=O)[C@H](C)[C@H](O)[C@H](C)/C=C/[C@@H](C)[C@H](OC)[C@@H](CC=O)[C@H](CC)CC(=O)C[C@@]1(O)C
O1C(=O)[C@H](C)[C@@H](O)[C@H](C)C/C=C/[C@](O)(C)[C@@H](CC=O)CC(=O)[C@@H](C)[C@H](CC)[C@H]1OC
O1C(=O)[C@@H](C)[C@H](O)[C@@H](C)[C@@H](CC)[C@H](C)[C@](O)(C)[C@H](CC=O)C[C@@H](OC)/C=C/CC1=O
O1C(=O)[C@@H](C)[C@@H](O)[C@@H](C)[C@](O)(C)/C=C/[C@H](C)C(=O)[C@@H](CC=O)C[C@H](CC)C[C@@H]1OC
O1C(=O)[C@@H](C)[C@H](O)[C@H](CC)C[C@H](C)[C@@H](C)[C@H](CC=O)CC(=O)[C@](O)(C)[C@H](OC)/C=C/1
O1C(=O)[C@@H](C)[C@H](O)[C@H](CC)C(=O)/C=C\C[C@H](C)[C@@H](C)[C@](O)(C)[C@@H](OC)C[C@H]1CC=O
O1C(=O)[C@H](C)[C@@H](O)[C@H](CC)[C@@H](CC=O)[C@@H](C)CC[C@@H](OC)[C@@H](C)[C@](O)(C)C(=O)/C=C\1
O1C(=O)[C@@H](C)[C@H](O)[C@H](CC)[C@@H](OC)[C@@](O)(C)/C=C/CCC(=O)[C@@H](C)[C@H](C)[C@H]1CC=O
O1C(=O)[C@@H](C)[C@H](O)[C@H](CC=O)C[C@H](C)[C@@](O)(C)/C=C/C(=O)[C@@H](CC)[C@@H](OC)C[C@@H]1C
O1C(=O)[C@H](C)[C@H](O)[C@@H](CC=O)[C@H](C)[C@H](OC)[C@@H](C)[C@](O)(C)[C@@H](CC)CC(=O)C/C=C\1
O1C(=O)[C@H](C)[C@@H](O)[C@@H](CC=O)[C@](O)(C)C(=O)[C@@H](C)[C@H](OC)CC[C@@H](C)[C@@H](CC)/C=C/1
O1C(=O)[C@H](C)[C@H](O)[C@@H](CC=O)/C=C\[C@](O)(C)C[C@H](C)C(=O)[C@@H](CC)[C@H](OC)C[C@@H]1C
O1C(=O)[C@@H](C)[C@H](O)[C@](O)(C)C(=O)[C@@H](C)C[C@@H](CC)[C@H](OC)[C@@H](C)[C@H](CC=O)C/C=C\1
O1C(=O)[C@H](C)[C@@H](O)[C@@](O)(C)[C@@H](C)[C@H](CC=O)/C=C\C(=O)CC[C@H](C)[C@H](CC)[C@@H]1OC
O1C(=O)[C@@H](C)[C@@H](O)[C@](O)(C)[C@H](OC)C[C@H](CC=O)C(=O)[C@@H](C)[C@@H](CC)/C=C/C[C@@H]1C
O1C(=O)[C@@H](C)[C@H](O)[C@@H](OC)C[C@H](CC=O)[C@@H](CC)C[C@@](O)(C)[C@H](C)[C@@H](C)C(=O)/C=C/1
O1C(=O)[C@@H](C)[C@@H](O)[C@H](OC)[C@@H](C)C[C@@H](CC)CC(=O)[C@H](C)[C@H](CC=O)[C@](O)(C)/C=C/1
O1C(=O)[C@H](C)[C@@H](O)[C@@H](OC)[C@@H](CC)[C@H](CC=O)C/C=C\C(=O)[C@H](C)[C@](O)(C)C[C@@H]1C
O1C(=O)[C@@H](C)[C@@H](O)[C@@H](OC)/C=C/CC[C@H](CC=O)[C@H](CC)[C@@H](C)[C@@H](C)C(=O)[C@]1(O)C
O1C(=O)[C@H](C)[C@H](O)/C=C/C[C@H](CC)[C@H](OC)[C@H](CC=O)CC(=O)[C@H](C)[C@@H](C)[C@@]1(O)C
O1C(=O)[C@@H](C)[C@@H](O)/C=C/[C@@H](C)C[C@](O)(C)[C@@H](CC)C(=O)[C@@H](CC=O)[C@H](OC)C[C@@H]1C
O1C(=O)[C@H](C)[C@H](O)/C=C/[C@H](CC=O)[C@@H](C)[C@@H](CC)C(=O)[C@@](O)(C)C[C@H](C)C[C@@H]1OC
O1C(=O)[C@H](C)[C@@](O)(C)CCC(=O)[C@@H](CC=O)[C@@H](CC)[C@H](C)[C@H](C)[C@H](O)[C@H](OC)/C=C/1
O1C(=O)[C@@H](C)[C@](O)(C)C[C@@H](C)[C@H](CC=O)[C@@H](C)C(=O)[C@H](CC)[C@@H](OC)/C=C/C[C@H]1O
O1C(=O)[C@@H](C)[C@@](O)(C)C[C@H](CC=O)C[C@H](C)C(=O)[C@@H](OC)[C@H](CC)[C@H](O)[C@H](C)/C=C/1
O1C(=O)[C@@H](C)[C@](O)(C)C[C@@H](OC)[C@H](CC)CC(=O)[C@H](C)[C@@H](C)[C@H](CC=O)[C@H](O)/C=C\1
O1C(=O)[C@H](C)[C@](O)(C)CC/C=C\[C@@H](O)[C@H](OC)[C@@H](C)[C@H](CC)[C@@H](CC=O)C(=O)[C@@H]1C
O1C(=O)[C@@H](C)[C@](O)(C)C[C@@H](C)[C@@H](CC)[C@@H](O)[C@@H](OC)[C@@H](CC=O)C(=O)[C@@H](C)C/C=C/1
O1C(=O)[C@H](C)[C@@](O)(C)C[C@@H](CC=O)/C=C/[C@@H](C)[C@@H](O)CC(=O)[C@@H](C)[C@@H](CC)[C@@H]1OC
O1C(=O)[C@@H](C)[C@](O)(C)C/C=C/[C@@H](C)[C@H](C)[C@@H](CC=O)C(=O)[C@H](O)[C@@H](OC)C[C@@H]1CC
O1C(=O)[C@@H](C)[C@](O)(C)C(=O)C/C=C\[C@@H](C)[C@H](CC)[C@H](O)[C@H](C)[C@H](CC=O)C[C@H]1OC
O1C(=O)[C@H](C)[C@@](O)(C)C(=O)[C@@H](CC)[C@@H](C)C[C@H](CC=O)C[C@H](C)[C@H](O)[C@@H](OC)/C=C/1
O1C(=O)[C@H](C)[C@@](O)(C)C(=O)[C@H](O)[C@@H](OC)/C=C\C[C@H](C)[C@@H](CC)[C@H](CC=O)C[C@@H]1C
O1C(=O)[C@@H](C)[C@@](O)(C)[C@H](C)C[C@@H](C)[C@@H](OC)C[C@H](O)[C@H](CC)[C@@H](CC=O)C(=O)/C=C/1
O1C(=O)[C@@H](C)[C@](O)(C)[C@H](C)C(=O)[C@H](OC)[C@@H](CC=O)CC[C@H](C)[C@@H](CC)[C@H](O)/C=C/1
O1C(=O)[C@H](C)[C@](O)(C)[C@@H](C)[C@H](CC=O)C(=O)[C@H](C)/C=C/C[C@H](O)[C@H](OC)C[C@H]1CC
O1C(=O)[C@H](C)[C@@](O)(C)[C@H](C)[C@@H](OC)[C@@H](O)C[C@@H](CC=O)[C@H](CC)C(=O)[C@@H](C)C/C=C/1
O1C(=O)[C@@H](C)[C@@](O)(C)[C@@H](C)C[C@H](C)C[C@@H](OC)C(=O)[C@H](CC)[C@H](CC=O)[C@H](O)/C=C\1
O1C(=O)[C@@H](C)[C@@](O)(C)[C@@H](C)[C@H](C)[C@H](O)/C=C/[C@H](CC)C[C@H](CC=O)[C@H](OC)CC1=O
O1C(=O)[C@H](C)[C@@](O)(C)[C@H](C)[C@H](O)C[C@H](OC)[C@@H](C)[C@@H](CC=O)C(=O)[C@@H](CC)C/C=C/1
O1C(=O)[C@@H](C)[C@@](O)(C)[C@H](C)/C=C/[C@@H](CC=O)[C@@H](CC)C(=O)CC[C@H](C)[C@H](O)[C@H]1OC
O1C(=O)[C@@H](C)[C@](O)(C)[C@@H](CC)C(=O)C[C@H](CC=O)[C@H](C)[C@@H](C)[C@H](OC)/C=C\C[C@@H]1O
O1C(=O)[C@H](C)[C@@](O)(C)[C@H](CC)[C@H](C)[C@@H](O)C(=O)C[C@@H](OC)[C@@H](C)[C@H](CC=O)C/C=C/1
O1C(=O)[C@@H](C)[C@@](O)(C)[C@H](CC)[C@@H](OC)CC(=O)C[C@H](C)[C@@H](C)[C@H](CC=O)[C@@H](O)/C=C/1
O1C(=O)[C@@H](C)[C@](O)(C)[C@@H](CC=O)C[C@H](CC)/C=C/[C@H](OC)C(=O)[C@@H](C)[C@@H](O)C[C@H]1C
O1C(=O)[C@@H](C)[C@@](O)(C)[C@@H](CC=O)[C@@H](C)C[C@@H](OC)[C@@H](O)[C@H](CC)C(=O)[C@@H](C)C/C=C/1
O1C(=O)[C@H](C)[C@@](O)(C)[C@H](CC=O)[C@@H](CC)[C@H](C)[C@H](O)[C@@H](OC)CCC(=O)[C@@H](C)/C=C\1
O1C(=O)[C@H](C)[C@@](O)(C)[C@@H](CC=O)/C=C\C[C@@H](C)[C@H](CC)C(=O)[C@H](O)[C@@H](OC)C[C@@H]1C
O1C(=O)[C@@H](C)[C@@](O)(C)[C@H](O)C[C@@H](CC)[C@H](C)[C@@H](C)[C@H](OC)C(=O)[C@@H](CC=O)C/C=C/1
O1C(=O)[C@H](C)[C@](O)(C)[C@H](O)[C@H](C)CC(=O)[C@H](CC)C[C@@H](C)[C@@H](CC=O)[C@H](OC)/C=C/1
O1C(=O)[C@@H](C)[C@](O)(C)[C@H](O)[C@H](CC=O)[C@@H](C)CC(=O)[C@@H](C)[C@@H](OC)/C=C\C[C@@H]1CC
O1C(=O)[C@@H](C)[C@@](O)(C)[C@@H](O)/C=C/[C@H](OC)[C@H](CC=O)C[C@@H](C)C(=O)[C@H](C)C[C@H]1CC
O1C(=O)[C@@H](C)[C@](O)(C)[C@H](OC)C(=O)[C@H](C)[C@@H](O)CC[C@H](C)[C@@H](CC)[C@H](CC=O)/C=C\1
O1C(=O)[C@H](C)[C@@](O)(C)[C@@H](OC)[C@H](C)/C=C/[C@H](C)[C@@H](O)C[C@H](CC)[C@@H](CC=O)CC1=O
O1C(=O)[C@@H](C)[C@@](O)(C)[C@H](OC)[C@@H](O)[C@@H](C)C(=O)[C@@H](CC=O)[C@@H](CC)C[C@H](C)C/C=C\1
O1C(=O)[C@@H](C)[C@@](O)(C)/C=C/C[C@H](OC)C(=O)[C@H](CC=O)C[C@@H](C)[C@H](C)[C@@H](CC)[C@H]1O
O1C(=O)[C@H](C)[C@@](O)(C)/C=C/[C@@H](C)[C@H](C)C[C@H](CC=O)C(=O)[C@@H](O)[C@H](OC)C[C@H]1CC
O1C(=O)[C@@H](C)[C@@](O)(C)/C=C/[C@@H](CC)[C@H](O)[C@H](OC)C(=O)[C@H](C)C[C@H](C)C[C@H]1CC=O
O1C(=O)[C@H](C)[C@](O)(C)/C=C/[C@@H](OC)C(=O)[C@H](CC=O)[C@@H](C)CC[C@@H](C)[C@H](CC)[C@H]1O
O1C(=O)[C@H](C)[C@H](OC)CC(=O)[C@](O)(C)[C@H](CC=O)[C@H](C)[C@@H](C)[C@@H](O)/C=C/C[C@H]1CC
O1C(=O)[C@H](C)[C@@H](OC)C[C@H](CC)[C@@H](C)[C@@H](CC=O)C[C@](O)(C)[C@H](C)[C@@H](O)C(=O)/C=C/1
O1C(=O)[C@@H](C)[C@@H](OC)C[C@H](O)[C@@](O)(C)[C@H](C)CC(=O)[C@@H](C)[C@H](CC)[C@@H](CC=O)/C=C\1
O1C(=O)[C@@H](C)[C@@H](OC)CC[C@H](C)C(=O)/C=C/[C@H](CC)[C@H](O)[C@](O)(C)[C@@H](C)[C@H]1CC=O
O1C(=O)[C@H](C)[C@H](OC)C[C@@H](C)[C@H](O)/C=C\[C@H](CC=O)[C@@H](CC)C(=O)[C@@H](C)C[C@]1(O)C
O1C(=O)[C@H](C)[C@@H](OC)C[C@H](CC=O)C(=O)[C@@](O)(C)[C@@H](O)C[C@H](C)[C@H](C)[C@@H](CC)/C=C/1
O1C(=O)[C@@H](C)[C@H](OC)C[C@](O)(C)[C@@H](CC=O)[C@H](CC)[C@@H](C)C(=O)[C@@H](O)/C=C/C[C@H]1C
O1C(=O)[C@@H](C)[C@@H](OC)C(=O)C[C@@H](C)[C@@H](CC=O)[C@@H](CC)[C@](O)(C)[C@H](C)[C@@H](O)C/C=C/1
O1C(=O)[C@H](C)[C@H](OC)C(=O)[C@@H](C)[C@@H](O)[C@@H](C)[C@@H](CC)CC[C@@H](CC=O)[C@](O)(C)/C=C/1
O1C(=O)[C@@H](C)[C@H](OC)C(=O)[C@@H](O)C[C@@H](C)[C@H](C)[C@@H](CC)[C@@](O)(C)/C=C/C[C@@H]1CC=O
O1C(=O)[C@@H](C)[C@H](OC)C(=O)/C=C/[C@H](CC=O)CC[C@@H](O)[C@@H](C)[C@H](CC)[C@H](C)[C@@]1(O)C
O1C(=O)[C@@H](C)[C@H](OC)[C@H](C)C(=O)C/C=C\C[C@H](C)[C@@H](CC)[C@@H](CC=O)[C@H](O)[C@@]1(O)C
O1C(=O)[C@H](C)[C@@H](OC)[C@H](C)[C@@H](CC)[C@H](CC=O)[C@H](O)/C=C\C[C@@H](C)[C@](O)(C)CC1=O
O1C(=O)[C@H](C)[C@H](OC)[C@H](C)[C@](O)(C)C[C@H](CC)[C@H](O)[C@@H](CC=O)C(=O)[C@H](C)C/C=C/1
O1C(=O)[C@@H](C)[C@H](OC)[C@H](C)C[C@@H](CC=O)[C@@H](C)[C@](O)(C)CC(=O)[C@@H](CC)[C@H](O)/C=C\1
O1C(=O)[C@@H](C)[C@H](OC)[C@@H](C)[C@H](C)CC(=O)[C@@H](O)[C@H](CC)[C@](O)(C)/C=C/C[C@H]1CC=O
O1C(=O)[C@H](C)[C@@H](OC)[C@H](C)[C@H](CC=O)[C@H](CC)C[C@H](C)[C@@](O)(C)C(=O)[C@@H](O)C/C=C/1
O1C(=O)[C@H](C)[C@@H](OC)[C@H](C)[C@@](O)(C)/C=C/[C@H](O)C(=O)CC[C@H](C)[C@@H](CC)[C@@H]1CC=O
O1C(=O)[C@@H](C)[C@H](OC)[C@@H](CC)C[C@@H](C)[C@](O)(C)C(=O)[C@H](C)[C@H](O)/C=C/C[C@H]1CC=O
O1C(=O)[C@@H](C)[C@H](OC)[C@@H](CC)[C@@H](C)/C=C/[C@H](CC=O)C[C@H](O)C(=O)[C@H](C)C[C@]1(O)C
O1C(=O)[C@H](C)[C@@H](OC)[C@H](CC)[C@@H](O)[C@H](C)[C@H](C)CCC(=O)[C@@H](CC=O)[C@](O)(C)/C=C/1
O1C(=O)[C@@H](C)[C@H](OC)[C@@H](CC)/C=C\[C@@](O)(C)C[C@@H](O)C(=O)[C@@H](C)[C@H](CC=O)C[C@H]1C
O1C(=O)[C@@H](C)[C@H](OC)[C@H](CC=O)C(=O)[C@H](C)C[C@](O)(C)[C@@H](O)[C@H](C)[C@@H](CC)C/C=C/1
O1C(=O)[C@@H](C)[C@@H](OC)[C@@H](CC=O)[C@H](C)[C@](O)(C)/C=C\[C@@H](CC)CCC(=O)[C@H](C)[C@@H]1O
O1C(=O)[C@H](C)[C@@H](OC)[C@@H](CC=O)[C@](O)(C)C(=O)[C@@H](O)[C@@H](C)C[C@@H](CC)/C=C/C[C@@H]1C
O1C(=O)[C@H](C)[C@@H](OC)[C@H](O)C[C@@](O)(C)[C@@H](CC)[C@@H](C)[C@H](CC=O)C(=O)[C@@H](C)C/C=C/1
O1C(=O)[C@@H](C)[C@@H](OC)[C@H](O)[C@@H](C)C(=O)[C@@H](CC)[C@H](C)CC[C@H](CC=O)[C@@](O)(C)/C=C/1
O1C(=O)[C@H](C)[C@@H](OC)[C@H](O)[C@@H](CC)[C@](O)(C)C(=O)C[C@H](C)[C@H](CC=O)/C=C/C[C@@H]1C
O1C(=O)[C@@H](C)[C@H](OC)[C@H](O)/C=C/C(=O)CC[C@H](CC=O)[C@@H](C)[C@H](CC)[C@@H](C)[C@]1(O)C
O1C(=O)[C@H](C)[C@@H](OC)[C@](O)(C)C[C@@H](O)CC(=O)[C@H](C)[C@@H](C)[C@@H](CC)[C@H](CC=O)/C=C/1
O1C(=O)[C@@H](C)[C@H](OC)[C@@](O)(C)[C@H](C)C[C@H](O)/C=C/C(=O)[C@@H](CC)[C@@H](CC=O)C[C@H]1C
O1C(=O)[C@@H](C)[C@H](OC)[C@](O)(C)[C@@H](CC=O)[C@H](CC)[C@@H](C)[C@@H](O)[C@@H](C)CC(=O)C/C=C/1
O1C(=O)[C@H](C)[C@H](OC)/C=C/CC(=O)[C@@H](CC)[C@@H](O)C[C@@H](C)[C@H](C)[C@@H](CC=O)[C@@]1(O)C
O1C(=O)[C@@H](C)[C@H](OC)/C=C/C(=O)[C@@H](CC=O)[C@H](C)[C@@H](CC)C[C@@H](O)[C@@](O)(C)C[C@H]1C
O1C(=O)[C@H](C)[C@H](OC)/C=C\[C@H](CC)CC(=O)[C@@H](C)[C@@H](O)[C@H](C)[C@@H](CC=O)C[C@@]1(O)C
O1C(=O)[C@@H](C)[C@H](OC)/C=C/[C@H](O)[C@@H](CC)C[C@H](C)CC(=O)[C@H](C)[C@H](CC=O)[C@@]1(O)C
O1C(=O)[C@H](C)/C=C/CC(=O)C[C@@H](OC)[C@H](C)[C@@H](CC)[C@H](O)[C@](O)(C)[C@H](C)[C@H]1CC=O
O1C(=O)[C@@H](C)/C=C/C[C@H](C)[C@@H](CC=O)[C@@](O)(C)C[C@@H](O)[C@@H](C)[C@H](CC)C(=O)[C@@H]1OC
O1C(=O)[C@@H](C)/C=C/C[C@@H](O)C[C@H](CC=O)C(=O)[C@@H](C)[C@@H](C)[C@H](CC)[C@](O)(C)[C@@H]1OC
O1C(=O)[C@H](C)/C=C/C[C@H](OC)[C@@H](CC)[C@H](C)[C@](O)(C)C(=O)[C@H](CC=O)[C@@H](O)C[C@@H]1C
O1C(=O)[C@@H](C)/C=C/C[C@H](C)C[C@@H](C)[C@@](O)(C)[C@H](O)[C@H](CC)[C@H](CC=O)C(=O)[C@H]1OC
O1C(=O)[C@@H](C)/C=C/C[C@H](CC)[C@H](CC=O)C[C@](O)(C)C(=O)[C@H](C)[C@@H](C)[C@@H](O)[C@@H]1OC
O1C(=O)[C@@H](C)/C=C/C[C@@H](O)[C@H](OC)[C@](O)(C)[C@H](C)C(=O)[C@@H](CC)[C@H](CC=O)C[C@@H]1C
O1C(=O)[C@@H](C)/C=C/C(=O)C[C@H](CC)[C@@](O)(C)[C@H](C)[C@@H](O)[C@H](C)[C@@H](CC=O)C[C@H]1OC
O1C(=O)[C@H](C)/C=C/C(=O)[C@H](C)[C@@H](OC)[C@H](CC=O)[C@@H](C)CC[C@H](CC)[C@H](O)[C@]1(O)C
O1C(=O)[C@@H](C)/C=C/C(=O)[C@@H](CC=O)[C@@H](C)[C@H](CC)C[C@H](C)[C@@](O)(C)[C@H](OC)C[C@H]1O
O1C(=O)[C@H](C)/C=C/C(=O)[C@](O)(C)[C@H](OC)[C@@H](C)C[C@@H](CC=O)[C@@H](C)[C@@H](CC)C[C@H]1O
O1C(=O)[C@H](C)/C=C/[C@@H](C)C[C@H](CC)C(=O)C[C@@H](C)[C@H](CC=O)[C@H](O)[C@@](O)(C)[C@H]1OC
O1C(=O)[C@@H](C)/C=C/[C@@H](C)[C@@H](C)[C@](O)(C)[C@H](OC)[C@@H](O)C[C@@H](CC)[C@H](CC=O)CC1=O
O1C(=O)[C@@H](C)/C=C\[C@@H](C)[C@@H](O)C(=O)[C@@](O)(C)[C@@H](CC=O)[C@@H](CC)C[C@H](C)C[C@@H]1OC
O1C(=O)[C@H](C)/C=C/[C@@H](C)[C@@H](OC)[C@H](O)[C@H](CC)[C@@H](CC=O)CCC(=O)[C@@H](C)[C@@]1(O)C
O1C(=O)[C@H](C)/C=C\[C@@H](C)C(=O)[C@@H](C)[C@H](CC=O)[C@@H](O)C[C@](O)(C)[C@@H](OC)C[C@@H]1CC
O1C(=O)[C@H](C)/C=C\[C@@H](C)[C@H](CC)[C@@](O)(C)C(=O)[C@H](C)[C@@H](O)C[C@@H](CC=O)C[C@@H]1OC
O1C(=O)[C@H](C)/C=C/[C@H](C)[C@](O)(C)C(=O)C[C@@H](CC)C[C@H](C)[C@@H](CC=O)[C@H](O)[C@@H]1OC
O1C(=O)[C@H](C)/C=C\[C@H](CC)C[C@](O)(C)C[C@@H](C)[C@@H](C)[C@H](O)[C@@H](OC)C(=O)[C@H]1CC=O
O1C(=O)[C@H](C)/C=C\[C@H](CC)[C@H](C)C[C@H](OC)C[C@H](O)[C@@H](C)[C@H](CC=O)C(=O)[C@]1(O)C
O1C(=O)[C@@H](C)/C=C/[C@@H](CC)[C@H](CC=O)[C@@H](O)[C@](O)(C)CCC(=O)[C@H](C)[C@H](C)[C@H]1OC
O1C(=O)[C@@H](C)/C=C/[C@H](CC)[C@@H](OC)C[C@H](C)[C@@](O)(C)C(=O)[C@@H](CC=O)[C@@H](O)C[C@@H]1C
O1C(=O)[C@H](C)/C=C/[C@@H](CC=O)C[C@@H](O)[C@H](C)[C@](O)(C)[C@@H](CC)C(=O)[C@@H](C)C[C@H]1OC
O1C(=O)[C@H](C)/C=C/[C@@H](CC=O)[C@@H](C)CC(=O)[C@@](O)(C)C[C@H](C)[C@@H](CC)[C@H](O)[C@H]1OC
O1C(=O)[C@@H](C)/C=C/[C@H](CC=O)[C@H](O)[C@@H](CC)C[C@@H](C)C(=O)[C@@](O)(C)[C@@H](OC)C[C@H]1C
O1C(=O)[C@H](C)/C=C/[C@@H](O)CC[C@@H](OC)[C@@H](C)[C@@H](CC=O)[C@H](C)[C@@H](CC)C(=O)[C@]1(O)C
O1C(=O)[C@@H](C)/C=C/[C@@H](O)C(=O)[C@H](CC)[C@](O)(C)[C@@H](C)CC[C@@H](C)[C@H](CC=O)[C@H]1OC
O1C(=O)[C@H](C)/C=C/[C@H](O)[C@@H](CC)C[C@@H](CC=O)C(=O)[C@H](C)[C@](O)(C)[C@H](OC)C[C@@H]1C
O1C(=O)[C@@H](C)/C=C/[C@@H](O)[C@@](O)(C)[C@@H](C)[C@@H](C)C[C@@H](CC=O)C(=O)[C@H](CC)C[C@@H]1OC
O1C(=O)[C@@H](C)/C=C/[C@@](O)(C)CC[C@H](C)C(=O)[C@H](C)[C@H](CC)[C@H](CC=O)[C@H](O)[C@@H]1OC
O1C(=O)[C@@H](C)/C=C/[C@@](O)(C)[C@H](C)[C@H](CC)C[C@H](OC)C(=O)[C@@H](CC=O)[C@@H](O)C[C@H]1C
O1C(=O)[C@@H](C)/C=C/[C@](O)(C)[C@@H](CC)[C@@H](OC)[C@H](O)[C@H](C)[C@@H](C)CC(=O)C[C@H]1CC=O
O1C(=O)[C@H](C)/C=C\[C@@](O)(C)[C@@H](OC)[C@H](C)[C@@H](CC=O)[C@H](CC)CCC(=O)[C@H](C)[C@@H]1O
O1C(=O)[C@@H](C)/C=C/[C@H](OC)C[C@](O)(C)[C@H](CC)[C@H](C)C(=O)[C@@H](CC=O)[C@H](O)C[C@@H]1C
O1C(=O)[C@H](C)/C=C\[C@H](OC)[C@@H](C)[C@H](C)[C@H](CC)C(=O)[C@@H](O)C[C@@H](CC=O)C[C@@]1(O)C
O1C(=O)[C@@H](C)/C=C/[C@H](OC)[C@H](CC=O)[C@@](O)(C)C(=O)[C@H](C)CC[C@H](C)[C@@H](CC)[C@@H]1O
O1C(=O)[C@@H](C)CCC(=O)[C@@H](CC=O)[C@H](C)[C@@H](CC)[C@H](O)[C@@H](OC)/C=C/[C@H](C)[C@]1(O)C
O1C(=O)[C@H](C)CC[C@H](C)/C=C/C(=O)[C@H](C)[C@](O)(C)[C@H](CC=O)[C@@H](O)[C@H](CC)[C@H]1OC
O1C(=O)[C@@H](C)CC[C@H](O)[C@H](C)/C=C/C(=O)[C@@H](C)[C@H](CC)[C@@H](CC=O)[C@@](O)(C)[C@H]1OC
O1C(=O)[C@H](C)CC[C@H](OC)[C@](O)(C)[C@H](CC=O)/C=C/[C@@H](C)[C@@H](CC)[C@@H](O)C(=O)[C@H]1C
O1C(=O)[C@@H](C)CC(=O)[C@H](C)[C@H](CC)[C@H](O)[C@@H](OC)[C@@](O)(C)[C@@H](C)[C@@H](CC=O)C/C=C/1
O1C(=O)[C@@H](C)CC(=O)[C@@H](CC)[C@@H](OC)[C@H](C)[C@@](O)(C)C[C@H](C)[C@@H](CC=O)[C@@H](O)/C=C/1
O1C(=O)[C@H](C)CC(=O)[C@@](O)(C)[C@H](C)[C@@H](C)[C@@H](O)[C@@H](CC)[C@H](OC)/C=C/C[C@@H]1CC=O
O1C(=O)[C@H](C)CC(=O)/C=C/[C@](O)(C)C[C@@H](CC)[C@H](O)[C@@H](C)[C@@H](CC=O)[C@@H](C)[C@@H]1OC
O1C(=O)[C@@H](C)C[C@@H](C)[C@@H](C)C(=O)/C=C/[C@@H](CC=O)C[C@@H](CC)[C@@H](O)[C@@](O)(C)[C@H]1OC
O1C(=O)[C@@H](C)C[C@H](C)[C@H](CC=O)[C@](O)(C)[C@@H](OC)C(=O)[C@@H](C)[C@H](O)/C=C\C[C@H]1CC
O1C(=O)[C@@H](C)C[C@H](C)[C@H](OC)C(=O)[C@@H](O)C[C@](O)(C)[C@H](CC)[C@@H](CC=O)[C@H](C)/C=C\1
O1C(=O)[C@@H](C)C[C@@H](C)C[C@](O)(C)[C@@H](CC=O)C(=O)[C@H](C)[C@H](CC)[C@H](O)[C@@H](OC)/C=C/1
O1C(=O)[C@@H](C)C[C@@H](C)[C@H](CC)C(=O)[C@H](C)/C=C/[C@H](CC=O)[C@@](O)(C)[C@H](OC)C[C@@H]1O
O1C(=O)[C@H](C)C[C@H](C)[C@@H](O)[C@@](O)(C)C[C@H](OC)[C@@H](CC=O)[C@@H](C)[C@H](CC)C(=O)/C=C/1
O1C(=O)[C@H](C)C[C@H](C)/C=C/C[C@@H](OC)[C@H](O)C(=O)[C@H](C)[C@@H](CC)[C@@H](CC=O)[C@@]1(O)C
O1C(=O)[C@@H](C)C[C@@H](CC)C(=O)[C@@H](O)[C@H](OC)[C@H](CC=O)[C@H](C)[C@](O)(C)/C=C/C[C@H]1C
O1C(=O)[C@H](C)C[C@@H](CC)[C@H](CC=O)C[C@](O)(C)[C@H](C)[C@H](OC)[C@@H](C)[C@H](O)C(=O)/C=C/1
O1C(=O)[C@H](C)C[C@H](CC)[C@@](O)(C)[C@H](CC=O)[C@@H](C)[C@H](C)CC(=O)[C@@H](O)[C@@H](OC)/C=C/1
O1C(=O)[C@H](C)C[C@@H](CC=O)CC(=O)[C@H](CC)[C@@H](C)[C@@H](O)[C@H](OC)/C=C/[C@H](C)[C@@]1(O)C
O1C(=O)[C@@H](C)C[C@H](CC=O)[C@@H](C)[C@H](O)C(=O)C[C@@H](OC)[C@H](CC)[C@@](O)(C)[C@H](C)/C=C\1
O1C(=O)[C@@H](C)C[C@@H](CC=O)[C@@H](O)CC(=O)[C@H](C)[C@@H](C)[C@H](CC)[C@](O)(C)[C@H](OC)/C=C/1
O1C(=O)[C@H](C)C[C@@H](CC=O)[C@H](OC)[C@@H](C)[C@](O)(C)/C=C/C(=O)[C@@H](CC)[C@H](O)C[C@H]1C
O1C(=O)[C@@H](C)C[C@@H](O)C/C=C\[C@H](CC=O)[C@@](O)(C)[C@@H](CC)[C@H](C)[C@@H](C)C(=O)[C@H]1OC
O1C(=O)[C@H](C)C[C@@H](O)[C@H](C)[C@@H](CC)[C@H](CC=O)[C@@H](OC)CC(=O)[C@@H](C)[C@@](O)(C)/C=C/1
O1C(=O)[C@H](C)C[C@@H](O)[C@H](CC=O)/C=C/[C@H](C)[C@H](CC)C(=O)[C@@](O)(C)[C@@H](OC)C[C@@H]1C
O1C(=O)[C@H](C)C[C@H](O)/C=C/[C@@H](C)C(=O)[C@H](CC)[C@@](O)(C)[C@H](C)[C@@H](CC=O)C[C@H]1OC
O1C(=O)[C@H](C)C[C@](O)(C)C(=O)/C=C/C[C@@H](CC)[C@@H](C)[C@H](C)[C@@H](CC=O)[C@@H](O)[C@@H]1OC
O1C(=O)[C@H](C)C[C@@](O)(C)[C@H](CC)[C@@H](C)/C=C/C(=O)[C@@H](C)[C@H](O)[C@@H](OC)C[C@@H]1CC=O
O1C(=O)[C@@H](C)C[C@@](O)(C)[C@@H](O)[C@H](OC)[C@H](CC=O)C[C@H](CC)[C@H](C)[C@H](C)C(=O)/C=C/1
O1C(=O)[C@@H](C)C[C@H](OC)C[C@H](C)[C@@H](O)C(=O)[C@H](C)[C@@H](CC)[C@H](CC=O)[C@@](O)(C)/C=C/1
O1C(=O)[C@H](C)C[C@@H](OC)[C@H](C)[C@@](O)(C)[C@H](C)/C=C/C(=O)[C@@H](CC=O)[C@H](O)C[C@@H]1CC
O1C(=O)[C@H](C)C[C@@H](OC)[C@H](CC=O)[C@@H](C)C(=O)[C@@](O)(C)[C@@H](O)[C@@H](C)[C@H](CC)C/C=C/1
O1C(=O)[C@@H](C)C[C@@H](OC)[C@@](O)(C)[C@@H](O)C[C@H](CC=O)C(=O)[C@H](C)[C@@H](C)[C@@H](CC)/C=C/1
O1C(=O)[C@@H](C)C/C=C/C(=O)[C@@H](C)[C@H](OC)[C@@H](CC=O)[C@H](C)[C@@H](O)[C@@](O)(C)C[C@H]1CC
O1C(=O)[C@@H](C)C/C=C\[C@H](C)[C@@H](O)[C@](O)(C)[C@H](C)[C@@H](CC=O)C(=O)[C@H](CC)C[C@@H]1OC
O1C(=O)[C@@H](C)C/C=C\[C@@H](O)C(=O)[C@H](CC=O)[C@@H](C)C[C@@H](C)[C@H](CC)[C@](O)(C)[C@@H]1OC
O1C(=O)[C@H](C)C/C=C/[C@@H](OC)[C@H](CC=O)[C@@H](C)C(=O)[C@H](C)[C@@H](O)[C@@](O)(C)C[C@@H]1CC
O1C(=O)[C@H](C)CC[C@H](C)[C@@H](C)[C@H](CC=O)C(=O)[C@H](OC)[C@@H](O)[C@@](O)(C)[C@@H](CC)/C=C/1
O1C(=O)[C@@H](C)CC[C@H](CC=O)[C@@](O)(C)[C@@H](C)C(=O)[C@H](C)[C@@H](CC)[C@@H](O)[C@H](OC)/C=C\1
O1C(=O)[C@H](C)CC[C@@H](OC)C(=O)/C=C/[C@@](O)(C)[C@@H](C)[C@H](CC=O)[C@H](O)[C@H](C)[C@H]1CC
O1C(=O)[C@@H](C)CC(=O)C[C@H](O)[C@@H](OC)[C@@](O)(C)[C@H](CC=O)[C@@H](C)[C@@H](CC)[C@@H](C)/C=C/1
O1C(=O)[C@H](C)CC(=O)[C@@H](CC)C[C@](O)(C)[C@H](OC)[C@@H](C)[C@H](C)[C@@H](CC=O)[C@@H](O)/C=C/1
O1C(=O)[C@@H](C)CC(=O)[C@H](O)[C@H](CC=O)[C@H](CC)[C@](O)(C)[C@@H](C)[C@H](OC)/C=C/C[C@@H]1C
O1C(=O)[C@@H](C)CC(=O)/C=C/C[C@@H](CC)[C@@H](CC=O)[C@](O)(C)[C@H](C)[C@@H](O)[C@H](C)[C@@H]1OC
O1C(=O)[C@@H](C)C[C@H](C)C(=O)[C@@H](O)[C@H](C)[C@@H](CC=O)C[C@@H](CC)[C@](O)(C)[C@@H](OC)/C=C/1
O1C(=O)[C@@H](C)C[C@H](C)[C@@H](CC=O)CC(=O)[C@@H](CC)[C@@H](O)[C@H](OC)/C=C/[C@@H](C)[C@@]1(O)C
O1C(=O)[C@H](C)C[C@@H](C)[C@](O)(C)[C@H](CC)/C=C/C[C@H](O)[C@@H](C)[C@@H](CC=O)C(=O)[C@@H]1OC
O1C(=O)[C@@H](C)C[C@H](C)/C=C\[C@H](OC)[C@@H](O)CC(=O)[C@H](C)[C@@H](CC)[C@@H](CC=O)[C@]1(O)C
O1C(=O)[C@H](C)C[C@H](C)[C@@H](C)[C@@H](CC=O)[C@H](O)/C=C\C(=O)[C@@](O)(C)[C@@H](OC)C[C@H]1CC
O1C(=O)[C@H](C)C[C@@H](C)[C@H](CC=O)/C=C\[C@@H](C)[C@](O)(C)[C@H](O)C(=O)[C@@H](CC)C[C@@H]1OC
O1C(=O)[C@H](C)C[C@@H](C)[C@H](OC)[C@H](CC)C(=O)[C@](O)(C)C[C@@H](C)[C@@H](CC=O)[C@H](O)/C=C/1
O1C(=O)[C@@H](C)C[C@@H](CC)C/C=C/C(=O)[C@H](O)[C@@H](C)[C@](O)(C)[C@H](OC)[C@@H](C)[C@@H]1CC=O
O1C(=O)[C@@H](C)C[C@@H](CC)[C@H](C)[C@H](C)/C=C/[C@@H](CC=O)[C@](O)(C)C(=O)[C@@H](O)C[C@@H]1OC
O1C(=O)[C@@H](C)C[C@@H](CC)[C@@H](O)[C@H](OC)[C@](O)(C)[C@H](C)CC(=O)[C@@H](C)[C@H](CC=O)/C=C/1
O1C(=O)[C@@H](C)C[C@H](CC)/C=C/[C@@H](C)[C@@H](O)C(=O)[C@@H](C)[C@](O)(C)[C@H](OC)C[C@H]1CC=O
O1C(=O)[C@@H](C)C[C@@H](CC=O)C(=O)[C@@H](OC)[C@H](CC)C[C@](O)(C)[C@H](C)[C@H](O)[C@H](C)/C=C\1
O1C(=O)[C@@H](C)C[C@H](CC=O)[C@@H](CC)[C@H](C)[C@@H](C)CC(=O)[C@@H](O)[C@](O)(C)[C@H](OC)/C=C/1
O1C(=O)[C@H](C)C[C@@H](CC=O)[C@@](O)(C)[C@H](OC)C/C=C\[C@H](C)[C@H](CC)[C@H](O)C(=O)[C@H]1C
O1C(=O)[C@H](C)C[C@H](O)C[C@@H](C)/C=C/[C@@](O)(C)[C@H](CC=O)[C@H](C)[C@@H](CC)C(=O)[C@H]1OC
O1C(=O)[C@H](C)C[C@@H](O)[C@@H](C)[C@@](O)(C)[C@@H](OC)[C@H](CC=O)CC(=O)[C@@H](C)[C@@H](CC)/C=C\1
O1C(=O)[C@H](C)C[C@@H](O)[C@H](CC=O)C(=O)[C@](O)(C)[C@@H](CC)[C@H](C)[C@@H](OC)/C=C\C[C@@H]1C
O1C(=O)[C@@H](C)C[C@@H](O)[C@@H](OC)[C@@H](CC=O)[C@@H](C)[C@H](C)[C@@](O)(C)C(=O)[C@H](CC)C/C=C/1
O1C(=O)[C@@H](C)C[C@](O)(C)C(=O)[C@H](C)[C@H](CC)[C@H](CC=O)C[C@@H](C)[C@H](O)[C@@H](OC)/C=C/1
O1C(=O)[C@@H](C)C[C@@](O)(C)[C@@H](C)[C@H](O)C(=O)[C@H](C)[C@@H](CC)[C@H](OC)/C=C/C[C@H]1CC=O
O1C(=O)[C@H](C)C[C@@](O)(C)[C@@H](O)C(=O)C[C@H](C)[C@H](OC)[C@H](CC)[C@H](CC=O)[C@@H](C)/C=C/1
O1C(=O)[C@H](C)C[C@@](O)(C)/C=C/[C@@H](CC)[C@@H](OC)CC(=O)[C@H](C)[C@H](C)[C@H](CC=O)[C@H]1O
O1C(=O)[C@@H](C)C[C@@H](OC)[C@@H](C)C[C@H](O)/C=C/[C@H](C)[C@@H](CC=O)[C@](O)(C)C(=O)[C@H]1CC
O1C(=O)[C@@H](C)C[C@@H](OC)[C@H](CC)[C@@H](CC=O)[C@H](C)[C@@](O)(C)[C@@H](O)C(=O)[C@H](C)C/C=C/1
O1C(=O)[C@@H](C)C[C@H](OC)[C@@](O)(C)C[C@@H](C)[C@H](O)C(=O)[C@@H](C)[C@H](CC)[C@H](CC=O)/C=C/1
O1C(=O)[C@H](C)C/C=C\C[C@@H](CC=O)[C@H](C)[C@@H](O)[C@@H](C)[C@](O)(C)[C@@H](OC)C(=O)[C@H]1CC
O1C(=O)[C@@H](C)C/C=C\[C@H](C)CC(=O)[C@@H](CC=O)[C@@](O)(C)[C@H](CC)[C@H](O)[C@H](C)[C@@H]1OC
O1C(=O)[C@H](C)C/C=C/[C@@H](CC=O)[C@H](C)[C@@H](OC)[C@H](C)CC(=O)[C@@H](CC)[C@@H](O)[C@]1(O)C
O1C(=O)[C@@H](C)C/C=C/[C@@](O)(C)[C@H](OC)[C@@H](CC=O)C(=O)[C@H](C)[C@H](CC)[C@H](O)C[C@H]1C
O1C(=O)[C@H](C)C(=O)C[C@H](C)[C@H](CC=O)[C@@](O)(C)C[C@H](OC)[C@H](CC)[C@@H](O)[C@H](C)/C=C\1
O1C(=O)[C@H](C)C(=O)C[C@H](CC)/C=C/[C@@H](CC=O)C[C@@H](C)[C@H](C)[C@H](O)[C@@](O)(C)[C@H]1OC
O1C(=O)[C@H](C)C(=O)C[C@](O)(C)[C@@H](CC)[C@@H](C)/C=C\[C@@H](C)[C@H](O)[C@H](OC)C[C@H]1CC=O
O1C(=O)[C@H](C)C(=O)C/C=C/[C@@H](OC)C[C@H](O)[C@@H](CC=O)[C@@H](C)[C@@H](CC)[C@H](C)[C@@]1(O)C
O1C(=O)[C@@H](C)C(=O)C[C@H](C)[C@H](CC)/C=C/[C@@](O)(C)C[C@H](C)[C@@H](CC=O)[C@@H](O)[C@@H]1OC
O1C(=O)[C@H](C)C(=O)C[C@@H](CC=O)[C@@H](OC)[C@](O)(C)[C@H](CC)[C@@H](C)[C@H](O)/C=C/C[C@H]1C
O1C(=O)[C@H](C)C(=O)C[C@@H](OC)[C@@H](C)[C@H](O)[C@H](CC)[C@@](O)(C)[C@H](C)[C@H](CC=O)C/C=C/1
O1C(=O)[C@H](C)C(=O)[C@@H](C)C[C@H](OC)[C@@H](CC=O)[C@H](CC)C[C@@H](C)[C@H](O)[C@](O)(C)/C=C\1
O1C(=O)[C@H](C)C(=O)[C@H](C)[C@@H](CC)[C@@H](C)[C@H](CC=O)C[C@H](O)[C@H](OC)/C=C/C[C@@]1(O)C
O1C(=O)[C@H](C)C(=O)[C@@H](C)[C@H](O)[C@H](OC)CC[C@@](O)(C)[C@H](CC)[C@@H](CC=O)[C@H](C)/C=C/1
O1C(=O)[C@@H](C)C(=O)[C@H](C)/C=C\[C@@H](C)CC[C@H](CC)[C@H](CC=O)[C@H](O)[C@@](O)(C)[C@@H]1OC
O1C(=O)[C@@H](C)C(=O)[C@H](C)C[C@@](O)(C)[C@H](OC)/C=C\[C@H](C)[C@@H](CC=O)[C@H](O)C[C@@H]1CC
O1C(=O)[C@H](C)C(=O)[C@H](C)[C@@H](CC=O)C[C@@](O)(C)[C@H](OC)[C@@H](O)[C@@H](C)[C@@H](CC)C/C=C/1
O1C(=O)[C@H](C)C(=O)[C@@H](C)[C@@](O)(C)[C@@H](O)[C@H](CC)[C@@H](OC)CC[C@H](C)[C@H](CC=O)/C=C/1
O1C(=O)[C@@H](C)C(=O)[C@H](CC)C[C@H](C)[C@@H](CC=O)[C@@](O)(C)[C@H](C)[C@@H](OC)/C=C/C[C@H]1O
O1C(=O)[C@H](C)C(=O)[C@@H](CC)[C@H](C)[C@](O)(C)C[C@H](CC=O)[C@H](OC)[C@@H](C)[C@H](O)C/C=C\1
O1C(=O)[C@H](C)C(=O)[C@@H](CC)[C@@H](O)CC[C@@H](CC=O)[C@@H](C)[C@@H](C)[C@@](O)(C)[C@@H](OC)/C=C/1
O1C(=O)[C@@H](C)C(=O)[C@H](CC)[C@H](OC)[C@@H](CC=O)/C=C/C[C@H](C)[C@@H](O)[C@](O)(C)C[C@H]1C
O1C(=O)[C@@H](C)C(=O)[C@@H](CC=O)CC[C@H](OC)[C@@H](C)[C@](O)(C)[C@H](CC)[C@@H](O)[C@H](C)/C=C/1
O1C(=O)[C@H](C)C(=O)[C@@H](CC=O)[C@H](C)[C@H](O)[C@](O)(C)CC[C@@H](C)[C@@H](CC)[C@H](OC)/C=C/1
O1C(=O)[C@@H](C)C(=O)[C@@H](CC=O)[C@@](O)(C)C[C@H](C)/C=C/[C@H](C)[C@H](O)[C@H](OC)C[C@H]1CC
O1C(=O)[C@@H](C)C(=O)[C@@H](CC=O)/C=C/[C@H](CC)C[C@@](O)(C)[C@@H](O)[C@H](C)[C@@H](C)C[C@@H]1OC
O1C(=O)[C@@H](C)C(=O)[C@H](O)[C@H](C)CC[C@H](OC)[C@H](C)[C@@H](CC)[C@H](CC=O)[C@@](O)(C)/C=C/1
O1C(=O)[C@H](C)C(=O)[C@@H](O)[C@H](CC)[C@H](C)/C=C/[C@H](CC=O)C[C@](O)(C)[C@@H](OC)C[C@@H]1C
O1C(=O)[C@@H](C)C(=O)[C@@H](O)[C@@](O)(C)/C=C/[C@H](CC=O)[C@H](C)[C@@H](CC)C[C@H](C)C[C@@H]1OC
O1C(=O)[C@H](C)C(=O)[C@@](O)(C)C[C@H](CC)[C@@H](O)[C@H](C)C[C@@H](C)[C@H](CC=O)[C@@H](OC)/C=C\1
O1C(=O)[C@@H](C)C(=O)[C@](O)(C)[C@@H](C)/C=C/[C@H](CC)C[C@@H](C)[C@H](O)[C@H](OC)C[C@H]1CC=O
O1C(=O)[C@H](C)C(=O)[C@](O)(C)[C@@H](CC=O)[C@H](C)[C@@H](C)C[C@H](OC)[C@@H](CC)[C@@H](O)C/C=C\1
O1C(=O)[C@@H](C)C(=O)[C@](O)(C)[C@H](OC)/C=C/CC[C@@H](C)[C@H](C)[C@@H](CC)[C@H](CC=O)[C@H]1O
O1C(=O)[C@@H](C)C(=O)[C@@H](OC)C[C@H](C)/C=C/[C@@](O)(C)[C@@H](C)[C@@H](CC=O)[C@@H](O)C[C@H]1CC
O1C(=O)[C@@H](C)C(=O)[C@H](OC)[C@@H](C)[C@](O)(C)[C@H](O)[C@H](CC=O)[C@@H](CC)C[C@H](C)C/C=C\1
O1C(=O)[C@@H](C)C(=O)[C@@H](OC)[C@H](O)[C@@H](C)[C@H](CC=O)[C@@](O)(C)CC[C@@H](C)[C@@H](CC)/C=C/1
O1C(=O)[C@H](C)C(=O)[C@@H](OC)/C=C\[C@@H](O)[C@H](C)[C@H](CC)C[C@@H](CC=O)[C@@](O)(C)C[C@@H]1C
O1C(=O)[C@@H](C)C(=O)/C=C\[C@@H](C)[C@@H](C)[C@@H](CC)[C@@H](CC=O)[C@@](O)(C)C[C@@H](O)C[C@@H]1OC
O1C(=O)[C@H](C)C(=O)/C=C\[C@@H](CC)[C@](O)(C)C[C@@H](C)C[C@H](C)[C@H](CC=O)[C@@H](O)[C@@H]1OC
O1C(=O)[C@@H](C)C(=O)/C=C/[C@](O)(C)[C@H](C)C[C@@H](C)[C@H](CC)[C@@H](O)[C@H](OC)C[C@H]1CC=O
O1C(=O)[C@H](C)[C@H](C)CC[C@@](O)(C)/C=C/C(=O)[C@H](O)[C@@H](CC)[C@@H](CC=O)[C@H](C)[C@H]1OC
O1C(=O)[C@H](C)[C@@H](C)C[C@@H](CC)C(=O)[C@H](OC)C[C@H](C)[C@H](CC=O)[C@@H](O)[C@@](O)(C)/C=C/1
O1C(=O)[C@H](C)[C@H](C)C[C@@H](O)[C@](O)(C)[C@@H](CC)/C=C/C(=O)[C@H](CC=O)[C@H](OC)C[C@H]1C
O1C(=O)[C@@H](C)[C@H](C)C/C=C/C(=O)[C@@H](CC)[C@](O)(C)[C@H](O)[C@@H](C)[C@H](CC=O)C[C@@H]1OC
O1C(=O)[C@@H](C)[C@H](C)CC(=O)[C@@](O)(C)[C@@H](C)[C@H](OC)C[C@@H](CC)[C@H](CC=O)[C@H](O)/C=C/1
O1C(=O)[C@H](C)[C@H](C)C[C@@H](CC=O)C(=O)C[C@](O)(C)[C@@H](CC)[C@@H](OC)/C=C\[C@H](C)[C@@H]1O
O1C(=O)[C@H](C)[C@@H](C)C[C@@](O)(C)[C@H](CC=O)/C=C/[C@H](C)[C@@H](O)C(=O)[C@@H](CC)C[C@@H]1OC
O1C(=O)[C@@H](C)[C@H](C)C(=O)CC[C@@H](OC)[C@H](CC=O)[C@@H](C)[C@@H](CC)[C@H](O)[C@@](O)(C)/C=C/1
O1C(=O)[C@H](C)[C@H](C)C(=O)[C@@H](C)[C@H](O)[C@@](O)(C)C[C@H](CC)[C@H](OC)/C=C/C[C@H]1CC=O
O1C(=O)[C@@H](C)[C@@H](C)C(=O)[C@@H](O)C[C@@H](CC=O)C[C@@H](OC)[C@H](CC)[C@](O)(C)[C@H](C)/C=C\1
O1C(=O)[C@@H](C)[C@H](C)C(=O)[C@H](OC)[C@@H](CC=O)[C@@H](C)CC[C@@H](CC)[C@@H](O)[C@](O)(C)/C=C/1
O1C(=O)[C@@H](C)[C@@H](C)[C@H](C)CCC(=O)/C=C/[C@H](CC=O)[C@@](O)(C)[C@H](OC)[C@@H](CC)[C@@H]1O
O1C(=O)[C@@H](C)[C@H](C)[C@@H](C)[C@H](CC)[C@@H](CC=O)/C=C/[C@@](O)(C)[C@@H](O)CC(=O)C[C@H]1OC
O1C(=O)[C@@H](C)[C@H](C)[C@H](C)[C@H](O)/C=C/[C@](O)(C)[C@@H](CC=O)CCC(=O)[C@@H](CC)[C@@H]1OC
O1C(=O)[C@@H](C)[C@@H](C)[C@H](C)/C=C/[C@@H](CC)[C@@H](O)[C@@H](CC=O)C[C@@](O)(C)[C@H](OC)CC1=O
O1C(=O)[C@H](C)[C@@H](C)[C@@H](CC)C/C=C/[C@@H](CC=O)[C@H](C)[C@](O)(C)C(=O)[C@@H](O)C[C@@H]1OC
O1C(=O)[C@H](C)[C@@H](C)[C@@H](CC)[C@H](CC=O)[C@H](C)C(=O)[C@@H](O)CC[C@@](O)(C)[C@H](OC)/C=C\1
O1C(=O)[C@H](C)[C@H](C)[C@H](CC)[C@@](O)(C)/C=C/CC(=O)[C@@H](C)[C@@H](O)[C@@H](OC)C[C@@H]1CC=O
O1C(=O)[C@@H](C)[C@H](C)[C@@H](CC=O)C[C@H](CC)CC(=O)[C@H](OC)[C@@H](O)[C@](O)(C)[C@@H](C)/C=C/1
O1C(=O)[C@@H](C)[C@@H](C)[C@H](CC=O)C(=O)[C@H](OC)/C=C/CC[C@@H](C)[C@H](CC)[C@H](O)[C@@]1(O)C
O1C(=O)[C@@H](C)[C@H](C)[C@@H](CC=O)[C@H](O)C(=O)[C@@](O)(C)/C=C/C[C@H](CC)[C@H](OC)C[C@H]1C
O1C(=O)[C@H](C)[C@@H](C)[C@@H](CC=O)[C@H](OC)[C@@](O)(C)[C@H](C)[C@@H](O)[C@@H](CC)CC(=O)C/C=C\1
O1C(=O)[C@@H](C)[C@H](C)[C@H](O)C[C@H](C)[C@@H](CC)[C@@H](OC)CC(=O)[C@H](CC=O)[C@](O)(C)/C=C/1
O1C(=O)[C@@H](C)[C@H](C)[C@@H](O)[C@H](C)[C@H](OC)C[C@@H](CC=O)C(=O)[C@](O)(C)/C=C/C[C@@H]1CC
O1C(=O)[C@H](C)[C@@H](C)[C@@H](O)[C@](O)(C)C(=O)C[C@@H](CC)[C@@H](OC)[C@H](C)[C@@H](CC=O)C/C=C/1
O1C(=O)[C@@H](C)[C@H](C)[C@@H](O)/C=C/[C@@H](CC=O)[C@@H](OC)C(=O)CC[C@@H](C)[C@H](CC)[C@@]1(O)C
O1C(=O)[C@H](C)[C@H](C)[C@](O)(C)C(=O)C[C@@H](OC)[C@@H](C)[C@H](CC)[C@H](O)/C=C/C[C@@H]1CC=O
O1C(=O)[C@@H](C)[C@H](C)[C@](O)(C)[C@@H](CC)[C@H](O)[C@@H](CC=O)C[C@H](OC)C(=O)[C@@H](C)C/C=C/1
O1C(=O)[C@@H](C)[C@@H](C)[C@](O)(C)[C@H](OC)C[C@H](CC)CC(=O)[C@H](C)[C@H](CC=O)[C@H](O)/C=C/1
O1C(=O)[C@H](C)[C@@H](C)[C@H](OC)C[C@H](O)C(=O)/C=C/[C@@H](C)[C@H](CC=O)[C@](O)(C)C[C@H]1CC
O1C(=O)[C@@H](C)[C@H](C)[C@@H](OC)[C@H](C)CC[C@](O)(C)[C@H](O)[C@@H](CC)[C@@H](CC=O)C(=O)/C=C/1
O1C(=O)[C@@H](C)[C@@H](C)[C@H](OC)[C@@H](CC=O)[C@H](CC)/C=C/[C@H](O)CCC(=O)[C@@H](C)[C@@]1(O)C
O1C(=O)[C@H](C)[C@@H](C)[C@H](OC)/C=C\C[C@@H](O)[C@H](CC)C(=O)[C@@H](CC=O)[C@](O)(C)C[C@H]1C
O1C(=O)[C@@H](C)[C@@H](C)/C=C/C[C@@H](CC=O)[C@H](O)[C@H](C)[C@@](O)(C)C(=O)[C@H](CC)C[C@H]1OC
O1C(=O)[C@@H](C)[C@H](C)/C=C/[C@H](CC)C[C@H](CC=O)[C@@H](C)CC(=O)[C@@H](O)[C@](O)(C)[C@@H]1OC
O1C(=O)[C@H](C)[C@@H](C)/C=C/[C@H](O)[C@H](CC)C(=O)C[C@H](C)[C@](O)(C)[C@H](OC)C[C@H]1CC=O
O1C(=O)[C@@H](C)[C@@H](C)CCC(=O)[C@@H](CC)[C@H](C)[C@@H](OC)[C@@H](O)[C@](O)(C)[C@H](CC=O)/C=C/1
O1C(=O)[C@@H](C)[C@H](C)C[C@H](C)[C@@H](O)CC(=O)[C@H](CC)[C@@H](CC=O)[C@@](O)(C)[C@@H](OC)/C=C/1
O1C(=O)[C@H](C)[C@@H](C)C[C@H](CC=O)/C=C/[C@@](O)(C)[C@H](OC)C(=O)[C@@H](CC)[C@@H](O)C[C@H]1C
O1C(=O)[C@@H](C)[C@@H](C)C[C@@H](OC)[C@@H](CC)[C@H](O)[C@](O)(C)[C@H](CC=O)C(=O)[C@@H](C)C/C=C/1
O1C(=O)[C@H](C)[C@H](C)CC/C=C/[C@@H](CC=O)[C@@](O)(C)C(=O)[C@@H](C)[C@H](CC)[C@@H](O)[C@@H]1OC
O1C(=O)[C@@H](C)[C@@H](C)C[C@@H](CC)[C@@H](CC=O)[C@H](C)[C@](O)(C)C(=O)[C@H](OC)/C=C/C[C@@H]1O
O1C(=O)[C@@H](C)[C@H](C)C[C@@H](O)/C=C/C(=O)[C@H](CC)[C@@](O)(C)[C@H](C)[C@H](CC=O)C[C@@H]1OC
O1C(=O)[C@H](C)[C@@H](C)C/C=C\[C@H](CC)C[C@H](CC=O)C(=O)[C@@H](C)[C@@H](O)[C@@](O)(C)[C@@H]1OC
O1C(=O)[C@H](C)[C@H](C)C(=O)C[C@H](OC)/C=C/[C@@H](C)[C@H](CC)[C@@H](O)[C@@](O)(C)C[C@@H]1CC=O
O1C(=O)[C@@H](C)[C@@H](C)C(=O)[C@@H](CC=O)[C@H](C)[C@@H](OC)C[C@@](O)(C)[C@H](CC)[C@@H](O)C/C=C/1
O1C(=O)[C@H](C)[C@@H](C)C(=O)[C@@](O)(C)[C@@H](OC)[C@H](CC=O)CC[C@H](C)[C@@H](CC)[C@H](O)/C=C/1
O1C(=O)[C@H](C)[C@@H](C)[C@H](C)C[C@H](CC)[C@H](CC=O)/C=C/C(=O)[C@](O)(C)[C@H](OC)C[C@@H]1O
O1C(=O)[C@H](C)[C@H](C)[C@@H](C)C(=O)[C@@H](OC)C[C@](O)(C)[C@@H](O)[C@@H](CC)[C@H](CC=O)C/C=C\1
O1C(=O)[C@H](C)[C@@H](C)[C@H](C)[C@H](O)C(=O)C[C@H](OC)C[C@@H](CC)[C@@H](CC=O)[C@](O)(C)/C=C/1
O1C(=O)[C@H](C)[C@@H](C)[C@H](C)[C@H](OC)[C@H](O)/C=C/[C@H](CC)C[C@@H](CC=O)[C@](O)(C)CC1=O
O1C(=O)[C@H](C)[C@@H](C)[C@@H](CC)CC(=O)[C@H](OC)[C@H](CC=O)[C@](O)(C)[C@H](C)[C@@H](O)C/C=C/1
O1C(=O)[C@H](C)[C@@H](C)[C@@H](CC)[C@H](C)[C@](O)(C)[C@@H](O)C(=O)CC[C@H](CC=O)[C@@H](OC)/C=C/1
O1C(=O)[C@H](C)[C@@H](C)[C@H](CC)[C@@](O)(C)C[C@@H](CC=O)C(=O)[C@H](C)[C@@H](OC)/C=C\C[C@H]1O
O1C(=O)[C@@H](C)[C@H](C)[C@H](CC)/C=C/[C@H](O)C(=O)C[C@@](O)(C)[C@@H](C)[C@H](CC=O)C[C@@H]1OC
O1C(=O)[C@@H](C)[C@H](C)[C@@H](CC=O)C(=O)C[C@@H](C)C[C@@H](CC)[C@H](O)[C@@](O)(C)[C@H](OC)/C=C\1
O1C(=O)[C@H](C)[C@H](C)[C@H](CC=O)[C@@H](CC)[C@@H](O)/C=C/[C@@H](OC)C[C@H](C)[C@@](O)(C)CC1=O
O1C(=O)[C@@H](C)[C@H](C)[C@H](CC=O)[C@H](OC)C[C@](O)(C)[C@@H](O)[C@@H](CC)C(=O)[C@@H](C)C/C=C/1
O1C(=O)[C@H](C)[C@H](C)[C@@H](O)C[C@@H](CC=O)[C@](O)(C)[C@@H](OC)CC(=O)[C@H](C)[C@@H](CC)/C=C\1
O1C(=O)[C@H](C)[C@@H](C)[C@H](O)[C@@H](C)C[C@H](CC=O)[C@](O)(C)C(=O)[C@@H](OC)/C=C\C[C@@H]1CC
O1C(=O)[C@H](C)[C@H](C)[C@@H](O)[C@@H](CC=O)[C@H](CC)C(=O)[C@@H](C)[C@H](OC)C[C@@](O)(C)C/C=C/1
O1C(=O)[C@@H](C)[C@@H](C)[C@@H](O)/C=C/CC(=O)[C@H](CC)C[C@@H](C)[C@H](CC=O)[C@](O)(C)[C@@H]1OC
O1C(=O)[C@H](C)[C@@H](C)[C@](O)(C)C[C@H](CC=O)C[C@H](C)[C@@H](CC)[C@H](OC)/C=C/C(=O)[C@@H]1O
O1C(=O)[C@@H](C)[C@@H](C)[C@](O)(C)[C@H](C)/C=C/[C@@H](OC)C[C@@H](CC=O)C(=O)[C@H](CC)C[C@H]1O
O1C(=O)[C@H](C)[C@H](C)[C@@](O)(C)[C@@H](O)[C@H](C)[C@H](OC)CCC(=O)[C@H](CC)[C@H](CC=O)/C=C/1
O1C(=O)[C@@H](C)[C@H](C)[C@](O)(C)/C=C/[C@H](OC)[C@H](C)[C@H](O)C[C@@H](CC)[C@H](CC=O)CC1=O
O1C(=O)[C@H](C)[C@@H](C)[C@H](OC)C(=O)[C@@H](CC)[C@H](C)[C@](O)(C)[C@H](O)C[C@H](CC=O)C/C=C\1
O1C(=O)[C@@H](C)[C@H](C)[C@H](OC)[C@@H](CC)/C=C/C[C@@H](O)CC(=O)[C@@H](C)[C@H](CC=O)[C@@]1(O)C
O1C(=O)[C@H](C)[C@@H](C)[C@@H](OC)[C@@](O)(C)[C@H](C)C[C@@H](CC=O)C(=O)[C@H](O)/C=C/C[C@@H]1CC
O1C(=O)[C@@H](C)[C@@H](C)/C=C\C[C@](O)(C)[C@@H](OC)[C@@H](C)[C@@H](CC=O)C(=O)[C@H](CC)C[C@H]1O
O1C(=O)[C@@H](C)[C@H](C)/C=C/[C@H](C)C(=O)[C@](O)(C)[C@H](CC)CC[C@H](CC=O)[C@H](O)[C@H]1OC
O1C(=O)[C@H](C)[C@H](C)/C=C/[C@@H](CC=O)[C@@](O)(C)[C@@H](CC)CC(=O)[C@H](O)[C@H](OC)C[C@@H]1C
O1C(=O)[C@@H](C)[C@H](C)/C=C\[C@H](OC)C(=O)[C@@H](CC)C[C@@H](O)[C@H](C)[C@H](CC=O)C[C@@]1(O)C
O1C(=O)[C@@H](C)[C@@H](CC)CC(=O)[C@@H](OC)[C@@H](C)C[C@H](C)[C@H](CC=O)[C@H](O)[C@@](O)(C)/C=C\1
O1C(=O)[C@@H](C)[C@H](CC)C[C@H](CC=O)[C@H](C)C/C=C/[C@@H](C)[C@](O)(C)[C@H](OC)C(=O)[C@@H]1O
O1C(=O)[C@H](C)[C@@H](CC)C[C@@](O)(C)[C@@H](O)/C=C/[C@H](CC=O)[C@@H](C)C(=O)[C@@H](C)C[C@@H]1OC
O1C(=O)[C@@H](C)[C@H](CC)CC[C@H](C)[C@H](OC)[C@@](O)(C)C(=O)[C@@H](C)[C@@H](CC=O)[C@H](O)/C=C/1
O1C(=O)[C@H](C)[C@@H](CC)C[C@H](C)[C@@](O)(C)[C@H](O)[C@H](CC=O)C(=O)[C@@H](OC)/C=C\C[C@@H]1C
O1C(=O)[C@H](C)[C@H](CC)C[C@H](O)C(=O)[C@@H](CC=O)[C@H](C)[C@@H](OC)[C@H](C)[C@](O)(C)C/C=C/1
O1C(=O)[C@@H](C)[C@@H](CC)C[C@@H](OC)[C@H](O)[C@H](C)[C@@H](C)CC(=O)[C@@H](CC=O)[C@](O)(C)/C=C/1
O1C(=O)[C@H](C)[C@H](CC)C(=O)C[C@@H](C)[C@@H](C)[C@H](CC=O)[C@@H](O)[C@@H](OC)/C=C\C[C@@]1(O)C
O1C(=O)[C@H](C)[C@@H](CC)C(=O)[C@H](C)[C@](O)(C)CC[C@H](OC)[C@@H](CC=O)[C@H](O)[C@@H](C)/C=C\1
O1C(=O)[C@H](C)[C@@H](CC)C(=O)[C@](O)(C)C/C=C/C[C@H](C)[C@@H](C)[C@@H](CC=O)[C@H](O)[C@H]1OC
O1C(=O)[C@@H](C)[C@H](CC)C(=O)/C=C/[C@@H](CC=O)[C@H](O)[C@@H](OC)C[C@H](C)[C@](O)(C)C[C@@H]1C
O1C(=O)[C@H](C)[C@@H](CC)[C@@H](C)C(=O)C[C@H](O)[C@H](OC)[C@@](O)(C)[C@H](C)[C@@H](CC=O)C/C=C/1
O1C(=O)[C@H](C)[C@@H](CC)[C@H](C)[C@H](CC=O)[C@H](O)C(=O)[C@H](OC)CC[C@@H](C)[C@](O)(C)/C=C/1
O1C(=O)[C@@H](C)[C@H](CC)[C@H](C)[C@@H](OC)CC(=O)[C@@H](O)[C@@H](C)[C@@](O)(C)/C=C\C[C@H]1CC=O
O1C(=O)[C@@H](C)[C@H](CC)[C@H](C)C[C@@H](O)C[C@@H](CC=O)[C@H](OC)[C@@H](C)[C@](O)(C)C(=O)/C=C/1
O1C(=O)[C@@H](C)[C@H](CC)[C@H](C)C(=O)/C=C/[C@H](OC)[C@H](C)CC[C@H](CC=O)[C@H](O)[C@]1(O)C
O1C(=O)[C@H](C)[C@@H](CC)[C@@H](C)[C@@H](O)[C@H](C)[C@@H](OC)CC(=O)[C@](O)(C)/C=C/C[C@@H]1CC=O
O1C(=O)[C@@H](C)[C@H](CC)[C@H](C)[C@H](OC)/C=C\[C@H](CC=O)C[C@H](O)C(=O)[C@@H](C)C[C@@]1(O)C
O1C(=O)[C@@H](C)[C@H](CC)[C@H](CC=O)C[C@H](C)[C@@H](O)CC(=O)[C@H](C)[C@@](O)(C)[C@H](OC)/C=C/1
O1C(=O)[C@@H](C)[C@H](CC)[C@H](CC=O)[C@@H](C)/C=C/C[C@H](OC)C(=O)[C@H](O)[C@](O)(C)C[C@@H]1C
O1C(=O)[C@@H](C)[C@@H](CC)[C@H](CC=O)[C@](O)(C)[C@H](C)C[C@H](OC)[C@H](O)C(=O)[C@H](C)C/C=C/1
O1C(=O)[C@H](C)[C@H](CC)[C@H](CC=O)/C=C/[C@](O)(C)[C@@H](OC)[C@@H](C)CCC(=O)[C@@H](C)[C@@H]1O
O1C(=O)[C@H](C)[C@H](CC)[C@@H](O)C(=O)[C@H](C)[C@@H](OC)[C@H](CC=O)C[C@@](O)(C)/C=C/C[C@H]1C
O1C(=O)[C@@H](C)[C@H](CC)[C@H](O)[C@H](C)[C@@H](OC)[C@H](CC=O)C(=O)[C@@](O)(C)C[C@H](C)C/C=C/1
O1C(=O)[C@@H](C)[C@@H](CC)[C@H](O)[C@@H](OC)C(=O)[C@@H](C)[C@@H](C)CC[C@@H](CC=O)[C@](O)(C)/C=C\1
O1C(=O)[C@@H](C)[C@H](CC)[C@](O)(C)C[C@@H](OC)[C@H](C)C(=O)[C@@H](C)[C@@H](O)/C=C/C[C@H]1CC=O
O1C(=O)[C@H](C)[C@H](CC)[C@@](O)(C)[C@H](C)C(=O)CC[C@@H](OC)[C@H](CC=O)[C@H](O)[C@@H](C)/C=C/1
O1C(=O)[C@H](C)[C@@H](CC)[C@](O)(C)[C@@H](CC=O)[C@@H](OC)CCC(=O)[C@@H](C)[C@H](C)[C@H](O)/C=C/1
O1C(=O)[C@H](C)[C@@H](CC)[C@](O)(C)/C=C/C[C@H](O)[C@H](OC)C(=O)[C@@H](C)[C@H](CC=O)C[C@@H]1C
O1C(=O)[C@@H](C)[C@H](CC)[C@@H](OC)C[C@@H](O)[C@H](CC=O)[C@](O)(C)[C@@H](C)C(=O)[C@H](C)C/C=C\1
O1C(=O)[C@@H](C)[C@@H](CC)[C@H](OC)[C@@H](C)C[C@H](CC=O)[C@@](O)(C)CC(=O)[C@@H](C)[C@H](O)/C=C\1
O1C(=O)[C@@H](C)[C@H](CC)[C@@H](OC)[C@@H](O)[C@@H](CC=O)C(=O)[C@@H](C)C[C@@](O)(C)/C=C/C[C@H]1C
O1C(=O)[C@@H](C)[C@@H](CC)/C=C\CC(=O)[C@@H](C)[C@H](CC=O)[C@@](O)(C)[C@@H](C)[C@H](O)C[C@@H]1OC
O1C(=O)[C@H](C)[C@H](CC)/C=C\C(=O)[C@@H](O)C[C@H](C)C[C@@H](C)[C@@H](CC=O)[C@](O)(C)[C@@H]1OC
O1C(=O)[C@@H](C)[C@@H](CC)/C=C/[C@H](CC=O)C[C@@H](OC)C(=O)[C@H](C)[C@@H](O)[C@](O)(C)C[C@H]1C
O1C(=O)[C@H](C)[C@H](CC)/C=C\[C@](O)(C)[C@H](C)[C@@H](O)C[C@@H](CC=O)C(=O)[C@H](C)C[C@@H]1OC
O1C(=O)[C@H](C)[C@H](CC=O)CC(=O)C[C@](O)(C)[C@H](C)[C@H](C)[C@H](CC)[C@@H](O)[C@@H](OC)/C=C\1
O1C(=O)[C@H](C)[C@@H](CC=O)C[C@H](C)[C@@H](O)[C@H](C)/C=C/C(=O)[C@@](O)(C)[C@H](OC)C[C@H]1CC
O1C(=O)[C@H](C)[C@@H](CC=O)C[C@](O)(C)C[C@H](C)[C@@H](OC)[C@H](O)[C@H](C)[C@H](CC)C(=O)/C=C\1
O1C(=O)[C@H](C)[C@@H](CC=O)C/C=C\[C@@H](CC)C[C@](O)(C)C(=O)[C@@H](C)[C@H](C)[C@@H](O)[C@H]1OC
O1C(=O)[C@@H](C)[C@H](CC=O)CC(=O)/C=C/[C@@H](OC)[C@H](CC)[C@H](C)[C@H](O)[C@](O)(C)C[C@@H]1C
O1C(=O)[C@@H](C)[C@@H](CC=O)C[C@@H](CC)[C@@H](C)[C@H](OC)[C@@H](C)[C@](O)(C)C(=O)[C@@H](O)C/C=C\1
O1C(=O)[C@@H](C)[C@H](CC=O)C[C@@](O)(C)/C=C/[C@H](CC)[C@@H](C)CC(=O)[C@H](C)[C@@H](O)[C@H]1OC
O1C(=O)[C@@H](C)[C@H](CC=O)C(=O)C[C@H](CC)[C@@H](O)[C@@H](C)[C@@H](C)[C@H](OC)/C=C\C[C@]1(O)C
O1C(=O)[C@@H](C)[C@H](CC=O)C(=O)[C@@H](C)/C=C/[C@H](C)C[C@](O)(C)[C@@H](CC)[C@@H](O)C[C@H]1OC
O1C(=O)[C@@H](C)[C@@H](CC=O)C(=O)[C@H](O)[C@@H](C)CC[C@H](C)[C@@H](CC)[C@@](O)(C)[C@H](OC)/C=C/1
O1C(=O)[C@H](C)[C@@H](CC=O)C(=O)[C@@H](OC)[C@@](O)(C)/C=C/[C@@H](O)C[C@@H](C)[C@H](CC)C[C@@H]1C
O1C(=O)[C@H](C)[C@@H](CC=O)[C@H](C)C[C@H](C)[C@@H](OC)[C@](O)(C)[C@H](O)C(=O)[C@@H](CC)C/C=C\1
O1C(=O)[C@@H](C)[C@@H](CC=O)[C@H](C)[C@H](C)[C@@H](OC)[C@H](O)[C@](O)(C)CCC(=O)[C@H](CC)/C=C/1
O1C(=O)[C@@H](C)[C@@H](CC=O)[C@H](C)[C@](O)(C)C(=O)[C@H](CC)[C@H](O)C[C@@H](OC)/C=C/C[C@H]1C
O1C(=O)[C@@H](C)[C@H](CC=O)[C@@H](C)/C=C/[C@](O)(C)C(=O)[C@@H](C)[C@H](O)C[C@@H](CC)C[C@@H]1OC
O1C(=O)[C@H](C)[C@@H](CC=O)[C@@H](C)C(=O)[C@@H](C)C[C@@H](O)C[C@@H](CC)[C@](O)(C)[C@H](OC)/C=C/1
O1C(=O)[C@@H](C)[C@H](CC=O)[C@@H](C)[C@H](CC)[C@H](OC)CC(=O)[C@H](C)[C@@](O)(C)/C=C/C[C@H]1O
O1C(=O)[C@H](C)[C@@H](CC=O)[C@@H](C)[C@@H](OC)C/C=C\C[C@H](O)[C@@H](C)[C@@H](CC)C(=O)[C@]1(O)C
O1C(=O)[C@@H](C)[C@H](CC=O)[C@H](CC)C[C@@](O)(C)[C@H](OC)CC(=O)[C@H](C)[C@@H](C)[C@@H](O)/C=C/1
O1C(=O)[C@@H](C)[C@H](CC=O)[C@@H](CC)[C@@H](C)C[C@H](O)/C=C/C(=O)[C@](O)(C)[C@@H](OC)C[C@@H]1C
O1C(=O)[C@H](C)[C@H](CC=O)[C@H](CC)[C@@H](O)[C@@](O)(C)C(=O)[C@H](OC)[C@@H](C)C[C@@H](C)C/C=C/1
O1C(=O)[C@H](C)[C@H](CC=O)[C@H](CC)/C=C/CC(=O)[C@@](O)(C)C[C@H](C)[C@H](C)[C@@H](O)[C@H]1OC
O1C(=O)[C@@H](C)[C@H](CC=O)[C@@H](O)C[C@](O)(C)C[C@@H](CC)[C@H](C)[C@@H](OC)/C=C\C(=O)[C@H]1C
O1C(=O)[C@H](C)[C@H](CC=O)[C@@H](O)[C@@H](C)C/C=C/[C@@H](C)[C@](O)(C)C(=O)[C@H](CC)C[C@@H]1OC
O1C(=O)[C@H](C)[C@@H](CC=O)[C@H](O)[C@@](O)(C)[C@@H](C)[C@H](OC)C(=O)CC[C@H](C)[C@@H](CC)/C=C/1
O1C(=O)[C@H](C)[C@H](CC=O)[C@@](O)(C)CC[C@H](O)[C@@H](C)[C@H](C)[C@@H](OC)/C=C\C(=O)[C@@H]1CC
O1C(=O)[C@H](C)[C@H](CC=O)[C@@](O)(C)C(=O)[C@H](CC)[C@@H](C)C[C@H](OC)[C@@H](C)[C@@H](O)C/C=C/1
O1C(=O)[C@@H](C)[C@H](CC=O)[C@](O)(C)[C@@H](CC)C[C@H](C)CC(=O)[C@H](C)[C@H](O)[C@H](OC)/C=C/1
O1C(=O)[C@H](C)[C@@H](CC=O)[C@@](O)(C)[C@@H](OC)[C@@H](C)C/C=C\C(=O)[C@@H](CC)[C@@H](O)C[C@H]1C
O1C(=O)[C@@H](C)[C@H](CC=O)[C@@H](OC)C/C=C/[C@@](O)(C)[C@H](CC)[C@@H](C)C(=O)[C@@H](C)C[C@@H]1O
O1C(=O)[C@@H](C)[C@H](CC=O)[C@H](OC)[C@@H](C)[C@@H](C)[C@@](O)(C)[C@H](O)CCC(=O)[C@@H](CC)/C=C/1
O1C(=O)[C@H](C)[C@@H](CC=O)[C@H](OC)[C@@H](CC)/C=C/[C@@H](C)[C@@H](C)C[C@H](O)[C@@](O)(C)CC1=O
O1C(=O)[C@@H](C)[C@@H](CC=O)[C@@H](OC)/C=C/[C@H](C)[C@@H](C)C(=O)[C@@H](O)C[C@H](CC)C[C@]1(O)C
O1C(=O)[C@@H](C)[C@H](CC=O)/C=C/C[C@@H](OC)[C@H](C)[C@@H](C)CC(=O)[C@@H](CC)[C@H](O)[C@@]1(O)C
O1C(=O)[C@H](C)[C@H](CC=O)/C=C/[C@@H](C)[C@@H](C)CC(=O)[C@H](CC)[C@](O)(C)[C@@H](OC)C[C@H]1O
O1C(=O)[C@@H](C)[C@@H](CC=O)/C=C/[C@@H](O)[C@@H](OC)CC[C@@H](CC)[C@H](C)[C@H](C)C(=O)[C@@]1(O)C
O1C(=O)[C@H](C)[C@H](O)CC[C@@H](C)/C=C\C(=O)[C@@H](C)[C@H](CC)[C@@H](CC=O)[C@@](O)(C)[C@@H]1OC
O1C(=O)[C@@H](C)[C@H](O)C[C@@H](C)[C@H](OC)[C@@H](CC=O)/C=C/C(=O)[C@@H](CC)[C@](O)(C)C[C@H]1C
O1C(=O)[C@@H](C)[C@@H](O)C[C@@H](CC=O)[C@@H](C)[C@H](CC)[C@H](OC)[C@](O)(C)C(=O)[C@@H](C)C/C=C/1
O1C(=O)[C@H](C)[C@@H](O)C[C@H](OC)[C@@](O)(C)[C@@H](C)[C@H](CC=O)CC(=O)[C@@H](C)[C@@H](CC)/C=C/1
O1C(=O)[C@@H](C)[C@@H](O)CC(=O)[C@H](C)[C@H](C)[C@@](O)(C)[C@@H](CC)[C@H](OC)/C=C/C[C@H]1CC=O
O1C(=O)[C@H](C)[C@@H](O)C[C@@H](C)[C@H](OC)C[C@H](CC)[C@](O)(C)[C@H](C)[C@@H](CC=O)C(=O)/C=C/1
O1C(=O)[C@@H](C)[C@@H](O)C[C@@](O)(C)C(=O)/C=C/[C@H](C)C[C@H](C)[C@@H](CC)[C@H](CC=O)[C@H]1OC
O1C(=O)[C@@H](C)[C@H](O)C/C=C/[C@H](CC=O)[C@](O)(C)C(=O)[C@H](C)[C@@H](CC)[C@H](OC)C[C@H]1C
O1C(=O)[C@H](C)[C@@H](O)C(=O)[C@H](C)C[C@@](O)(C)C[C@H](OC)[C@H](CC)[C@@H](CC=O)[C@H](C)/C=C/1
O1C(=O)[C@H](C)[C@@H](O)C(=O)[C@@H](CC)[C@](O)(C)[C@@H](C)CC[C@@H](C)[C@H](CC=O)[C@@H](OC)/C=C/1
O1C(=O)[C@@H](C)[C@H](O)C(=O)[C@H](OC)C[C@@H](C)/C=C/[C@H](C)[C@H](CC=O)[C@@](O)(C)C[C@H]1CC
O1C(=O)[C@@H](C)[C@@H](O)[C@H](C)C[C@](O)(C)C[C@H](OC)[C@@H](CC=O)[C@H](C)[C@@H](CC)C(=O)/C=C\1
O1C(=O)[C@@H](C)[C@H](O)[C@H](C)[C@@H](C)C/C=C/[C@@](O)(C)CC(=O)[C@@H](CC)[C@H](CC=O)[C@H]1OC
O1C(=O)[C@@H](C)[C@H](O)[C@@H](C)[C@H](CC=O)[C@@H](CC)[C@H](OC)[C@@H](C)C[C@@](O)(C)/C=C\CC1=O
O1C(=O)[C@@H](C)[C@@H](O)[C@H](C)/C=C\C[C@H](CC=O)[C@@H](C)[C@@](O)(C)C(=O)[C@@H](CC)C[C@H]1OC
O1C(=O)[C@H](C)[C@H](O)[C@H](C)C[C@@H](CC=O)[C@@H](CC)[C@H](C)CC(=O)[C@](O)(C)[C@H](OC)/C=C/1
O1C(=O)[C@@H](C)[C@@H](O)[C@@H](C)[C@H](CC)C[C@@H](C)C(=O)[C@H](CC=O)[C@H](OC)/C=C/C[C@@]1(O)C
O1C(=O)[C@@H](C)[C@@H](O)[C@@H](C)[C@](O)(C)[C@@H](CC)CC[C@H](OC)[C@@H](C)[C@@H](CC=O)C(=O)/C=C/1
O1C(=O)[C@H](C)[C@@H](O)[C@H](CC)CCC(=O)[C@H](C)[C@@H](C)[C@H](CC=O)[C@](O)(C)[C@@H](OC)/C=C\1
O1C(=O)[C@H](C)[C@@H](O)[C@@H](CC)C(=O)[C@H](C)[C@@H](OC)/C=C/C[C@@H](CC=O)[C@@](O)(C)C[C@@H]1C
O1C(=O)[C@@H](C)[C@@H](O)[C@H](CC)[C@@H](C)/C=C\[C@@H](CC=O)[C@](O)(C)[C@@H](C)CC(=O)C[C@@H]1OC
O1C(=O)[C@@H](C)[C@H](O)[C@@H](CC)[C@@H](OC)[C@H](C)[C@@H](C)[C@](O)(C)CCC(=O)[C@@H](CC=O)/C=C/1
O1C(=O)[C@@H](C)[C@@H](O)[C@H](CC=O)C/C=C\[C@@H](C)[C@@H](CC)C(=O)[C@](O)(C)[C@@H](OC)C[C@@H]1C
O1C(=O)[C@@H](C)[C@H](O)[C@@H](CC=O)[C@H](C)[C@@H](C)C[C@H](CC)[C@H](OC)C(=O)[C@@](O)(C)C/C=C/1
O1C(=O)[C@@H](C)[C@H](O)[C@H](CC=O)[C@H](CC)/C=C/C[C@H](C)CC(=O)[C@H](C)[C@](O)(C)[C@@H]1OC
O1C(=O)[C@@H](C)[C@H](O)[C@@H](CC=O)/C=C\C(=O)[C@@H](OC)C[C@@H](C)[C@H](CC)[C@](O)(C)C[C@H]1C
O1C(=O)[C@@H](C)[C@@H](O)[C@@](O)(C)C[C@@H](OC)[C@@H](CC=O)C[C@@H](CC)[C@@H](C)[C@H](C)C(=O)/C=C/1
O1C(=O)[C@H](C)[C@@H](O)[C@@](O)(C)[C@H](C)C(=O)[C@@H](CC=O)CC[C@H](C)[C@H](CC)[C@H](OC)/C=C/1
O1C(=O)[C@H](C)[C@@H](O)[C@](O)(C)[C@H](CC=O)[C@@H](OC)C(=O)/C=C/C[C@@H](C)[C@H](CC)C[C@@H]1C
O1C(=O)[C@@H](C)[C@@H](O)[C@@H](OC)C[C@H](C)C(=O)[C@@](O)(C)[C@H](CC=O)[C@@H](C)[C@H](CC)C/C=C/1
O1C(=O)[C@H](C)[C@@H](O)[C@H](OC)C(=O)[C@](O)(C)C[C@@H](CC=O)C[C@@H](C)[C@@H](C)[C@@H](CC)/C=C/1
O1C(=O)[C@H](C)[C@@H](O)[C@H](OC)[C@@H](CC)C/C=C/[C@H](C)C(=O)[C@@H](CC=O)[C@](O)(C)C[C@H]1C
O1C(=O)[C@H](C)[C@@H](O)[C@H](OC)[C@](O)(C)[C@@H](CC)[C@@H](CC=O)C(=O)[C@H](C)C[C@H](C)C/C=C/1
O1C(=O)[C@H](C)[C@@H](O)/C=C\CC(=O)[C@H](CC=O)[C@H](C)C[C@@H](C)[C@@H](CC)[C@@](O)(C)[C@@H]1OC
O1C(=O)[C@H](C)[C@@H](O)/C=C/[C@H](C)[C@@H](CC=O)[C@@H](C)CC(=O)[C@](O)(C)[C@H](OC)C[C@H]1CC
O1C(=O)[C@@H](C)[C@H](O)/C=C/[C@H](CC=O)C[C@H](C)C[C@](O)(C)[C@H](C)[C@H](CC)C(=O)[C@@H]1OC
O1C(=O)[C@@H](C)[C@H](O)/C=C/[C@@H](OC)[C@H](CC)CCC(=O)[C@@H](C)[C@H](C)[C@@H](CC=O)[C@@]1(O)C
O1C(=O)[C@H](C)[C@](O)(C)C[C@@H](C)C/C=C/[C@@H](OC)[C@H](C)[C@@H](CC=O)[C@H](O)C(=O)[C@H]1CC
O1C(=O)[C@@H](C)[C@@](O)(C)C[C@@H](CC)[C@H](CC=O)[C@@H](OC)[C@@H](O)[C@@H](C)C(=O)[C@@H](C)C/C=C/1
O1C(=O)[C@@H](C)[C@](O)(C)C[C@H](OC)C[C@H](CC=O)[C@H](O)C(=O)[C@@H](C)[C@H](C)[C@H](CC)/C=C\1
O1C(=O)[C@@H](C)[C@@](O)(C)CC[C@H](CC=O)[C@@H](CC)[C@H](O)[C@@H](C)[C@@H](OC)/C=C/C(=O)[C@H]1C
O1C(=O)[C@H](C)[C@@](O)(C)C[C@@H](C)C[C@@H](CC)[C@@H](CC=O)[C@@H](OC)[C@H](C)[C@@H](O)C(=O)/C=C/1
O1C(=O)[C@H](C)[C@@](O)(C)C[C@H](CC=O)[C@@H](CC)C(=O)[C@H](C)C[C@H](C)[C@H](O)[C@H](OC)/C=C/1
O1C(=O)[C@@H](C)[C@@](O)(C)C/C=C\CC(=O)[C@@H](C)[C@H](CC)[C@@H](O)[C@H](OC)[C@H](C)[C@H]1CC=O
O1C(=O)[C@H](C)[C@](O)(C)C(=O)C[C@@H](CC)/C=C/C[C@H](O)[C@H](C)[C@@H](CC=O)[C@@H](C)[C@@H]1OC
O1C(=O)[C@@H](C)[C@@](O)(C)C(=O)[C@H](C)/C=C/[C@H](O)CC[C@@H](C)[C@@H](CC)[C@H](CC=O)[C@H]1OC
O1C(=O)[C@@H](C)[C@@](O)(C)C(=O)[C@@H](O)[C@@H](C)[C@H](CC)/C=C\C[C@H](CC=O)[C@H](OC)C[C@@H]1C
O1C(=O)[C@@H](C)[C@@](O)(C)C(=O)/C=C/[C@@H](OC)[C@@H](C)[C@@H](CC=O)[C@H](CC)C[C@@H](C)C[C@@H]1O
O1C(=O)[C@H](C)[C@](O)(C)[C@@H](C)C(=O)[C@@H](CC)C[C@H](OC)C[C@H](C)[C@@H](CC=O)[C@@H](O)/C=C/1
O1C(=O)[C@H](C)[C@@](O)(C)[C@H](C)[C@@H](CC)/C=C/C[C@@H](CC=O)C(=O)[C@H](O)[C@H](OC)C[C@@H]1C
O1C(=O)[C@@H](C)[C@](O)(C)[C@H](C)[C@@H](OC)C(=O)/C=C/[C@@H](C)[C@@H](CC=O)C[C@H](CC)C[C@@H]1O
O1C(=O)[C@@H](C)[C@@](O)(C)[C@@H](C)C[C@@H](OC)[C@@H](O)[C@H](C)CC(=O)[C@@H](CC)[C@@H](CC=O)/C=C/1
O1C(=O)[C@@H](C)[C@](O)(C)[C@H](C)[C@@H](C)C(=O)[C@H](O)C[C@H](CC)[C@@H](OC)/C=C/C[C@H]1CC=O
O1C(=O)[C@H](C)[C@@](O)(C)[C@H](C)[C@@H](CC=O)[C@H](OC)[C@H](C)C[C@@H](O)C(=O)[C@@H](CC)C/C=C/1
O1C(=O)[C@@H](C)[C@](O)(C)[C@@H](C)/C=C\C(=O)[C@H](C)CC[C@@H](CC)[C@@H](CC=O)[C@H](O)[C@@H]1OC
O1C(=O)[C@@H](C)[C@](O)(C)[C@H](CC)C[C@H](OC)C/C=C/[C@@H](C)[C@@H](CC=O)[C@H](O)C(=O)[C@H]1C
O1C(=O)[C@H](C)[C@](O)(C)[C@@H](CC)[C@@H](C)C/C=C\[C@H](O)[C@@H](CC=O)C(=O)[C@H](C)C[C@H]1OC
O1C(=O)[C@@H](C)[C@@](O)(C)[C@@H](CC)[C@H](O)[C@@H](CC=O)[C@@H](OC)[C@H](C)CCC(=O)[C@H](C)/C=C/1
O1C(=O)[C@H](C)[C@@](O)(C)[C@H](CC=O)CC(=O)[C@H](O)[C@H](CC)[C@@H](C)[C@H](OC)/C=C/C[C@H]1C
O1C(=O)[C@@H](C)[C@@](O)(C)[C@H](CC=O)C(=O)[C@@H](O)[C@H](C)[C@@H](C)[C@H](OC)C[C@H](CC)C/C=C/1
O1C(=O)[C@@H](C)[C@@](O)(C)[C@H](CC=O)[C@@H](CC)C[C@@H](C)[C@H](C)CC(=O)[C@H](O)[C@H](OC)/C=C/1
O1C(=O)[C@@H](C)[C@@](O)(C)[C@H](CC=O)[C@@H](OC)[C@H](CC)CC(=O)[C@@H](C)[C@@H](O)/C=C/C[C@@H]1C
O1C(=O)[C@@H](C)[C@@](O)(C)[C@@H](O)CC(=O)C[C@H](C)[C@@H](OC)[C@H](CC)[C@@H](CC=O)[C@@H](C)/C=C\1
O1C(=O)[C@@H](C)[C@@](O)(C)[C@@H](O)[C@@H](C)[C@@H](CC)/C=C/CCC(=O)[C@H](C)[C@H](CC=O)[C@@H]1OC
O1C(=O)[C@H](C)[C@](O)(C)[C@H](O)[C@H](CC=O)C[C@@H](CC)/C=C/C(=O)[C@H](C)[C@H](OC)C[C@H]1C
O1C(=O)[C@H](C)[C@](O)(C)[C@H](O)/C=C/[C@H](C)[C@@H](C)[C@H](CC=O)[C@@H](CC)CC(=O)C[C@H]1OC
O1C(=O)[C@H](C)[C@](O)(C)[C@H](OC)C(=O)C[C@@H](C)[C@H](O)C[C@H](C)[C@@H](CC)[C@@H](CC=O)/C=C\1
O1C(=O)[C@@H](C)[C@](O)(C)[C@H](OC)[C@@H](C)[C@@H](CC)C[C@@H](CC=O)C(=O)[C@@H](O)/C=C\C[C@H]1C
O1C(=O)[C@H](C)[C@](O)(C)[C@@H](OC)[C@H](O)CC[C@H](C)[C@@H](CC=O)[C@H](C)[C@@H](CC)C(=O)/C=C/1
O1C(=O)[C@H](C)[C@](O)(C)/C=C/C[C@H](C)[C@@H](OC)[C@H](C)CC(=O)[C@H](CC)[C@@H](CC=O)[C@@H]1O
O1C(=O)[C@H](C)[C@@](O)(C)/C=C\C(=O)[C@H](OC)[C@H](CC=O)C[C@H](C)[C@@H](CC)[C@H](O)C[C@@H]1C
O1C(=O)[C@@H](C)[C@](O)(C)/C=C/[C@@H](CC)[C@@H](C)[C@@H](CC=O)C[C@@H](O)C(=O)[C@H](C)C[C@@H]1OC
O1C(=O)[C@H](C)[C@@](O)(C)/C=C/[C@H](O)[C@H](OC)[C@@H](C)CCC(=O)[C@@H](C)[C@H](CC)[C@H]1CC=O
O1C(=O)[C@H](C)[C@@H](OC)CC(=O)[C@H](CC)[C@H](C)/C=C\[C@@H](C)[C@@H](O)[C@](O)(C)C[C@@H]1CC=O
O1C(=O)[C@H](C)[C@@H](OC)C[C@H](C)/C=C/C[C@H](O)[C@@H](CC=O)[C@@H](C)[C@H](CC)C(=O)[C@@]1(O)C
O1C(=O)[C@H](C)[C@@H](OC)C[C@@H](O)[C@@H](C)/C=C/[C@H](CC=O)CC(=O)[C@@H](C)[C@H](CC)[C@@]1(O)C
O1C(=O)[C@@H](C)[C@H](OC)C/C=C\[C@@H](O)[C@@H](CC=O)[C@H](C)C(=O)[C@H](CC)[C@@](O)(C)C[C@@H]1C
O1C(=O)[C@@H](C)[C@H](OC)C[C@@H](C)[C@H](C)[C@H](O)[C@@H](CC)[C@@](O)(C)C(=O)[C@H](CC=O)C/C=C/1
O1C(=O)[C@@H](C)[C@@H](OC)C[C@@H](CC)[C@](O)(C)[C@@H](C)[C@H](C)CC(=O)[C@@H](CC=O)[C@H](O)/C=C/1
O1C(=O)[C@H](C)[C@@H](OC)C[C@@](O)(C)[C@H](C)[C@@H](C)C(=O)[C@@H](CC)[C@@H](O)/C=C/C[C@@H]1CC=O
O1C(=O)[C@H](C)[C@H](OC)C(=O)C[C@](O)(C)[C@H](C)C[C@H](O)[C@@H](CC)[C@@H](CC=O)[C@H](C)/C=C/1
O1C(=O)[C@@H](C)[C@H](OC)C(=O)[C@@H](C)[C@H](C)CC[C@H](CC)[C@@H](CC=O)[C@H](O)[C@@](O)(C)/C=C/1
O1C(=O)[C@@H](C)[C@H](OC)C(=O)[C@@H](CC=O)[C@@H](O)[C@@](O)(C)/C=C\C[C@@H](C)[C@H](CC)C[C@@H]1C
O1C(=O)[C@@H](C)[C@H](OC)C(=O)/C=C/C[C@@H](CC=O)[C@H](O)[C@H](CC)[C@@H](C)[C@@H](C)C[C@@]1(O)C
O1C(=O)[C@@H](C)[C@H](OC)[C@H](C)C[C@H](O)[C@@H](CC)[C@](O)(C)CC(=O)[C@@H](C)[C@@H](CC=O)/C=C/1
O1C(=O)[C@@H](C)[C@@H](OC)[C@H](C)[C@H](CC)C[C@H](C)[C@H](O)C(=O)[C@](O)(C)/C=C/C[C@@H]1CC=O
O1C(=O)[C@H](C)[C@@H](OC)[C@H](C)[C@@H](O)[C@@H](CC=O)C[C@@H](C)[C@@](O)(C)C(=O)[C@H](CC)C/C=C\1
O1C(=O)[C@H](C)[C@@H](OC)[C@H](C)CC(=O)C[C@H](CC=O)[C@H](C)[C@@H](CC)[C@@H](O)[C@@](O)(C)/C=C/1
O1C(=O)[C@H](C)[C@@H](OC)[C@H](C)C(=O)[C@@H](CC=O)/C=C\C[C@H](C)[C@@H](O)[C@](O)(C)C[C@H]1CC
O1C(=O)[C@H](C)[C@H](OC)[C@@H](C)[C@H](CC=O)C[C@](O)(C)C[C@H](O)[C@@H](C)[C@H](CC)C(=O)/C=C\1
O1C(=O)[C@H](C)[C@H](OC)[C@H](C)[C@@](O)(C)[C@@H](CC)[C@H](CC=O)CCC(=O)[C@@H](C)[C@H](O)/C=C/1
O1C(=O)[C@@H](C)[C@@H](OC)[C@H](CC)CC[C@H](C)/C=C/[C@H](C)[C@@H](O)[C@](O)(C)C(=O)[C@@H]1CC=O
O1C(=O)[C@@H](C)[C@H](OC)[C@H](CC)[C@H](C)[C@H](CC=O)C[C@](O)(C)[C@H](O)C(=O)[C@H](C)C/C=C\1
O1C(=O)[C@H](C)[C@@H](OC)[C@H](CC)[C@@H](O)CC[C@](O)(C)C(=O)[C@H](C)[C@H](C)[C@@H](CC=O)/C=C/1
O1C(=O)[C@@H](C)[C@H](OC)[C@@H](CC)/C=C\[C@H](C)[C@](O)(C)[C@H](C)C[C@H](CC=O)[C@H](O)CC1=O
O1C(=O)[C@H](C)[C@H](OC)[C@H](CC=O)C/C=C\[C@@H](O)[C@@H](C)[C@H](CC)C(=O)[C@H](C)C[C@@]1(O)C
O1C(=O)[C@H](C)[C@H](OC)[C@@H](CC=O)[C@@H](C)[C@H](C)[C@H](O)C(=O)CC[C@@H](CC)[C@](O)(C)/C=C/1
O1C(=O)[C@@H](C)[C@H](OC)[C@H](CC=O)[C@@H](O)/C=C\[C@H](C)CC(=O)[C@@H](CC)[C@](O)(C)C[C@@H]1C
O1C(=O)[C@@H](C)[C@@H](OC)[C@H](O)C[C@@H](C)[C@@H](C)C[C@](O)(C)[C@@H](CC)[C@H](CC=O)C(=O)/C=C/1
O1C(=O)[C@@H](C)[C@H](OC)[C@@H](O)C(=O)/C=C\CC[C@H](C)[C@@H](C)[C@@H](CC)[C@H](CC=O)[C@@]1(O)C
O1C(=O)[C@@H](C)[C@H](OC)[C@@H](O)[C@H](CC)C(=O)/C=C/[C@](O)(C)C[C@H](C)[C@H](CC=O)C[C@@H]1C
O1C(=O)[C@@H](C)[C@H](OC)[C@@H](O)[C@](O)(C)[C@@H](CC=O)[C@@H](CC)[C@H](C)[C@H](C)CC(=O)C/C=C\1
O1C(=O)[C@@H](C)[C@@H](OC)[C@](O)(C)C[C@@H](C)[C@H](CC=O)[C@@H](O)CC(=O)[C@H](C)[C@@H](CC)/C=C/1
O1C(=O)[C@@H](C)[C@@H](OC)[C@@](O)(C)[C@H](C)[C@@H](O)[C@H](C)[C@@H](CC)C[C@H](CC=O)/C=C/CC1=O
O1C(=O)[C@@H](C)[C@H](OC)[C@](O)(C)[C@@H](CC=O)C(=O)[C@@H](C)[C@H](C)[C@@H](O)C[C@H](CC)C/C=C\1
O1C(=O)[C@H](C)[C@H](OC)[C@](O)(C)/C=C/[C@@H](CC=O)C[C@H](C)CC(=O)[C@H](C)[C@H](CC)[C@H]1O
O1C(=O)[C@@H](C)[C@H](OC)/C=C\C(=O)[C@H](C)C[C@H](C)[C@@H](CC)[C@H](O)[C@](O)(C)C[C@@H]1CC=O
O1C(=O)[C@H](C)[C@@H](OC)/C=C/[C@H](C)[C@@H](CC=O)[C@](O)(C)C[C@@H](CC)C(=O)[C@H](C)C[C@@H]1O
O1C(=O)[C@@H](C)[C@H](OC)/C=C/[C@@H](O)C[C@H](CC=O)CC(=O)[C@@H](C)[C@@H](C)[C@H](CC)[C@@]1(O)C
O1C(=O)[C@H](C)/C=C\CC[C@@H](O)[C@@H](CC)[C@@H](OC)[C@H](C)[C@H](CC=O)[C@@](O)(C)C(=O)[C@@H]1C
O1C(=O)[C@@H](C)/C=C/C[C@H](C)C(=O)[C@H](CC)[C@](O)(C)[C@H](O)[C@H](C)[C@H](CC=O)C[C@@H]1OC
O1C(=O)[C@@H](C)/C=C\C[C@H](CC=O)[C@@H](O)C(=O)[C@](O)(C)C[C@H](C)[C@@H](C)[C@@H](CC)[C@@H]1OC
O1C(=O)[C@@H](C)/C=C/C[C@@H](OC)C(=O)C[C@@H](CC=O)[C@@H](C)[C@H](O)[C@@](O)(C)[C@@H](C)[C@@H]1CC
O1C(=O)[C@H](C)/C=C\CC(=O)[C@H](CC=O)[C@@H](OC)[C@H](C)[C@@H](O)[C@@H](C)[C@@H](CC)C[C@]1(O)C
O1C(=O)[C@H](C)/C=C/C[C@@H](CC)C[C@](O)(C)[C@H](C)C(=O)[C@@H](C)[C@@H](CC=O)[C@H](O)[C@@H]1OC
O1C(=O)[C@H](C)/C=C\C[C@@H](O)[C@@H](CC)[C@H](CC=O)C(=O)[C@@H](C)[C@](O)(C)[C@H](OC)C[C@@H]1C
O1C(=O)[C@H](C)/C=C/C(=O)CC[C@@H](CC=O)[C@H](C)[C@](O)(C)[C@H](CC)[C@@H](O)[C@H](C)[C@@H]1OC
O1C(=O)[C@@H](C)/C=C\C(=O)[C@H](C)[C@H](CC=O)[C@@H](C)CC[C@@H](CC)[C@@H](O)[C@](O)(C)[C@H]1OC
O1C(=O)[C@H](C)/C=C\C(=O)[C@@H](CC=O)CC[C@H](OC)[C@@H](C)[C@@H](O)[C@](O)(C)[C@@H](C)[C@@H]1CC
O1C(=O)[C@H](C)/C=C/C(=O)[C@@](O)(C)[C@@H](C)[C@H](OC)[C@H](CC=O)[C@H](CC)C[C@@H](C)C[C@@H]1O
O1C(=O)[C@H](C)/C=C\[C@H](C)C[C@@H](OC)[C@H](O)[C@@H](CC=O)CC(=O)[C@@H](C)[C@H](CC)[C@@]1(O)C
O1C(=O)[C@H](C)/C=C\[C@@H](C)[C@@H](C)[C@H](CC)[C@@H](O)[C@H](CC=O)C[C@@](O)(C)[C@H](OC)CC1=O
O1C(=O)[C@@H](C)/C=C/[C@@H](C)[C@@H](CC=O)[C@H](OC)[C@@H](C)C(=O)[C@H](O)C[C@H](CC)C[C@]1(O)C
O1C(=O)[C@@H](C)/C=C\[C@@H](C)[C@@H](OC)[C@H](C)C(=O)[C@H](CC)CC[C@H](CC=O)[C@H](O)[C@@]1(O)C
O1C(=O)[C@@H](C)/C=C/[C@H](C)C[C@@H](OC)C(=O)[C@H](C)[C@@H](CC)[C@@H](O)[C@](O)(C)C[C@H]1CC=O
O1C(=O)[C@@H](C)/C=C\[C@@H](C)[C@H](CC)[C@@H](C)CC[C@](O)(C)[C@H](CC=O)[C@H](O)C(=O)[C@@H]1OC
O1C(=O)[C@H](C)/C=C/[C@H](C)[C@H](O)[C@](O)(C)[C@H](OC)CCC(=O)[C@@H](C)[C@H](CC)[C@@H]1CC=O
O1C(=O)[C@H](C)/C=C/[C@@H](CC)C[C@@H](C)[C@@H](O)[C@@H](OC)C(=O)[C@H](CC=O)[C@](O)(C)C[C@H]1C
O1C(=O)[C@@H](C)/C=C/[C@H](CC)C(=O)[C@@](O)(C)[C@@H](C)[C@@H](O)[C@@H](CC=O)C[C@H](C)C[C@H]1OC
O1C(=O)[C@H](C)/C=C/[C@@H](CC)[C@H](CC=O)C(=O)[C@@H](C)[C@](O)(C)CC[C@H](C)[C@@H](O)[C@@H]1OC
O1C(=O)[C@H](C)/C=C\[C@H](CC)[C@](O)(C)[C@H](O)C[C@H](C)C(=O)[C@@H](CC=O)[C@@H](OC)C[C@@H]1C
O1C(=O)[C@H](C)/C=C/[C@@H](CC=O)C[C@H](C)C[C@H](CC)[C@@](O)(C)[C@H](C)[C@H](O)C(=O)[C@@H]1OC
O1C(=O)[C@H](C)/C=C\[C@H](CC=O)[C@@H](C)[C@@H](O)[C@H](OC)C(=O)CC[C@H](C)[C@H](CC)[C@]1(O)C
O1C(=O)[C@@H](C)/C=C/[C@H](CC=O)[C@@H](O)C[C@@](O)(C)C(=O)[C@H](C)[C@@H](CC)[C@@H](OC)C[C@@H]1C
O1C(=O)[C@@H](C)/C=C/[C@@H](CC=O)[C@H](OC)[C@@H](CC)[C@H](C)C[C@@H](O)C(=O)[C@H](C)C[C@@]1(O)C
O1C(=O)[C@@H](C)/C=C/[C@H](O)C(=O)C[C@H](CC)C[C@@H](C)[C@H](C)[C@@H](CC=O)[C@](O)(C)[C@@H]1OC
O1C(=O)[C@H](C)/C=C/[C@H](O)[C@@H](C)[C@@H](CC=O)C[C@H](OC)C(=O)[C@H](CC)[C@](O)(C)C[C@H]1C
O1C(=O)[C@@H](C)/C=C\[C@@H](O)[C@](O)(C)CC[C@H](CC=O)[C@H](CC)[C@@H](C)[C@H](C)C(=O)[C@@H]1OC
O1C(=O)[C@H](C)/C=C/[C@](O)(C)C[C@H](CC)[C@@H](OC)[C@@H](CC=O)CC(=O)[C@H](C)[C@@H](C)[C@@H]1O
O1C(=O)[C@H](C)/C=C/[C@](O)(C)[C@H](C)C[C@@H](O)[C@H](CC)C(=O)[C@@H](CC=O)[C@@H](OC)C[C@H]1C
O1C(=O)[C@@H](C)/C=C/[C@@](O)(C)[C@@H](CC)[C@H](C)[C@H](CC=O)C(=O)[C@H](O)C[C@H](C)C[C@H]1OC
O1C(=O)[C@H](C)/C=C/[C@@](O)(C)[C@H](OC)C[C@H](C)[C@@H](C)CC(=O)[C@@H](CC)[C@H](CC=O)[C@@H]1O
O1C(=O)[C@H](C)/C=C\[C@H](OC)C[C@@H](CC)[C@H](C)C(=O)[C@H](C)[C@@H](O)[C@](O)(C)C[C@H]1CC=O
O1C(=O)[C@@H](C)/C=C\[C@@H](OC)[C@@H](C)CC(=O)C[C@@H](O)[C@H](CC)[C@@H](CC=O)[C@@H](C)[C@]1(O)C
O1C(=O)[C@H](C)/C=C/[C@H](OC)[C@@H](CC=O)[C@@H](C)CCC(=O)[C@@H](C)[C@@H](CC)[C@H](O)[C@]1(O)C
O1C(=O)[C@@H](C)/C=C\[C@@H](OC)[C@@](O)(C)[C@H](O)[C@@H](CC)[C@@H](CC=O)C[C@@H](C)[C@@H](C)CC1=O
O1C(=O)[C@@H](CC)CC[C@@H](C)[C@H](CC=O)[C@](O)(C)[C@@H](OC)[C@@H](O)[C@H](C)[C@H](C)C(=O)/C=C\1
O1C(=O)[C@@H](CC)CC[C@@H](CC=O)/C=C/[C@H](C)[C@](O)(C)C(=O)[C@H](C)[C@H](C)[C@H](O)[C@H]1OC
O1C(=O)[C@H](CC)CC[C@@H](OC)[C@@H](C)[C@@H](C)[C@H](O)[C@@H](C)[C@@](O)(C)/C=C/C(=O)[C@H]1CC=O
O1C(=O)[C@H](CC)CC(=O)C/C=C/[C@@H](C)[C@H](CC=O)[C@](O)(C)[C@H](C)[C@@H](O)[C@H](C)[C@H]1OC
O1C(=O)[C@@H](CC)CC(=O)[C@@H](C)[C@@H](CC=O)C[C@@H](O)[C@H](C)[C@@H](C)[C@@](O)(C)[C@@H](OC)/C=C/1
O1C(=O)[C@H](CC)CC(=O)[C@@H](O)[C@H](OC)/C=C/[C@@H](C)[C@H](C)[C@@H](CC=O)[C@](O)(C)C[C@@H]1C
O1C(=O)[C@@H](CC)CC(=O)/C=C/[C@@H](C)[C@](O)(C)C[C@H](O)[C@H](C)[C@@H](CC=O)[C@@H](C)[C@@H]1OC
O1C(=O)[C@H](CC)C[C@@H](C)C(=O)[C@@H](OC)[C@H](O)C[C@@H](C)[C@H](C)[C@H](CC=O)[C@@](O)(C)/C=C/1
O1C(=O)[C@H](CC)C[C@H](C)[C@H](CC=O)[C@@H](C)[C@@H](C)/C=C/C(=O)[C@](O)(C)[C@@H](OC)C[C@H]1O
O1C(=O)[C@@H](CC)C[C@@H](C)[C@@](O)(C)[C@@H](OC)C(=O)[C@@H](O)[C@@H](CC=O)[C@H](C)[C@H](C)C/C=C\1
O1C(=O)[C@@H](CC)C[C@H](C)C[C@@H](C)C(=O)[C@@H](OC)[C@@H](C)[C@@H](CC=O)[C@@H](O)[C@@](O)(C)/C=C/1
O1C(=O)[C@@H](CC)C[C@@H](C)[C@@H](C)[C@@](O)(C)/C=C/[C@H](CC=O)C(=O)[C@H](O)[C@@H](OC)C[C@@H]1C
O1C(=O)[C@H](CC)C[C@@H](C)[C@H](O)C(=O)[C@@H](OC)[C@H](C)[C@](O)(C)[C@H](C)[C@H](CC=O)C/C=C\1
O1C(=O)[C@H](CC)C[C@@H](C)[C@H](OC)[C@@H](O)[C@@H](CC=O)[C@@H](C)CC(=O)[C@H](C)[C@](O)(C)/C=C/1
O1C(=O)[C@@H](CC)C[C@@H](C)C(=O)[C@H](C)[C@@H](O)[C@H](C)[C@H](CC=O)[C@@H](OC)/C=C/C[C@@]1(O)C
O1C(=O)[C@@H](CC)C[C@H](C)[C@@H](C)[C@@](O)(C)[C@H](C)C[C@@H](OC)[C@@H](CC=O)[C@H](O)C(=O)/C=C\1
O1C(=O)[C@H](CC)C[C@@H](C)[C@@](O)(C)C(=O)[C@H](C)C[C@@H](C)[C@H](CC=O)[C@H](O)[C@H](OC)/C=C/1
O1C(=O)[C@@H](CC)C[C@@H](C)/C=C/[C@@H](CC=O)[C@H](OC)[C@](O)(C)C(=O)[C@@H](C)[C@H](O)C[C@H]1C
O1C(=O)[C@@H](CC)C[C@@H](CC=O)[C@@H](C)C[C@H](OC)[C@](O)(C)[C@@H](O)[C@H](C)[C@H](C)C(=O)/C=C/1
O1C(=O)[C@H](CC)C[C@H](CC=O)[C@@H](C)[C@H](O)[C@@](O)(C)[C@@H](OC)CC(=O)[C@H](C)[C@@H](C)/C=C\1
O1C(=O)[C@@H](CC)C[C@@H](CC=O)[C@H](OC)C[C@H](C)[C@H](O)[C@@H](C)[C@](O)(C)/C=C/C(=O)[C@H]1C
O1C(=O)[C@@H](CC)C[C@@H](O)C[C@H](CC=O)[C@@H](C)[C@H](C)[C@@H](OC)[C@H](C)[C@@](O)(C)C(=O)/C=C/1
O1C(=O)[C@@H](CC)C[C@H](O)[C@@H](C)C[C@H](C)[C@@H](CC=O)C(=O)[C@@H](C)[C@@](O)(C)[C@@H](OC)/C=C\1
O1C(=O)[C@H](CC)C[C@@H](O)[C@@H](CC=O)[C@@H](C)C[C@@H](C)[C@H](C)[C@@H](OC)/C=C/C(=O)[C@@]1(O)C
O1C(=O)[C@H](CC)C[C@H](O)[C@@H](OC)/C=C\[C@](O)(C)C[C@@H](C)[C@H](C)[C@@H](C)C(=O)[C@@H]1CC=O
O1C(=O)[C@H](CC)C[C@](O)(C)C(=O)[C@@H](C)[C@H](OC)C[C@H](C)[C@H](C)[C@H](CC=O)[C@@H](O)/C=C/1
O1C(=O)[C@@H](CC)C[C@@](O)(C)[C@@H](C)/C=C/[C@H](C)[C@H](OC)C(=O)[C@@H](CC=O)[C@H](O)C[C@@H]1C
O1C(=O)[C@@H](CC)C[C@](O)(C)[C@H](O)[C@H](C)[C@@H](C)[C@H](OC)[C@@H](CC=O)C(=O)[C@@H](C)C/C=C/1
O1C(=O)[C@@H](CC)C[C@@](O)(C)/C=C/[C@@H](OC)C(=O)[C@H](CC=O)C[C@H](C)[C@@H](C)[C@H](C)[C@@H]1O
O1C(=O)[C@H](CC)C[C@@H](OC)[C@H](C)[C@H](C)C[C@H](O)[C@@H](C)[C@](O)(C)/C=C/C(=O)[C@@H]1CC=O
O1C(=O)[C@@H](CC)C[C@@H](OC)[C@@H](C)[C@@](O)(C)/C=C\[C@H](C)[C@H](CC=O)C(=O)[C@H](C)C[C@H]1O
O1C(=O)[C@H](CC)C[C@H](OC)[C@](O)(C)[C@H](C)[C@H](O)[C@H](C)CC(=O)[C@H](C)[C@H](CC=O)/C=C/1
O1C(=O)[C@H](CC)C/C=C\C[C@@](O)(C)[C@H](CC=O)[C@@H](C)[C@@H](C)[C@H](O)[C@@H](OC)C(=O)[C@H]1C
O1C(=O)[C@@H](CC)C/C=C\[C@H](C)[C@@H](C)[C@@H](CC=O)C[C@](O)(C)[C@H](C)[C@@H](O)C(=O)[C@H]1OC
O1C(=O)[C@H](CC)C/C=C/[C@@H](CC=O)[C@@](O)(C)[C@H](C)CC(=O)[C@H](C)[C@@H](C)[C@H](O)[C@@H]1OC
O1C(=O)[C@@H](CC)C/C=C/[C@H](OC)[C@@H](C)C[C@](O)(C)[C@H](C)[C@H](CC=O)[C@@H](O)C(=O)[C@H]1C
O1C(=O)[C@@H](CC)CC[C@H](C)[C@](O)(C)/C=C/[C@H](O)[C@H](CC=O)[C@@H](C)[C@@H](C)C(=O)[C@@H]1OC
O1C(=O)[C@@H](CC)CC[C@@H](CC=O)[C@H](C)[C@@H](OC)[C@](O)(C)C(=O)[C@H](C)[C@H](C)[C@H](O)/C=C/1
O1C(=O)[C@H](CC)CC[C@](O)(C)[C@@H](O)[C@H](CC=O)[C@H](C)[C@H](C)[C@H](OC)/C=C\C(=O)[C@@H]1C
O1C(=O)[C@H](CC)CC(=O)C[C@@H](C)[C@H](O)[C@@H](CC=O)[C@H](OC)[C@H](C)[C@@](O)(C)[C@@H](C)/C=C/1
O1C(=O)[C@@H](CC)CC(=O)[C@H](C)[C@@](O)(C)[C@@H](C)[C@H](CC=O)C[C@@H](C)[C@@H](O)[C@@H](OC)/C=C/1
O1C(=O)[C@H](CC)CC(=O)[C@H](O)[C@H](C)[C@@H](C)[C@H](C)[C@H](CC=O)[C@H](OC)/C=C\C[C@]1(O)C
O1C(=O)[C@@H](CC)CC(=O)[C@@H](OC)[C@@H](O)C[C@H](C)[C@@](O)(C)[C@@H](C)[C@@H](CC=O)[C@H](C)/C=C/1
O1C(=O)[C@@H](CC)C[C@H](C)C(=O)C/C=C/[C@H](C)[C@@H](C)[C@H](CC=O)[C@@H](O)[C@](O)(C)[C@@H]1OC
O1C(=O)[C@@H](CC)C[C@H](C)[C@@H](C)[C@@H](O)[C@](O)(C)/C=C/C(=O)[C@@H](CC=O)[C@@H](OC)C[C@H]1C
O1C(=O)[C@H](CC)C[C@@H](C)[C@](O)(C)C[C@H](CC=O)[C@@H](OC)[C@H](O)[C@@H](C)[C@@H](C)C(=O)/C=C\1
O1C(=O)[C@@H](CC)C[C@H](C)/C=C/[C@@H](CC=O)[C@@H](C)[C@@](O)(C)CC(=O)[C@@H](C)[C@H](O)[C@@H]1OC
O1C(=O)[C@H](CC)C[C@H](C)[C@@H](C)C[C@@H](C)[C@@](O)(C)[C@H](CC=O)[C@H](OC)/C=C/C(=O)[C@@H]1O
O1C(=O)[C@@H](CC)C[C@H](C)[C@H](CC=O)[C@@H](O)C[C@H](C)[C@H](OC)[C@@H](C)[C@](O)(C)C(=O)/C=C\1
O1C(=O)[C@@H](CC)C[C@@H](C)[C@@](O)(C)/C=C/[C@H](OC)[C@H](C)CC(=O)[C@@H](C)[C@H](CC=O)[C@H]1O
O1C(=O)[C@@H](CC)C[C@H](C)C[C@@H](CC=O)[C@H](OC)[C@@H](C)[C@H](C)[C@](O)(C)/C=C/C(=O)[C@@H]1O
O1C(=O)[C@@H](CC)C[C@H](C)[C@@H](C)/C=C/[C@@H](O)C[C@@](O)(C)[C@H](C)[C@H](CC=O)C(=O)[C@H]1OC
O1C(=O)[C@@H](CC)C[C@H](C)[C@@H](O)[C@H](C)[C@H](CC=O)CC(=O)[C@H](C)[C@](O)(C)[C@@H](OC)/C=C/1
O1C(=O)[C@@H](CC)C[C@H](C)[C@H](OC)/C=C\C(=O)[C@](O)(C)[C@H](C)[C@H](CC=O)[C@@H](O)C[C@@H]1C
O1C(=O)[C@H](CC)C[C@@H](CC=O)C(=O)[C@@H](C)C[C@@H](OC)[C@](O)(C)[C@@H](C)[C@H](O)[C@H](C)/C=C\1
O1C(=O)[C@H](CC)C[C@H](CC=O)[C@@H](C)[C@H](OC)/C=C\[C@H](O)CC(=O)[C@H](C)[C@@H](C)[C@@]1(O)C
O1C(=O)[C@@H](CC)C[C@H](CC=O)[C@@](O)(C)[C@@H](C)[C@H](OC)[C@H](C)C(=O)[C@@H](O)/C=C\C[C@H]1C
O1C(=O)[C@@H](CC)C[C@H](CC=O)/C=C/[C@@](O)(C)[C@H](C)[C@@H](C)[C@H](O)C(=O)[C@H](C)C[C@H]1OC
O1C(=O)[C@@H](CC)C[C@@H](O)[C@H](C)[C@@H](C)[C@H](CC=O)[C@@H](C)CC(=O)[C@](O)(C)[C@H](OC)/C=C/1
O1C(=O)[C@@H](CC)C[C@@H](O)[C@H](C)[C@@H](OC)[C@@H](C)C(=O)[C@H](C)[C@](O)(C)/C=C\C[C@H]1CC=O
O1C(=O)[C@H](CC)C[C@H](O)[C@H](OC)[C@H](C)C(=O)C[C@@](O)(C)[C@@H](C)[C@@H](CC=O)[C@@H](C)/C=C\1
O1C(=O)[C@H](CC)C[C@@](O)(C)C[C@@H](OC)C(=O)[C@@H](C)[C@@H](C)[C@H](C)[C@@H](CC=O)[C@H](O)/C=C\1
O1C(=O)[C@H](CC)C[C@@](O)(C)[C@@H](C)C(=O)[C@H](OC)/C=C/[C@H](C)[C@H](CC=O)[C@H](O)C[C@@H]1C
O1C(=O)[C@H](CC)C[C@@](O)(C)[C@H](CC=O)[C@@H](O)[C@@H](C)[C@H](OC)[C@@H](C)C(=O)[C@H](C)C/C=C/1
O1C(=O)[C@@H](CC)C[C@@](O)(C)/C=C/C(=O)[C@@H](C)[C@@H](O)C[C@@H](C)[C@@H](C)[C@@H](CC=O)[C@H]1OC
O1C(=O)[C@@H](CC)C[C@@H](OC)C(=O)[C@H](O)[C@@H](C)[C@@H](CC=O)[C@H](C)[C@@](O)(C)/C=C/C[C@@H]1C
O1C(=O)[C@@H](CC)C[C@H](OC)[C@@H](C)C(=O)[C@@H](C)[C@H](CC=O)[C@@](O)(C)[C@H](C)[C@@H](O)C/C=C/1
O1C(=O)[C@H](CC)C[C@H](OC)[C@@H](O)[C@H](CC=O)C[C@@H](C)C(=O)[C@H](C)[C@@H](C)[C@](O)(C)/C=C/1
O1C(=O)[C@H](CC)C/C=C/CC(=O)[C@@H](OC)[C@@H](C)[C@H](C)[C@@H](O)[C@@](O)(C)[C@H](C)[C@@H]1CC=O
O1C(=O)[C@H](CC)C/C=C/[C@@H](C)[C@H](CC=O)[C@@](O)(C)C[C@H](O)[C@H](C)[C@H](C)C(=O)[C@@H]1OC
O1C(=O)[C@H](CC)C/C=C/[C@@H](CC=O)C[C@H](O)C(=O)[C@H](C)[C@@H](C)[C@@H](C)[C@](O)(C)[C@@H]1OC
O1C(=O)[C@H](CC)C/C=C/[C@@](O)(C)[C@@H](C)[C@H](C)[C@@H](OC)C(=O)[C@H](CC=O)[C@@H](O)C[C@@H]1C
O1C(=O)[C@H](CC)C(=O)C[C@H](C)C[C@H](C)[C@@H](OC)[C@@](O)(C)[C@@H](CC=O)[C@@H](O)[C@@H](C)/C=C/1
O1C(=O)[C@@H](CC)C(=O)C[C@@H](C)[C@H](O)C[C@H](OC)[C@@H](C)[C@H](C)[C@@H](CC=O)[C@](O)(C)/C=C\1
O1C(=O)[C@@H](CC)C(=O)C[C@@H](O)/C=C/[C@@H](OC)[C@H](C)[C@@H](C)[C@H](CC=O)[C@](O)(C)C[C@H]1C
O1C(=O)[C@H](CC)C(=O)C/C=C/[C@H](C)[C@@](O)(C)[C@@H](C)[C@H](O)[C@H](C)[C@@H](CC=O)C[C@H]1OC
O1C(=O)[C@H](CC)C(=O)C[C@@H](C)/C=C/[C@@H](O)[C@@H](C)C[C@@H](C)[C@H](CC=O)[C@](O)(C)[C@@H]1OC
O1C(=O)[C@@H](CC)C(=O)C[C@@H](CC=O)[C@H](C)[C@@H](O)[C@@H](C)[C@H](C)[C@H](OC)/C=C\C[C@]1(O)C
O1C(=O)[C@@H](CC)C(=O)C[C@](O)(C)/C=C/[C@H](C)C[C@@H](O)[C@H](C)[C@H](CC=O)[C@H](C)[C@@H]1OC
O1C(=O)[C@@H](CC)C(=O)[C@H](C)C[C@H](CC=O)[C@H](C)C[C@H](C)[C@@H](O)[C@@](O)(C)[C@H](OC)/C=C\1
O1C(=O)[C@@H](CC)C(=O)[C@H](C)[C@@H](C)[C@@H](OC)/C=C\[C@](O)(C)C[C@H](CC=O)[C@@H](O)C[C@H]1C
O1C(=O)[C@@H](CC)C(=O)[C@@H](C)[C@H](O)[C@H](C)[C@H](OC)[C@@](O)(C)[C@@H](CC=O)C[C@@H](C)C/C=C/1
O1C(=O)[C@H](CC)C(=O)[C@H](C)[C@H](OC)[C@@](O)(C)[C@H](CC=O)[C@H](O)CC[C@H](C)[C@H](C)/C=C/1
O1C(=O)[C@@H](CC)C(=O)[C@H](C)C[C@H](C)[C@@H](O)[C@](O)(C)[C@@H](C)[C@H](OC)/C=C/C[C@H]1CC=O
O1C(=O)[C@H](CC)C(=O)[C@@H](C)[C@H](C)[C@@H](OC)[C@H](C)[C@@H](CC=O)[C@](O)(C)C[C@H](O)C/C=C/1
O1C(=O)[C@H](CC)C(=O)[C@H](C)[C@@](O)(C)[C@@H](C)C[C@H](CC=O)C[C@H](C)[C@@H](O)[C@@H](OC)/C=C/1
O1C(=O)[C@H](CC)C(=O)[C@H](C)/C=C/[C@@](O)(C)C[C@@H](C)[C@H](C)[C@@H](O)[C@@H](OC)C[C@@H]1CC=O
O1C(=O)[C@H](CC)C(=O)[C@H](C)[C@@H](C)C/C=C\C[C@](O)(C)[C@@H](CC=O)[C@@H](O)[C@H](C)[C@H]1OC
O1C(=O)[C@@H](CC)C(=O)[C@H](C)[C@@H](CC=O)[C@](O)(C)[C@H](OC)CC[C@H](C)[C@@H](C)[C@@H](O)/C=C\1
O1C(=O)[C@@H](CC)C(=O)[C@H](C)[C@@H](OC)C[C@@H](CC=O)/C=C/[C@@H](C)[C@@H](O)[C@](O)(C)C[C@@H]1C
O1C(=O)[C@H](CC)C(=O)[C@H](CC=O)C[C@@](O)(C)[C@@H](C)[C@H](OC)[C@@H](O)[C@H](C)[C@H](C)C/C=C/1
O1C(=O)[C@H](CC)C(=O)[C@H](CC=O)[C@@H](C)C[C@@H](C)[C@H](OC)C[C@@H](C)[C@H](O)[C@@](O)(C)/C=C/1
O1C(=O)[C@@H](CC)C(=O)[C@H](CC=O)[C@H](O)[C@@](O)(C)C[C@H](C)[C@@H](C)[C@H](OC)/C=C\C[C@@H]1C
O1C(=O)[C@@H](CC)C(=O)[C@@H](CC=O)/C=C/C[C@H](OC)[C@@H](C)[C@H](O)[C@H](C)[C@@H](C)C[C@]1(O)C
O1C(=O)[C@H](CC)C(=O)[C@@H](O)C[C@H](CC=O)[C@H](OC)[C@H](C)C[C@@H](C)[C@@H](C)[C@](O)(C)/C=C/1
O1C(=O)[C@@H](CC)C(=O)[C@@H](O)[C@H](C)C[C@](O)(C)[C@H](C)[C@@H](C)[C@H](OC)/C=C/C[C@@H]1CC=O
O1C(=O)[C@@H](CC)C(=O)[C@@H](O)[C@@](O)(C)[C@@H](C)[C@@H](C)C[C@H](OC)[C@@H](C)[C@H](CC=O)C/C=C\1
O1C(=O)[C@H](CC)C(=O)[C@](O)(C)CC[C@H](C)[C@@H](C)[C@H](C)[C@@H](CC=O)[C@@H](O)[C@@H](OC)/C=C\1
O1C(=O)[C@@H](CC)C(=O)[C@@](O)(C)[C@@H](C)[C@H](CC=O)C/C=C\[C@@H](C)[C@@H](O)[C@H](OC)C[C@H]1C
O1C(=O)[C@H](CC)C(=O)[C@](O)(C)[C@@H](C)/C=C/[C@H](OC)[C@@H](CC=O)[C@H](C)C[C@@H](C)C[C@H]1O
O1C(=O)[C@H](CC)C(=O)[C@@](O)(C)[C@H](OC)[C@@H](C)[C@H](O)[C@H](CC=O)CC[C@H](C)[C@@H](C)/C=C/1
O1C(=O)[C@H](CC)C(=O)[C@H](OC)C/C=C\[C@H](CC=O)[C@H](C)[C@@H](C)[C@H](O)[C@](O)(C)C[C@H]1C
O1C(=O)[C@H](CC)C(=O)[C@H](OC)[C@@H](C)[C@H](C)[C@@H](CC=O)[C@@H](C)[C@](O)(C)C[C@H](O)C/C=C\1
O1C(=O)[C@@H](CC)C(=O)[C@H](OC)[C@@H](CC=O)/C=C/[C@H](C)[C@@H](C)CC[C@H](C)[C@H](O)[C@@]1(O)C
O1C(=O)[C@@H](CC)C(=O)[C@H](OC)/C=C\[C@H](C)C[C@H](C)[C@@H](C)[C@H](O)[C@](O)(C)C[C@@H]1CC=O
O1C(=O)[C@@H](CC)C(=O)/C=C/C[C@H](OC)C[C@@H](C)[C@@H](O)[C@H](C)[C@H](CC=O)[C@@H](C)[C@]1(O)C
O1C(=O)[C@H](CC)C(=O)/C=C\[C@H](C)[C@H](C)[C@H](OC)CC[C@@H](C)[C@H](CC=O)[C@@H](O)[C@]1(O)C
O1C(=O)[C@@H](CC)C(=O)/C=C/[C@@H](O)[C@@](O)(C)[C@H](C)[C@H](OC)C[C@H](C)[C@@H](CC=O)C[C@@H]1C
O1C(=O)[C@H](CC)[C@@H](C)CC[C@@H](C)[C@H](O)[C@H](OC)[C@@](O)(C)[C@@H](C)[C@@H](CC=O)C(=O)/C=C/1
O1C(=O)[C@H](CC)[C@@H](C)C[C@H](C)[C@H](OC)[C@@H](C)[C@](O)(C)CC(=O)[C@H](CC=O)[C@@H](O)/C=C/1
O1C(=O)[C@@H](CC)[C@@H](C)C[C@@H](O)[C@@H](C)C(=O)[C@](O)(C)[C@@H](C)[C@@H](OC)/C=C/C[C@H]1CC=O
O1C(=O)[C@@H](CC)[C@H](C)C[C@H](OC)[C@](O)(C)C[C@@H](C)[C@@H](O)[C@@H](C)[C@@H](CC=O)C(=O)/C=C\1
O1C(=O)[C@@H](CC)[C@H](C)CC(=O)[C@@H](C)/C=C/[C@H](CC=O)C[C@@H](C)[C@H](O)[C@@](O)(C)[C@H]1OC
O1C(=O)[C@@H](CC)[C@H](C)C[C@H](C)[C@@](O)(C)[C@@H](OC)C(=O)[C@@H](C)[C@@H](O)/C=C\C[C@H]1CC=O
O1C(=O)[C@@H](CC)[C@H](C)C[C@](O)(C)C(=O)[C@@H](O)C[C@H](OC)[C@@H](C)[C@@H](CC=O)[C@@H](C)/C=C/1
O1C(=O)[C@@H](CC)[C@H](C)C/C=C\[C@H](O)[C@@H](C)CC(=O)[C@H](C)[C@@H](CC=O)[C@](O)(C)[C@@H]1OC
O1C(=O)[C@@H](CC)[C@H](C)C(=O)[C@H](C)C[C@H](C)/C=C/[C@H](CC=O)[C@](O)(C)[C@H](OC)C[C@@H]1O
O1C(=O)[C@H](CC)[C@@H](C)C(=O)[C@H](CC=O)[C@@](O)(C)C[C@@H](OC)[C@H](O)[C@@H](C)[C@H](C)C/C=C\1
O1C(=O)[C@H](CC)[C@H](C)C(=O)[C@@H](OC)C/C=C/[C@H](O)C[C@@H](C)[C@@H](C)[C@H](CC=O)[C@]1(O)C
O1C(=O)[C@H](CC)[C@@H](C)[C@@H](C)C[C@@H](O)[C@@H](OC)[C@H](CC=O)C(=O)[C@](O)(C)/C=C/C[C@H]1C
O1C(=O)[C@@H](CC)[C@H](C)[C@@H](C)[C@H](C)C[C@@](O)(C)[C@H](CC=O)[C@@H](OC)C(=O)[C@H](O)C/C=C/1
O1C(=O)[C@@H](CC)[C@H](C)[C@@H](C)[C@@H](O)[C@H](CC=O)[C@H](C)C(=O)CC[C@@](O)(C)[C@@H](OC)/C=C/1
O1C(=O)[C@@H](CC)[C@H](C)[C@@H](C)/C=C\C[C@@H](C)C(=O)[C@@H](CC=O)[C@](O)(C)[C@H](OC)C[C@@H]1O
O1C(=O)[C@H](CC)[C@@H](C)[C@H](C)C[C@@H](O)C(=O)C[C@@H](OC)[C@H](CC=O)[C@@](O)(C)[C@@H](C)/C=C\1
O1C(=O)[C@H](CC)[C@@H](C)[C@H](C)[C@H](CC=O)CCC(=O)[C@H](C)[C@H](O)[C@](O)(C)[C@@H](OC)/C=C/1
O1C(=O)[C@@H](CC)[C@@H](C)[C@@H](C)[C@](O)(C)[C@@H](C)[C@@H](OC)/C=C/C[C@H](CC=O)[C@@H](O)CC1=O
O1C(=O)[C@@H](CC)[C@H](C)[C@@H](C)/C=C/[C@@H](OC)[C@H](CC=O)[C@@H](O)[C@H](C)CC(=O)C[C@@]1(O)C
O1C(=O)[C@@H](CC)[C@@H](C)[C@@H](CC=O)C(=O)[C@@H](C)[C@H](O)[C@@H](OC)CC[C@@H](C)[C@@](O)(C)/C=C/1
O1C(=O)[C@@H](CC)[C@H](C)[C@@H](CC=O)[C@H](C)/C=C/C(=O)[C@@H](O)C[C@](O)(C)[C@@H](OC)C[C@@H]1C
O1C(=O)[C@H](CC)[C@@H](C)[C@H](CC=O)[C@H](OC)[C@@H](C)C[C@H](C)[C@](O)(C)C(=O)[C@@H](O)C/C=C/1
O1C(=O)[C@@H](CC)[C@H](C)[C@H](O)C/C=C/C[C@@H](C)C(=O)[C@@H](C)[C@H](CC=O)[C@@](O)(C)[C@@H]1OC
O1C(=O)[C@H](CC)[C@@H](C)[C@H](O)[C@@H](C)C(=O)/C=C/C[C@H](C)[C@](O)(C)[C@@H](OC)C[C@H]1CC=O
O1C(=O)[C@H](CC)[C@@H](C)[C@H](O)[C@@H](CC=O)[C@H](OC)[C@@](O)(C)C[C@@H](C)C(=O)[C@@H](C)C/C=C/1
O1C(=O)[C@H](CC)[C@@H](C)[C@H](O)/C=C/C(=O)[C@H](CC=O)CC[C@H](C)[C@H](C)[C@](O)(C)[C@@H]1OC
O1C(=O)[C@H](CC)[C@@H](C)[C@@](O)(C)C[C@@H](OC)[C@@H](C)/C=C/C(=O)[C@@H](CC=O)[C@@H](O)C[C@H]1C
O1C(=O)[C@H](CC)[C@@H](C)[C@@](O)(C)[C@@H](C)C(=O)C[C@@H](OC)[C@H](O)[C@@H](C)[C@H](CC=O)C/C=C/1
O1C(=O)[C@H](CC)[C@H](C)[C@](O)(C)[C@@H](O)[C@H](OC)C[C@@H](CC=O)CC(=O)[C@H](C)[C@H](C)/C=C/1
O1C(=O)[C@@H](CC)[C@H](C)[C@H](OC)CC(=O)/C=C/[C@@H](CC=O)[C@H](C)[C@H](O)[C@](O)(C)C[C@H]1C
O1C(=O)[C@@H](CC)[C@H](C)[C@H](OC)C(=O)[C@@H](O)[C@@](O)(C)[C@H](C)[C@H](CC=O)C[C@H](C)C/C=C/1
O1C(=O)[C@@H](CC)[C@H](C)[C@@H](OC)[C@@H](CC=O)C[C@@H](O)[C@@H](C)CC(=O)[C@H](C)[C@](O)(C)/C=C/1
O1C(=O)[C@H](CC)[C@@H](C)[C@H](OC)[C@](O)(C)[C@@H](CC=O)[C@H](C)CC(=O)[C@@H](O)/C=C/C[C@@H]1C
O1C(=O)[C@H](CC)[C@@H](C)/C=C\CC(=O)[C@@H](C)C[C@](O)(C)[C@@H](CC=O)[C@H](O)[C@@H](C)[C@@H]1OC
O1C(=O)[C@H](CC)[C@H](C)/C=C/[C@@H](C)[C@H](O)CCC(=O)[C@@H](C)[C@@H](CC=O)[C@](O)(C)[C@H]1OC
O1C(=O)[C@H](CC)[C@H](C)/C=C/[C@H](O)C[C@@H](OC)[C@@](O)(C)C(=O)[C@H](C)[C@H](CC=O)C[C@@H]1C
O1C(=O)[C@@H](CC)[C@H](C)/C=C/[C@@H](OC)[C@@H](C)[C@H](O)[C@@H](CC=O)[C@@H](C)CC(=O)C[C@@]1(O)C
O1C(=O)[C@H](CC)[C@H](C)C[C@@H](C)C[C@@](O)(C)[C@@H](OC)C(=O)[C@H](C)[C@@H](CC=O)[C@@H](O)/C=C\1
O1C(=O)[C@H](CC)[C@H](C)C[C@H](CC=O)[C@@H](O)[C@H](C)[C@@](O)(C)C(=O)[C@H](OC)/C=C/C[C@H]1C
O1C(=O)[C@@H](CC)[C@H](C)C[C@@H](OC)C[C@@H](C)[C@@H](CC=O)[C@](O)(C)[C@H](C)[C@@H](O)C(=O)/C=C/1
O1C(=O)[C@H](CC)[C@H](C)CC[C@H](O)[C@H](C)[C@@H](CC=O)C(=O)[C@H](C)[C@@](O)(C)[C@H](OC)/C=C/1
O1C(=O)[C@H](CC)[C@@H](C)C[C@H](C)CC(=O)[C@@H](CC=O)[C@@H](O)[C@H](OC)/C=C/[C@@H](C)[C@]1(O)C
O1C(=O)[C@H](CC)[C@H](C)C[C@@H](O)[C@@H](C)/C=C/C[C@@](O)(C)[C@H](C)[C@H](CC=O)C(=O)[C@@H]1OC
O1C(=O)[C@@H](CC)[C@@H](C)C[C@@H](OC)/C=C/[C@@H](O)CC(=O)[C@H](C)[C@H](C)[C@H](CC=O)[C@@]1(O)C
O1C(=O)[C@@H](CC)[C@H](C)C(=O)C[C@@H](CC=O)[C@@H](O)/C=C/[C@@H](C)[C@@](O)(C)[C@@H](OC)C[C@@H]1C
O1C(=O)[C@@H](CC)[C@@H](C)C(=O)[C@@H](C)/C=C/[C@@H](C)[C@@](O)(C)[C@H](O)C[C@@H](CC=O)C[C@H]1OC
O1C(=O)[C@H](CC)[C@@H](C)C(=O)[C@](O)(C)[C@H](C)C[C@@H](OC)C[C@@H](C)[C@H](CC=O)[C@H](O)/C=C/1
O1C(=O)[C@@H](CC)[C@H](C)C(=O)/C=C/[C@H](OC)C[C@@H](CC=O)[C@H](C)[C@H](O)[C@](O)(C)C[C@H]1C
O1C(=O)[C@@H](CC)[C@H](C)[C@@H](C)C(=O)[C@@H](C)/C=C/[C@@H](CC=O)[C@](O)(C)C[C@H](O)C[C@H]1OC
O1C(=O)[C@H](CC)[C@H](C)[C@H](C)[C@@H](CC=O)[C@H](OC)[C@](O)(C)C(=O)CC[C@H](C)[C@H](O)/C=C/1
O1C(=O)[C@H](CC)[C@@H](C)[C@H](C)[C@@H](OC)C(=O)[C@H](O)C[C@@H](C)[C@@](O)(C)/C=C/C[C@H]1CC=O
O1C(=O)[C@H](CC)[C@@H](C)[C@H](C)C[C@@H](OC)[C@H](CC=O)C[C@](O)(C)[C@H](C)[C@@H](O)C(=O)/C=C\1
O1C(=O)[C@H](CC)[C@@H](C)[C@H](C)[C@@H](C)C(=O)[C@@H](CC=O)CC[C@@H](O)[C@@](O)(C)[C@@H](OC)/C=C/1
O1C(=O)[C@@H](CC)[C@H](C)[C@@H](C)[C@@H](O)[C@@H](OC)C/C=C/C(=O)[C@H](CC=O)[C@](O)(C)C[C@H]1C
O1C(=O)[C@H](CC)[C@@H](C)[C@H](C)/C=C/C[C@H](OC)[C@@H](O)[C@H](CC=O)C(=O)[C@H](C)C[C@@]1(O)C
O1C(=O)[C@@H](CC)[C@@H](C)[C@H](CC=O)C[C@](O)(C)[C@H](OC)[C@@H](O)CC(=O)[C@H](C)[C@H](C)/C=C/1
O1C(=O)[C@H](CC)[C@@H](C)[C@@H](CC=O)[C@H](C)C[C@@](O)(C)[C@H](O)C(=O)[C@@H](OC)/C=C\C[C@H]1C
O1C(=O)[C@@H](CC)[C@H](C)[C@@H](CC=O)[C@](O)(C)[C@H](O)[C@@H](C)C(=O)[C@H](OC)C[C@H](C)C/C=C/1
O1C(=O)[C@H](CC)[C@@H](C)[C@H](O)CC(=O)[C@@H](C)[C@@H](CC=O)C[C@H](C)[C@](O)(C)[C@@H](OC)/C=C/1
O1C(=O)[C@H](CC)[C@@H](C)[C@@H](O)C(=O)[C@](O)(C)C[C@H](C)[C@H](C)[C@@H](OC)/C=C\C[C@@H]1CC=O
O1C(=O)[C@@H](CC)[C@H](C)[C@@H](O)[C@H](CC=O)CCC(=O)[C@@H](OC)[C@H](C)[C@@](O)(C)[C@@H](C)/C=C/1
O1C(=O)[C@H](CC)[C@@H](C)[C@@H](O)[C@H](OC)[C@H](C)/C=C/CCC(=O)[C@H](C)[C@@H](CC=O)[C@]1(O)C
O1C(=O)[C@@H](CC)[C@H](C)[C@](O)(C)CC[C@H](O)/C=C/[C@@H](C)[C@H](CC=O)[C@H](OC)C(=O)[C@H]1C
O1C(=O)[C@H](CC)[C@@H](C)[C@](O)(C)[C@H](C)[C@@H](CC=O)[C@@H](C)[C@H](OC)[C@H](O)CC(=O)C/C=C/1
O1C(=O)[C@@H](CC)[C@@H](C)[C@@](O)(C)[C@@H](O)C[C@@H](C)[C@@H](OC)CC(=O)[C@H](C)[C@H](CC=O)/C=C/1
O1C(=O)[C@H](CC)[C@@H](C)[C@@](O)(C)/C=C/[C@@H](C)C[C@@H](CC=O)C(=O)[C@H](O)[C@@H](OC)C[C@@H]1C
O1C(=O)[C@H](CC)[C@@H](C)[C@H](OC)C(=O)CC[C@H](CC=O)[C@@](O)(C)[C@H](C)[C@H](O)[C@@H](C)/C=C/1
O1C(=O)[C@H](CC)[C@@H](C)[C@H](OC)[C@@H](C)[C@@H](C)/C=C/C(=O)CC[C@@H](CC=O)[C@H](O)[C@]1(O)C
O1C(=O)[C@H](CC)[C@H](C)[C@@H](OC)[C@H](O)/C=C\[C@H](CC=O)CC(=O)[C@@H](C)[C@@](O)(C)C[C@H]1C
O1C(=O)[C@@H](CC)[C@H](C)/C=C/C[C@@H](C)[C@H](O)C[C@](O)(C)[C@H](C)[C@H](CC=O)C(=O)[C@@H]1OC
O1C(=O)[C@@H](CC)[C@@H](C)/C=C\C(=O)[C@@H](OC)[C@H](C)CC[C@@H](C)[C@@H](CC=O)[C@@H](O)[C@]1(O)C
O1C(=O)[C@@H](CC)[C@@H](C)/C=C/[C@@H](CC=O)[C@H](C)C[C@@H](OC)C(=O)[C@H](O)[C@@](O)(C)C[C@@H]1C
O1C(=O)[C@@H](CC)[C@H](C)/C=C/[C@@](O)(C)[C@@H](OC)C[C@@H](CC=O)[C@H](C)C(=O)[C@H](C)C[C@@H]1O
O1C(=O)[C@@H](CC)[C@@H](C)CC(=O)[C@@H](C)/C=C/[C@](O)(C)C[C@H](C)[C@H](CC=O)[C@@H](O)[C@H]1OC
O1C(=O)[C@H](CC)[C@H](C)C[C@@H](C)[C@H](OC)[C@](O)(C)[C@H](CC=O)C(=O)[C@@H](O)/C=C/C[C@H]1C
O1C(=O)[C@H](CC)[C@@H](C)C[C@@](O)(C)[C@@H](C)[C@H](O)[C@@H](C)[C@H](OC)C(=O)[C@@H](CC=O)C/C=C/1
O1C(=O)[C@@H](CC)[C@H](C)C/C=C/[C@@](O)(C)[C@H](C)[C@H](C)CC(=O)[C@H](CC=O)[C@H](O)[C@H]1OC
O1C(=O)[C@H](CC)[C@H](C)C[C@H](C)[C@H](C)[C@@H](CC=O)C(=O)[C@H](O)[C@@H](OC)/C=C\C[C@@]1(O)C
O1C(=O)[C@H](CC)[C@@H](C)C[C@H](CC=O)[C@@H](OC)C(=O)C[C@@](O)(C)[C@@H](C)[C@H](O)[C@@H](C)/C=C/1
O1C(=O)[C@H](CC)[C@H](C)C[C@H](OC)[C@H](C)CC(=O)[C@@H](C)[C@@H](CC=O)[C@H](O)[C@@](O)(C)/C=C/1
O1C(=O)[C@@H](CC)[C@@H](C)C(=O)C[C@@](O)(C)[C@@H](OC)/C=C\[C@@H](C)[C@H](CC=O)[C@@H](O)C[C@H]1C
O1C(=O)[C@H](CC)[C@@H](C)C(=O)[C@@H](C)C[C@](O)(C)[C@H](OC)[C@@H](O)[C@@H](C)[C@H](CC=O)C/C=C\1
O1C(=O)[C@H](CC)[C@@H](C)C(=O)[C@@H](O)[C@@](O)(C)[C@H](C)[C@@H](OC)CC[C@@H](C)[C@@H](CC=O)/C=C\1
O1C(=O)[C@H](CC)[C@H](C)C(=O)/C=C\C[C@H](C)[C@H](O)[C@@H](C)[C@](O)(C)[C@H](OC)C[C@@H]1CC=O
O1C(=O)[C@H](CC)[C@@H](C)[C@H](C)C[C@](O)(C)C(=O)[C@H](CC=O)[C@H](OC)[C@@H](C)[C@@H](O)C/C=C/1
O1C(=O)[C@@H](CC)[C@H](C)[C@H](C)[C@H](CC=O)CC[C@@H](O)C(=O)[C@@H](C)[C@@](O)(C)[C@@H](OC)/C=C/1
O1C(=O)[C@@H](CC)[C@@H](C)[C@H](C)[C@@](O)(C)[C@@H](CC=O)/C=C/CC(=O)[C@@H](O)[C@@H](OC)C[C@H]1C
O1C(=O)[C@@H](CC)[C@H](C)[C@H](C)CC[C@H](OC)C(=O)[C@](O)(C)[C@H](CC=O)[C@@H](O)[C@H](C)/C=C\1
O1C(=O)[C@H](CC)[C@H](C)[C@@H](C)C(=O)[C@@H](O)[C@](O)(C)CC[C@H](C)[C@@H](CC=O)[C@@H](OC)/C=C/1
O1C(=O)[C@H](CC)[C@H](C)[C@H](C)[C@@H](O)C[C@H](C)/C=C/C(=O)[C@](O)(C)[C@H](OC)C[C@@H]1CC=O
O1C(=O)[C@H](CC)[C@H](C)[C@@H](C)[C@H](OC)[C@@H](CC=O)C[C@@](O)(C)[C@H](O)C(=O)[C@H](C)C/C=C\1
O1C(=O)[C@@H](CC)[C@H](C)[C@@H](CC=O)CCC(=O)[C@@H](OC)[C@@H](C)[C@@H](C)[C@H](O)[C@@](O)(C)/C=C/1
O1C(=O)[C@H](CC)[C@@H](C)[C@H](CC=O)[C@@H](C)[C@H](C)/C=C/[C@H](O)C[C@](O)(C)[C@H](OC)CC1=O
O1C(=O)[C@H](CC)[C@@H](C)[C@H](CC=O)[C@H](O)/C=C\[C@](O)(C)C(=O)[C@@H](C)C[C@H](C)C[C@@H]1OC
O1C(=O)[C@H](CC)[C@@H](C)[C@H](CC=O)/C=C/[C@@H](C)[C@H](O)C(=O)CC[C@@H](C)[C@](O)(C)[C@H]1OC
O1C(=O)[C@@H](CC)[C@H](C)[C@H](O)C/C=C/[C@@H](C)C(=O)[C@H](C)[C@](O)(C)[C@H](OC)C[C@@H]1CC=O
O1C(=O)[C@H](CC)[C@@H](C)[C@@H](O)[C@@H](C)[C@H](C)C(=O)C[C@@H](OC)[C@@H](CC=O)[C@](O)(C)C/C=C/1
O1C(=O)[C@H](CC)[C@@H](C)[C@H](O)[C@](O)(C)/C=C/CCC(=O)[C@@H](C)[C@H](C)[C@@H](CC=O)[C@@H]1OC
O1C(=O)[C@H](CC)[C@@H](C)[C@@](O)(C)C[C@@H](C)/C=C\[C@@H](OC)C(=O)[C@@H](CC=O)[C@H](O)C[C@@H]1C
O1C(=O)[C@H](CC)[C@@H](C)[C@](O)(C)C(=O)[C@@H](OC)[C@@H](O)[C@H](CC=O)[C@@H](C)C[C@@H](C)C/C=C\1
O1C(=O)[C@H](CC)[C@@H](C)[C@@](O)(C)[C@H](CC=O)C(=O)[C@@H](O)[C@H](OC)CC[C@H](C)[C@H](C)/C=C/1
O1C(=O)[C@@H](CC)[C@H](C)[C@@](O)(C)[C@H](OC)[C@H](O)[C@@H](C)[C@H](C)C[C@@H](CC=O)/C=C\CC1=O
O1C(=O)[C@H](CC)[C@@H](C)[C@H](OC)C[C@@H](C)[C@@H](C)[C@H](CC=O)[C@@](O)(C)C(=O)[C@@H](O)C/C=C/1
O1C(=O)[C@H](CC)[C@H](C)[C@@H](OC)[C@H](C)[C@@](O)(C)C[C@H](C)CC(=O)[C@H](CC=O)[C@H](O)/C=C\1
O1C(=O)[C@@H](CC)[C@@H](C)[C@@H](OC)[C@H](O)C(=O)C[C@H](C)[C@@H](C)[C@@](O)(C)/C=C/C[C@@H]1CC=O
O1C(=O)[C@H](CC)[C@@H](C)[C@H](OC)/C=C/[C@H](CC=O)[C@](O)(C)C[C@@H](C)C(=O)[C@H](C)C[C@@H]1O
O1C(=O)[C@H](CC)[C@@H](C)/C=C\C(=O)C[C@](O)(C)C[C@@H](C)[C@@H](C)[C@H](CC=O)[C@@H](O)[C@@H]1OC
O1C(=O)[C@@H](CC)[C@H](C)/C=C/[C@H](C)[C@@H](O)[C@H](C)[C@H](OC)C[C@@H](CC=O)[C@](O)(C)CC1=O
O1C(=O)[C@@H](CC)[C@@H](C)/C=C/[C@@](O)(C)C[C@@H](C)[C@H](O)[C@H](CC=O)C(=O)[C@H](C)C[C@H]1OC
O1C(=O)[C@H](CC)[C@@H](CC=O)CC[C@](O)(C)[C@H](C)[C@@H](OC)C(=O)[C@H](C)[C@@H](C)[C@@H](O)/C=C\1
O1C(=O)[C@@H](CC)[C@@H](CC=O)C[C@@H](C)C(=O)C[C@](O)(C)[C@@H](C)[C@H](OC)/C=C/[C@@H](C)[C@@H]1O
O1C(=O)[C@@H](CC)[C@H](CC=O)C[C@@H](O)[C@H](C)/C=C\[C@H](C)[C@@](O)(C)C(=O)[C@H](C)C[C@H]1OC
O1C(=O)[C@@H](CC)[C@H](CC=O)C/C=C/C[C@@](O)(C)[C@H](C)C(=O)[C@@H](C)[C@H](C)[C@@H](O)[C@H]1OC
O1C(=O)[C@H](CC)[C@@H](CC=O)CC(=O)[C@H](O)[C@](O)(C)[C@@H](C)[C@H](C)[C@@H](OC)/C=C/C[C@H]1C
O1C(=O)[C@@H](CC)[C@H](CC=O)C[C@H](C)C[C@@H](O)C(=O)[C@@H](OC)[C@H](C)[C@](O)(C)[C@@H](C)/C=C/1
O1C(=O)[C@@H](CC)[C@H](CC=O)C[C@](O)(C)[C@H](C)[C@H](C)CC(=O)[C@@H](C)[C@@H](O)[C@H](OC)/C=C\1
O1C(=O)[C@H](CC)[C@@H](CC=O)C(=O)CC[C@H](C)/C=C/[C@H](C)[C@](O)(C)[C@H](OC)[C@H](C)[C@H]1O
O1C(=O)[C@@H](CC)[C@@H](CC=O)C(=O)[C@@H](C)[C@@H](C)/C=C/[C@@](O)(C)[C@@H](O)C[C@H](C)C[C@H]1OC
O1C(=O)[C@@H](CC)[C@@H](CC=O)C(=O)[C@H](C)/C=C/[C@@](O)(C)[C@@H](O)CC[C@H](C)[C@@H](C)[C@H]1OC
O1C(=O)[C@@H](CC)[C@@H](CC=O)C(=O)[C@@H](OC)[C@H](C)[C@@H](O)[C@@H](C)C[C@@](O)(C)/C=C\C[C@H]1C
O1C(=O)[C@H](CC)[C@H](CC=O)[C@@H](C)C/C=C\[C@H](C)[C@H](C)[C@@](O)(C)C(=O)[C@@H](O)C[C@H]1OC
O1C(=O)[C@H](CC)[C@@H](CC=O)[C@H](C)[C@@H](C)[C@@H](C)C(=O)[C@@H](O)CC[C@](O)(C)[C@H](OC)/C=C\1
O1C(=O)[C@H](CC)[C@H](CC=O)[C@H](C)[C@@H](O)/C=C/CC(=O)[C@@H](C)[C@](O)(C)[C@H](OC)C[C@@H]1C
O1C(=O)[C@@H](CC)[C@H](CC=O)[C@H](C)/C=C\[C@H](C)CC[C@](O)(C)[C@@H](C)[C@H](O)C(=O)[C@H]1OC
O1C(=O)[C@H](CC)[C@H](CC=O)[C@H](C)C[C@@H](OC)/C=C/CC(=O)[C@@H](C)[C@H](C)[C@@H](O)[C@@]1(O)C
O1C(=O)[C@@H](CC)[C@H](CC=O)[C@@H](C)[C@H](C)C(=O)[C@@](O)(C)/C=C/C[C@H](O)[C@@H](OC)C[C@H]1C
O1C(=O)[C@@H](CC)[C@H](CC=O)[C@@H](C)[C@](O)(C)[C@H](OC)[C@H](C)[C@@H](O)[C@@H](C)CC(=O)C/C=C/1
O1C(=O)[C@H](CC)[C@@H](CC=O)[C@@H](C)C[C@H](C)[C@H](C)[C@@H](OC)CC(=O)[C@@H](O)[C@@](O)(C)/C=C/1
O1C(=O)[C@H](CC)[C@@H](CC=O)[C@H](C)C(=O)[C@@H](OC)C[C@H](O)[C@@H](C)[C@@](O)(C)/C=C/C[C@@H]1C
O1C(=O)[C@H](CC)[C@@H](CC=O)[C@H](C)[C@H](O)C(=O)C[C@H](C)[C@@H](OC)[C@H](C)[C@@](O)(C)C/C=C\1
O1C(=O)[C@@H](CC)[C@H](CC=O)[C@H](C)[C@H](OC)[C@H](O)/C=C/C(=O)CC[C@H](C)[C@@H](C)[C@]1(O)C
O1C(=O)[C@@H](CC)[C@H](CC=O)[C@@H](O)CC(=O)[C@H](OC)[C@H](C)[C@@H](C)[C@](O)(C)/C=C/C[C@@H]1C
O1C(=O)[C@H](CC)[C@@H](CC=O)[C@@H](O)[C@H](C)[C@@](O)(C)[C@H](C)C[C@H](OC)C(=O)[C@@H](C)C/C=C/1
O1C(=O)[C@H](CC)[C@H](CC=O)[C@@H](O)[C@@](O)(C)C[C@H](C)CC(=O)[C@H](C)[C@H](C)[C@@H](OC)/C=C\1
O1C(=O)[C@H](CC)[C@H](CC=O)[C@@H](O)/C=C/[C@H](C)C[C@H](OC)C(=O)[C@H](C)[C@](O)(C)C[C@@H]1C
O1C(=O)[C@H](CC)[C@H](CC=O)[C@](O)(C)C(=O)CC[C@@H](OC)[C@H](O)[C@@H](C)[C@H](C)[C@@H](C)/C=C/1
O1C(=O)[C@H](CC)[C@H](CC=O)[C@](O)(C)[C@H](C)[C@H](C)/C=C/[C@H](O)CCC(=O)[C@H](C)[C@H]1OC
O1C(=O)[C@H](CC)[C@@H](CC=O)[C@@](O)(C)[C@H](OC)C[C@@H](O)[C@H](C)C(=O)[C@H](C)/C=C/C[C@@H]1C
O1C(=O)[C@H](CC)[C@@H](CC=O)[C@H](OC)C[C@@H](C)[C@@H](O)[C@H](C)[C@](O)(C)C(=O)[C@H](C)C/C=C/1
O1C(=O)[C@@H](CC)[C@@H](CC=O)[C@H](OC)[C@@H](C)C[C@@H](C)[C@H](C)CC(=O)[C@@H](O)[C@](O)(C)/C=C\1
O1C(=O)[C@H](CC)[C@@H](CC=O)[C@H](OC)[C@@H](C)[C@H](C)C(=O)C[C@@H](C)[C@@](O)(C)/C=C/C[C@H]1O
O1C(=O)[C@H](CC)[C@@H](CC=O)[C@H](OC)/C=C/CC(=O)C[C@@H](O)[C@H](C)[C@@H](C)[C@@H](C)[C@]1(O)C
O1C(=O)[C@H](CC)[C@H](CC=O)/C=C/C[C@H](C)CC(=O)[C@@H](C)[C@H](C)[C@H](O)[C@](O)(C)[C@H]1OC
O1C(=O)[C@@H](CC)[C@@H](CC=O)/C=C/[C@H](C)[C@H](OC)[C@@H](O)[C@](O)(C)C[C@H](C)[C@@H](C)CC1=O
O1C(=O)[C@@H](CC)[C@H](CC=O)/C=C\[C@H](O)[C@@H](C)[C@H](C)[C@@](O)(C)[C@H](C)CC(=O)C[C@H]1OC
O1C(=O)[C@@H](CC)[C@@H](CC=O)/C=C/[C@H](OC)[C@@](O)(C)[C@H](C)[C@H](C)CCC(=O)[C@H](C)[C@H]1O
O1C(=O)[C@H](CC)[C@H](O)C[C@@H](C)[C@@H](C)[C@H](C)[C@](O)(C)C(=O)[C@H](OC)/C=C/C[C@H]1CC=O
O1C(=O)[C@@H](CC)[C@H](O)C[C@@H](C)/C=C/C(=O)[C@@H](C)[C@](O)(C)[C@H](C)[C@@H](CC=O)C[C@@H]1OC
O1C(=O)[C@@H](CC)[C@H](O)C[C@H](OC)[C@H](C)C[C@H](C)C(=O)[C@H](C)[C@@H](CC=O)[C@](O)(C)/C=C\1
O1C(=O)[C@H](CC)[C@@H](O)CC[C@@H](OC)/C=C/[C@@H](C)[C@H](C)[C@@H](CC=O)[C@@](O)(C)C(=O)[C@H]1C
O1C(=O)[C@@H](CC)[C@H](O)C[C@@H](C)[C@H](C)[C@@H](OC)C[C@@](O)(C)[C@H](C)[C@@H](CC=O)C(=O)/C=C\1
O1C(=O)[C@@H](CC)[C@H](O)C[C@@H](CC=O)[C@H](OC)[C@H](C)CC(=O)[C@@H](C)[C@@H](C)[C@](O)(C)/C=C/1
O1C(=O)[C@@H](CC)[C@@H](O)C/C=C/[C@@H](C)[C@H](C)[C@H](OC)C(=O)[C@H](CC=O)[C@](O)(C)C[C@H]1C
O1C(=O)[C@@H](CC)[C@H](O)C(=O)C[C@@H](OC)[C@H](C)[C@](O)(C)[C@H](CC=O)[C@@H](C)[C@@H](C)C/C=C\1
O1C(=O)[C@H](CC)[C@@H](O)C(=O)[C@H](C)[C@H](C)C[C@@H](OC)C[C@H](C)[C@H](CC=O)[C@@](O)(C)/C=C\1
O1C(=O)[C@@H](CC)[C@H](O)C(=O)[C@](O)(C)[C@H](CC=O)/C=C/[C@H](C)C[C@@H](C)[C@@H](OC)C[C@H]1C
O1C(=O)[C@H](CC)[C@@H](O)[C@@H](C)CC(=O)[C@@H](OC)[C@@H](C)[C@](O)(C)[C@@H](C)[C@@H](CC=O)C/C=C\1
O1C(=O)[C@H](CC)[C@@H](O)[C@H](C)C(=O)[C@@](O)(C)[C@@H](CC=O)[C@H](C)CC[C@H](C)[C@H](OC)/C=C/1
O1C(=O)[C@H](CC)[C@@H](O)[C@@H](C)[C@@H](CC=O)C[C@@H](C)C(=O)[C@H](C)[C@@H](OC)/C=C/C[C@]1(O)C
O1C(=O)[C@H](CC)[C@H](O)[C@@H](C)[C@H](OC)[C@@H](CC=O)C(=O)C[C@@](O)(C)[C@H](C)[C@H](C)C/C=C/1
O1C(=O)[C@H](CC)[C@@H](O)[C@@H](C)CC(=O)[C@@H](C)C[C@@H](C)[C@@H](CC=O)[C@](O)(C)[C@H](OC)/C=C/1
O1C(=O)[C@@H](CC)[C@H](O)[C@H](C)[C@H](C)[C@H](CC=O)/C=C/[C@@H](OC)C[C@H](C)[C@](O)(C)CC1=O
O1C(=O)[C@H](CC)[C@@H](O)[C@H](C)[C@](O)(C)C[C@@H](OC)[C@@H](CC=O)[C@H](C)C(=O)[C@@H](C)C/C=C\1
O1C(=O)[C@H](CC)[C@H](O)[C@H](C)/C=C/[C@@H](C)[C@H](CC=O)[C@@](O)(C)CCC(=O)[C@@H](C)[C@H]1OC
O1C(=O)[C@@H](CC)[C@@H](O)[C@H](C)C(=O)C[C@@H](CC=O)[C@](O)(C)[C@H](C)[C@H](OC)/C=C/C[C@@H]1C
O1C(=O)[C@@H](CC)[C@@H](O)[C@@H](C)[C@@H](C)[C@H](CC=O)C(=O)[C@@H](C)[C@@H](OC)C[C@@](O)(C)C/C=C\1
O1C(=O)[C@H](CC)[C@@H](O)[C@H](C)[C@@H](OC)CC(=O)[C@H](C)C[C@@H](C)[C@@H](CC=O)[C@@](O)(C)/C=C/1
O1C(=O)[C@H](CC)[C@@H](O)[C@@H](CC=O)C[C@@H](C)C[C@@H](C)[C@H](C)[C@H](OC)/C=C/C(=O)[C@]1(O)C
O1C(=O)[C@@H](CC)[C@H](O)[C@@H](CC=O)C(=O)/C=C\[C@H](OC)C[C@H](C)[C@@H](C)[C@@H](C)C[C@]1(O)C
O1C(=O)[C@H](CC)[C@H](O)[C@@H](CC=O)[C@H](C)[C@@H](C)[C@H](OC)CCC(=O)[C@H](C)[C@@](O)(C)/C=C/1
O1C(=O)[C@H](CC)[C@@H](O)[C@H](CC=O)[C@H](OC)/C=C\[C@H](C)[C@@](O)(C)C[C@@H](C)[C@H](C)CC1=O
O1C(=O)[C@@H](CC)[C@@H](O)[C@](O)(C)C[C@H](C)[C@H](C)[C@@H](OC)[C@@H](CC=O)C(=O)[C@@H](C)C/C=C/1
O1C(=O)[C@@H](CC)[C@H](O)[C@](O)(C)[C@@H](C)/C=C\C[C@@H](CC=O)CC(=O)[C@H](C)[C@@H](C)[C@H]1OC
O1C(=O)[C@H](CC)[C@H](O)[C@](O)(C)[C@H](CC=O)[C@H](C)C[C@H](C)C(=O)[C@@H](OC)/C=C/C[C@@H]1C
O1C(=O)[C@H](CC)[C@@H](O)[C@](O)(C)/C=C\[C@@H](CC=O)[C@H](OC)C(=O)[C@@H](C)C[C@H](C)C[C@@H]1C
O1C(=O)[C@@H](CC)[C@H](O)[C@H](OC)C(=O)[C@@H](C)[C@@](O)(C)[C@H](C)CC[C@@H](C)[C@@H](CC=O)/C=C/1
O1C(=O)[C@@H](CC)[C@@H](O)[C@H](OC)[C@H](C)[C@@](O)(C)[C@H](C)CC(=O)[C@H](CC=O)/C=C\C[C@H]1C
O1C(=O)[C@@H](CC)[C@H](O)[C@@H](OC)[C@](O)(C)C(=O)[C@H](C)C[C@H](CC=O)[C@H](C)[C@@H](C)C/C=C/1
O1C(=O)[C@@H](CC)[C@H](O)/C=C\C[C@](O)(C)[C@@H](C)CC(=O)[C@H](C)[C@@H](C)[C@@H](CC=O)[C@@H]1OC
O1C(=O)[C@@H](CC)[C@@H](O)/C=C\[C@H](C)C(=O)C[C@@H](OC)[C@H](C)[C@@H](CC=O)[C@@](O)(C)C[C@@H]1C
O1C(=O)[C@@H](CC)[C@H](O)/C=C/[C@H](C)[C@@H](CC=O)[C@@H](OC)[C@H](C)[C@H](C)CC(=O)C[C@]1(O)C
O1C(=O)[C@@H](CC)[C@@H](O)/C=C/[C@@H](OC)C[C@H](CC=O)[C@H](C)CC(=O)[C@@H](C)[C@H](C)[C@@]1(O)C
O1C(=O)[C@H](CC)[C@@](O)(C)CC(=O)[C@@H](O)[C@@H](CC=O)[C@H](C)[C@@H](C)[C@@H](OC)/C=C/C[C@H]1C
O1C(=O)[C@@H](CC)[C@@](O)(C)C[C@@H](C)C(=O)[C@H](CC=O)[C@H](C)[C@@H](OC)[C@@H](C)[C@H](O)C/C=C/1
O1C(=O)[C@@H](CC)[C@](O)(C)C[C@@H](O)[C@@H](CC=O)[C@H](C)[C@@H](C)CC(=O)[C@@H](C)[C@H](OC)/C=C/1
O1C(=O)[C@@H](CC)[C@](O)(C)CC[C@H](C)[C@@H](C)[C@H](C)[C@H](CC=O)[C@H](OC)/C=C/C(=O)[C@H]1O
O1C(=O)[C@H](CC)[C@](O)(C)C[C@H](C)[C@H](O)CC(=O)[C@@H](OC)[C@H](C)[C@H](CC=O)[C@H](C)/C=C\1
O1C(=O)[C@@H](CC)[C@](O)(C)C[C@H](CC=O)C/C=C\C(=O)[C@H](C)[C@H](C)[C@@H](C)[C@H](O)[C@H]1OC
O1C(=O)[C@H](CC)[C@](O)(C)C[C@H](OC)[C@@H](C)[C@H](CC=O)/C=C/C(=O)[C@H](C)[C@@H](O)C[C@H]1C
O1C(=O)[C@H](CC)[C@](O)(C)C(=O)CC[C@@H](CC=O)[C@H](OC)[C@H](O)[C@H](C)[C@H](C)[C@@H](C)/C=C\1
O1C(=O)[C@@H](CC)[C@@](O)(C)C(=O)[C@H](C)[C@H](CC=O)[C@H](C)[C@H](OC)CC[C@H](C)[C@@H](O)/C=C/1
O1C(=O)[C@@H](CC)[C@](O)(C)C(=O)[C@@H](O)C[C@H](C)[C@@H](CC=O)[C@H](C)[C@H](OC)/C=C\C[C@H]1C
O1C(=O)[C@@H](CC)[C@](O)(C)C(=O)/C=C/[C@H](C)C[C@H](C)[C@H](O)[C@@H](C)[C@H](CC=O)C[C@H]1OC
O1C(=O)[C@H](CC)[C@](O)(C)[C@@H](C)C/C=C/[C@H](OC)[C@H](C)CC(=O)[C@@H](C)[C@H](CC=O)[C@@H]1O
O1C(=O)[C@@H](CC)[C@](O)(C)[C@H](C)[C@@H](C)[C@H](C)[C@@H](OC)CC(=O)[C@@H](O)/C=C/C[C@@H]1CC=O
O1C(=O)[C@@H](CC)[C@](O)(C)[C@H](C)[C@@H](O)/C=C/[C@@H](C)C[C@@H](CC=O)C(=O)[C@@H](C)C[C@H]1OC
O1C(=O)[C@H](CC)[C@@](O)(C)[C@H](C)C[C@@H](C)[C@H](CC=O)CC(=O)[C@@H](C)[C@@H](O)[C@H](OC)/C=C/1
O1C(=O)[C@H](CC)[C@@](O)(C)[C@H](C)C(=O)/C=C\C[C@@H](OC)[C@H](C)[C@@H](CC=O)[C@@H](O)C[C@H]1C
O1C(=O)[C@@H](CC)[C@](O)(C)[C@H](C)[C@@H](CC=O)[C@H](C)C[C@H](OC)[C@@H](O)C(=O)[C@@H](C)C/C=C\1
O1C(=O)[C@@H](CC)[C@](O)(C)[C@@H](C)[C@H](OC)[C@H](O)/C=C/[C@H](C)CCC(=O)[C@H](C)[C@H]1CC=O
O1C(=O)[C@H](CC)[C@](O)(C)[C@H](C)C[C@@H](C)[C@H](OC)[C@H](CC=O)C(=O)[C@@H](O)/C=C/C[C@@H]1C
O1C(=O)[C@H](CC)[C@](O)(C)[C@H](C)[C@H](C)[C@@H](OC)[C@H](CC=O)C(=O)[C@@H](O)C[C@H](C)C/C=C/1
O1C(=O)[C@@H](CC)[C@@](O)(C)[C@@H](C)[C@H](O)C(=O)[C@H](C)[C@H](C)CC[C@@H](CC=O)[C@@H](OC)/C=C\1
O1C(=O)[C@H](CC)[C@@](O)(C)[C@@H](C)/C=C/[C@H](O)C(=O)C[C@@H](C)[C@@H](CC=O)[C@@H](OC)C[C@@H]1C
O1C(=O)[C@@H](CC)[C@@](O)(C)[C@@H](CC=O)C(=O)[C@@H](C)CC[C@@H](OC)[C@H](C)[C@@H](O)[C@H](C)/C=C\1
O1C(=O)[C@@H](CC)[C@@](O)(C)[C@H](CC=O)[C@@H](C)[C@H](OC)CCC(=O)[C@H](C)[C@H](C)[C@@H](O)/C=C/1
O1C(=O)[C@H](CC)[C@@](O)(C)[C@@H](CC=O)[C@H](OC)C[C@H](O)/C=C/C(=O)[C@H](C)[C@H](C)C[C@H]1C
O1C(=O)[C@@H](CC)[C@@](O)(C)[C@H](O)C[C@H](CC=O)[C@@H](C)[C@H](OC)[C@H](C)C(=O)[C@H](C)C/C=C/1
O1C(=O)[C@H](CC)[C@@](O)(C)[C@H](O)[C@@H](C)C[C@H](C)[C@@H](OC)CC(=O)[C@H](C)[C@@H](CC=O)/C=C/1
O1C(=O)[C@@H](CC)[C@@](O)(C)[C@H](O)[C@@H](C)[C@@H](CC=O)C(=O)[C@H](C)C[C@H](OC)/C=C\C[C@H]1C
O1C(=O)[C@@H](CC)[C@](O)(C)[C@@H](O)/C=C/CC(=O)[C@H](C)[C@H](CC=O)[C@@H](C)[C@@H](C)C[C@H]1OC
O1C(=O)[C@@H](CC)[C@](O)(C)[C@@H](OC)C[C@@H](CC=O)C[C@@H](C)C(=O)[C@@H](C)[C@H](C)[C@H](O)/C=C/1
O1C(=O)[C@H](CC)[C@@](O)(C)[C@H](OC)[C@@H](C)C/C=C/C(=O)[C@H](C)[C@@H](CC=O)[C@H](O)C[C@@H]1C
O1C(=O)[C@@H](CC)[C@@](O)(C)[C@H](OC)[C@@H](CC=O)[C@H](C)[C@@H](O)C[C@H](C)C(=O)[C@@H](C)C/C=C\1
O1C(=O)[C@H](CC)[C@@](O)(C)/C=C/CC[C@@H](CC=O)C(=O)[C@@H](C)[C@@H](C)[C@@H](C)[C@H](O)[C@H]1OC
O1C(=O)[C@@H](CC)[C@](O)(C)/C=C/C(=O)[C@H](C)[C@H](C)[C@H](OC)C[C@@H](CC=O)[C@H](O)C[C@H]1C
O1C(=O)[C@H](CC)[C@](O)(C)/C=C/[C@@H](C)CC(=O)[C@H](O)[C@@H](CC=O)[C@H](C)[C@@H](C)C[C@H]1OC
O1C(=O)[C@H](CC)[C@](O)(C)/C=C\[C@@H](O)[C@@H](C)C[C@H](CC=O)CC(=O)[C@@H](C)[C@H](C)[C@@H]1OC
O1C(=O)[C@@H](CC)[C@H](OC)CC/C=C/[C@@](O)(C)[C@H](C)[C@@H](C)[C@H](CC=O)[C@@H](O)C(=O)[C@@H]1C
O1C(=O)[C@@H](CC)[C@H](OC)C[C@@H](C)[C@H](C)[C@@](O)(C)[C@H](C)[C@@H](O)C(=O)[C@@H](CC=O)C/C=C\1
O1C(=O)[C@H](CC)[C@@H](OC)C[C@H](CC=O)/C=C/[C@H](C)[C@@H](C)CC(=O)[C@@H](C)[C@@H](O)[C@]1(O)C
O1C(=O)[C@@H](CC)[C@@H](OC)C/C=C/[C@@H](C)[C@H](C)C(=O)[C@@H](C)[C@@H](O)[C@@](O)(C)C[C@@H]1CC=O
O1C(=O)[C@@H](CC)[C@H](OC)CC(=O)/C=C/[C@H](C)C[C@H](O)[C@@H](C)[C@@H](CC=O)[C@H](C)[C@]1(O)C
O1C(=O)[C@@H](CC)[C@H](OC)C[C@@H](C)[C@H](C)C(=O)C[C@H](C)[C@@H](CC=O)[C@@H](O)[C@@](O)(C)/C=C/1
O1C(=O)[C@@H](CC)[C@H](OC)C[C@H](O)[C@@](O)(C)/C=C/[C@@H](CC=O)C(=O)[C@H](C)[C@@H](C)C[C@H]1C
O1C(=O)[C@H](CC)[C@H](OC)C(=O)C[C@@H](C)[C@@](O)(C)[C@H](O)[C@H](CC=O)[C@@H](C)[C@H](C)C/C=C\1
O1C(=O)[C@H](CC)[C@@H](OC)C(=O)[C@@H](C)[C@@](O)(C)[C@H](CC=O)[C@@H](O)CC[C@@H](C)[C@H](C)/C=C/1
O1C(=O)[C@H](CC)[C@H](OC)C(=O)[C@H](CC=O)[C@H](C)[C@H](C)[C@@H](O)C[C@@](O)(C)/C=C\C[C@@H]1C
O1C(=O)[C@H](CC)[C@@H](OC)C(=O)[C@@](O)(C)[C@@H](O)[C@@H](C)[C@H](C)[C@@H](CC=O)C[C@H](C)C/C=C\1
O1C(=O)[C@H](CC)[C@H](OC)[C@@H](C)C[C@@H](C)C(=O)[C@H](CC=O)C[C@H](C)[C@H](O)[C@@](O)(C)/C=C/1
O1C(=O)[C@H](CC)[C@H](OC)[C@@H](C)[C@H](C)[C@](O)(C)CC(=O)[C@H](C)[C@@H](O)/C=C\C[C@H]1CC=O
O1C(=O)[C@H](CC)[C@H](OC)[C@@H](C)[C@@H](O)C/C=C\C[C@H](CC=O)[C@@H](C)[C@H](C)C(=O)[C@@]1(O)C
O1C(=O)[C@@H](CC)[C@@H](OC)[C@H](C)/C=C/[C@H](CC=O)[C@@H](O)CCC(=O)[C@@H](C)[C@H](C)[C@]1(O)C
O1C(=O)[C@@H](CC)[C@@H](OC)[C@H](C)C(=O)C[C@@H](CC=O)/C=C/[C@@H](C)[C@@H](O)[C@@](O)(C)C[C@@H]1C
O1C(=O)[C@H](CC)[C@H](OC)[C@H](C)[C@H](C)[C@@H](O)C(=O)[C@@](O)(C)[C@@H](CC=O)C[C@@H](C)C/C=C/1
O1C(=O)[C@H](CC)[C@H](OC)[C@@H](C)[C@](O)(C)CC(=O)[C@H](O)C[C@@H](C)[C@H](C)[C@@H](CC=O)/C=C/1
O1C(=O)[C@@H](CC)[C@@H](OC)[C@H](C)C[C@@H](O)C[C@@H](CC=O)[C@@H](C)[C@@](O)(C)/C=C/C(=O)[C@H]1C
O1C(=O)[C@H](CC)[C@@H](OC)[C@H](C)[C@@H](C)C/C=C/[C@H](C)[C@H](O)C(=O)[C@@H](CC=O)C[C@@]1(O)C
O1C(=O)[C@@H](CC)[C@H](OC)[C@H](C)[C@@H](CC=O)[C@H](C)[C@](O)(C)C(=O)CC[C@@H](C)[C@@H](O)/C=C\1
O1C(=O)[C@H](CC)[C@@H](OC)[C@@H](C)/C=C/C[C@@H](CC=O)C(=O)[C@H](C)[C@@H](O)[C@@](O)(C)C[C@@H]1C
O1C(=O)[C@@H](CC)[C@H](OC)[C@@H](CC=O)C[C@H](C)[C@@H](C)C[C@](O)(C)[C@@H](C)[C@H](O)C(=O)/C=C/1
O1C(=O)[C@@H](CC)[C@H](OC)[C@H](CC=O)[C@@H](C)C[C@@H](C)CC(=O)[C@@H](C)[C@@H](O)[C@](O)(C)/C=C/1
O1C(=O)[C@@H](CC)[C@H](OC)[C@@H](CC=O)[C@@H](O)[C@H](C)C/C=C/C(=O)[C@@H](C)[C@@](O)(C)C[C@H]1C
O1C(=O)[C@H](CC)[C@H](OC)[C@H](CC=O)/C=C/[C@](O)(C)[C@H](O)[C@@H](C)[C@H](C)CC(=O)C[C@H]1C
O1C(=O)[C@@H](CC)[C@H](OC)[C@H](O)C(=O)[C@@H](C)[C@@](O)(C)[C@H](CC=O)CC[C@@H](C)[C@H](C)/C=C/1
O1C(=O)[C@H](CC)[C@H](OC)[C@@H](O)[C@@H](C)/C=C/[C@H](C)[C@@H](C)C[C@@H](CC=O)[C@@](O)(C)CC1=O
O1C(=O)[C@H](CC)[C@H](OC)[C@@H](O)[C@](O)(C)[C@@H](C)[C@H](C)C(=O)[C@H](CC=O)C[C@@H](C)C/C=C/1
O1C(=O)[C@@H](CC)[C@@H](OC)[C@](O)(C)C/C=C/[C@H](C)[C@@H](C)CC(=O)[C@@H](C)[C@H](CC=O)[C@@H]1O
O1C(=O)[C@@H](CC)[C@H](OC)[C@@](O)(C)[C@H](C)[C@@H](C)CC(=O)[C@@H](C)[C@H](O)/C=C\C[C@H]1CC=O
O1C(=O)[C@H](CC)[C@H](OC)[C@@](O)(C)[C@@H](C)/C=C\CC[C@@H](CC=O)[C@@H](C)[C@@H](C)C(=O)[C@H]1O
O1C(=O)[C@H](CC)[C@@H](OC)[C@@](O)(C)/C=C/C(=O)[C@H](O)CC[C@@H](C)[C@H](C)[C@H](C)[C@H]1CC=O
O1C(=O)[C@@H](CC)[C@H](OC)/C=C/C[C@H](O)[C@H](C)[C@](O)(C)C(=O)[C@@H](C)[C@@H](CC=O)C[C@H]1C
O1C(=O)[C@@H](CC)[C@H](OC)/C=C\[C@H](C)C(=O)[C@@H](C)[C@H](O)[C@@H](CC=O)C[C@@H](C)C[C@]1(O)C
O1C(=O)[C@H](CC)[C@@H](OC)/C=C/[C@H](CC=O)[C@@H](O)C(=O)[C@@H](C)CC[C@@H](C)[C@H](C)[C@@]1(O)C
O1C(=O)[C@@H](CC)/C=C/CC[C@H](C)[C@H](C)[C@@H](O)[C@H](C)[C@](O)(C)[C@H](OC)C(=O)[C@@H]1CC=O
O1C(=O)[C@@H](CC)/C=C\C[C@H](C)[C@](O)(C)C[C@H](C)[C@H](O)[C@@H](C)[C@H](CC=O)C(=O)[C@@H]1OC
O1C(=O)[C@@H](CC)/C=C/C[C@@H](CC=O)C(=O)[C@H](OC)[C@H](C)C[C@@H](C)[C@@H](C)[C@H](O)[C@]1(O)C
O1C(=O)[C@H](CC)/C=C/C[C@@](O)(C)[C@H](CC=O)[C@H](O)C(=O)[C@@H](C)[C@H](C)[C@@H](OC)C[C@@H]1C
O1C(=O)[C@H](CC)/C=C\CC(=O)[C@@H](C)[C@@H](O)C[C@@](O)(C)[C@@H](C)[C@H](CC=O)[C@H](C)[C@@H]1OC
O1C(=O)[C@H](CC)/C=C\C[C@H](C)[C@@H](O)[C@@H](C)CC(=O)[C@@H](C)[C@H](CC=O)[C@](O)(C)[C@H]1OC
O1C(=O)[C@H](CC)/C=C\C[C@H](O)C(=O)[C@@H](C)[C@@H](OC)[C@H](C)[C@@H](CC=O)[C@](O)(C)C[C@H]1C
O1C(=O)[C@H](CC)/C=C\C[C@@H](OC)[C@@H](CC=O)C[C@H](O)[C@@H](C)[C@H](C)[C@@H](C)C(=O)[C@]1(O)C
O1C(=O)[C@H](CC)/C=C/C(=O)[C@@H](C)C[C@H](OC)[C@@H](O)C[C@H](C)[C@@H](C)[C@H](CC=O)[C@@]1(O)C
O1C(=O)[C@@H](CC)/C=C/C(=O)[C@@H](C)[C@@H](CC=O)[C@@](O)(C)[C@H](C)C[C@H](O)[C@@H](OC)C[C@@H]1C
O1C(=O)[C@@H](CC)/C=C/C(=O)[C@](O)(C)C[C@@H](CC=O)[C@H](C)[C@@H](O)[C@@H](C)[C@H](C)C[C@@H]1OC
O1C(=O)[C@@H](CC)/C=C/[C@H](C)C[C@@H](CC=O)[C@@H](C)[C@H](C)CC(=O)[C@H](O)[C@](O)(C)[C@@H]1OC
O1C(=O)[C@H](CC)/C=C/[C@H](C)[C@@H](C)C[C@@H](C)C(=O)[C@@H](CC=O)[C@@](O)(C)[C@H](OC)C[C@H]1O
O1C(=O)[C@H](CC)/C=C/[C@H](C)[C@H](CC=O)[C@H](C)CC[C@@](O)(C)[C@H](C)[C@@H](O)C(=O)[C@@H]1OC
O1C(=O)[C@@H](CC)/C=C\[C@@H](C)[C@H](OC)CCC(=O)[C@H](C)[C@@H](C)[C@@H](CC=O)[C@H](O)[C@]1(O)C
O1C(=O)[C@@H](CC)/C=C/[C@@H](C)C[C@@H](C)[C@](O)(C)[C@@H](OC)C(=O)[C@H](CC=O)[C@@H](O)C[C@@H]1C
O1C(=O)[C@H](CC)/C=C/[C@H](C)[C@H](C)[C@H](OC)[C@H](CC=O)[C@@H](O)[C@@H](C)CC(=O)C[C@@]1(O)C
O1C(=O)[C@H](CC)/C=C/[C@@H](C)[C@H](O)[C@@H](C)[C@H](C)[C@@](O)(C)CCC(=O)[C@@H](CC=O)[C@@H]1OC
O1C(=O)[C@@H](CC)/C=C/[C@H](C)[C@H](OC)[C@@](O)(C)C(=O)[C@H](C)C[C@@H](CC=O)[C@H](O)C[C@H]1C
O1C(=O)[C@H](CC)/C=C/[C@@H](C)C(=O)[C@@H](C)C[C@H](CC=O)[C@](O)(C)[C@@H](C)[C@H](O)C[C@@H]1OC
O1C(=O)[C@@H](CC)/C=C\[C@H](C)[C@@H](C)[C@@H](OC)C[C@@H](C)CC(=O)[C@H](CC=O)[C@H](O)[C@@]1(O)C
O1C(=O)[C@H](CC)/C=C/[C@H](C)[C@](O)(C)C(=O)[C@@H](OC)C[C@@H](C)[C@H](CC=O)[C@H](O)C[C@H]1C
O1C(=O)[C@H](CC)/C=C\[C@H](CC=O)C[C@](O)(C)[C@H](O)C[C@H](C)[C@H](C)[C@H](C)C(=O)[C@H]1OC
O1C(=O)[C@@H](CC)/C=C/[C@@H](CC=O)[C@H](C)C(=O)[C@H](O)CC[C@H](C)[C@@H](C)[C@](O)(C)[C@H]1OC
O1C(=O)[C@@H](CC)/C=C/[C@H](CC=O)[C@@H](C)[C@](O)(C)C(=O)[C@@H](OC)C[C@H](C)[C@@H](O)C[C@H]1C
O1C(=O)[C@@H](CC)/C=C/[C@H](CC=O)[C@H](OC)C(=O)C[C@H](O)[C@@H](C)[C@@H](C)[C@@H](C)C[C@@]1(O)C
O1C(=O)[C@@H](CC)/C=C/[C@H](O)C[C@@](O)(C)C[C@H](CC=O)C(=O)[C@H](C)[C@H](C)[C@@H](C)[C@@H]1OC
O1C(=O)[C@H](CC)/C=C/[C@H](O)[C@H](C)C[C@H](OC)[C@H](C)C(=O)[C@H](CC=O)[C@](O)(C)C[C@@H]1C
O1C(=O)[C@H](CC)/C=C/[C@@H](O)[C@@H](CC=O)[C@H](C)[C@](O)(C)C(=O)[C@H](C)C[C@H](C)C[C@@H]1OC
O1C(=O)[C@H](CC)/C=C/[C@@](O)(C)CC(=O)[C@@H](CC=O)[C@@H](C)C[C@@H](C)[C@H](C)[C@H](O)[C@@H]1OC
O1C(=O)[C@@H](CC)/C=C/[C@](O)(C)C(=O)[C@H](CC=O)[C@@H](C)C[C@H](C)[C@@H](O)[C@@H](OC)C[C@H]1C
O1C(=O)[C@H](CC)/C=C/[C@@](O)(C)[C@@H](C)C[C@H](C)C[C@@H](O)[C@H](C)[C@@H](CC=O)C(=O)[C@@H]1OC
O1C(=O)[C@H](CC)/C=C/[C@](O)(C)[C@H](O)[C@@H](C)CCC(=O)[C@@H](C)[C@H](C)[C@H](CC=O)[C@@H]1OC
O1C(=O)[C@@H](CC)/C=C\[C@@H](OC)CC[C@@](O)(C)[C@H](O)[C@H](C)[C@@H](C)[C@@H](CC=O)C(=O)[C@H]1C
O1C(=O)[C@H](CC)/C=C/[C@H](OC)[C@@H](C)[C@@H](C)[C@@H](O)[C@@H](CC=O)[C@@H](C)CC(=O)C[C@]1(O)C
O1C(=O)[C@H](CC)/C=C/[C@H](OC)[C@@H](CC=O)C[C@@H](C)[C@@H](O)CC(=O)[C@H](C)[C@H](C)[C@@]1(O)C
O1C(=O)[C@H](CC)/C=C/[C@@H](OC)[C@](O)(C)[C@H](C)[C@H](C)[C@H](C)C[C@H](CC=O)[C@@H](O)CC1=O
O1C(=O)[C@H](CC=O)CC[C@H](C)C(=O)[C@@H](CC)[C@H](O)[C@H](OC)[C@@H](C)[C@](O)(C)[C@H](C)/C=C/1
O1C(=O)[C@H](CC=O)CC[C@@H](CC)[C@H](O)[C@@H](C)[C@@H](C)C(=O)[C@@H](C)[C@](O)(C)[C@@H](OC)/C=C/1
O1C(=O)[C@H](CC=O)CC[C@H](OC)C(=O)[C@@H](C)[C@@H](C)[C@H](CC)[C@@](O)(C)/C=C\[C@@H](C)[C@@H]1O
O1C(=O)[C@H](CC=O)CC(=O)C[C@@H](CC)/C=C\[C@H](C)[C@@](O)(C)[C@@H](C)[C@H](O)[C@H](C)[C@@H]1OC
O1C(=O)[C@@H](CC=O)CC(=O)[C@H](C)/C=C/[C@@](O)(C)C[C@H](C)[C@@H](C)[C@@H](CC)[C@H](O)[C@H]1OC
O1C(=O)[C@@H](CC=O)CC(=O)[C@@H](O)[C@H](C)[C@@H](CC)/C=C/[C@@H](C)[C@](O)(C)[C@H](OC)C[C@H]1C
O1C(=O)[C@@H](CC=O)CC(=O)[C@@H](OC)/C=C\[C@@H](C)[C@@H](O)[C@H](CC)[C@H](C)[C@H](C)C[C@]1(O)C
O1C(=O)[C@@H](CC=O)C[C@@H](C)C(=O)[C@@H](CC)[C@H](C)[C@H](OC)C[C@H](C)[C@@H](O)[C@@](O)(C)/C=C/1
O1C(=O)[C@H](CC=O)C[C@H](C)[C@@H](C)/C=C/C[C@@H](O)[C@H](C)[C@@](O)(C)[C@@H](OC)C(=O)[C@H]1CC
O1C(=O)[C@@H](CC=O)C[C@H](C)[C@@](O)(C)[C@H](C)/C=C/[C@H](C)[C@H](O)C(=O)[C@H](CC)C[C@@H]1OC
O1C(=O)[C@H](CC=O)C[C@@H](C)/C=C/[C@@](O)(C)[C@@H](O)[C@@H](C)CC(=O)[C@H](C)[C@@H](CC)[C@H]1OC
O1C(=O)[C@@H](CC=O)C[C@H](C)[C@@H](C)[C@@H](C)[C@](O)(C)C(=O)[C@@H](CC)[C@H](OC)/C=C/C[C@@H]1O
O1C(=O)[C@@H](CC=O)C[C@@H](C)[C@H](CC)[C@@H](OC)[C@@H](C)C[C@](O)(C)[C@H](C)[C@@H](O)C(=O)/C=C/1
O1C(=O)[C@H](CC=O)C[C@H](C)[C@@H](OC)[C@@H](C)[C@H](C)CC(=O)[C@@H](CC)[C@H](O)[C@](O)(C)/C=C/1
O1C(=O)[C@@H](CC=O)C[C@H](C)C[C@H](OC)C(=O)/C=C/[C@@H](C)[C@H](O)[C@](O)(C)[C@H](C)[C@H]1CC
O1C(=O)[C@@H](CC=O)C[C@@H](C)[C@H](C)C(=O)/C=C\[C@](O)(C)[C@@H](O)[C@H](C)[C@H](CC)C[C@H]1OC
O1C(=O)[C@@H](CC=O)C[C@@H](C)[C@@H](O)[C@](O)(C)[C@H](OC)[C@@H](CC)CC(=O)[C@@H](C)[C@@H](C)/C=C\1
O1C(=O)[C@@H](CC=O)C[C@H](C)/C=C/C(=O)[C@@H](O)[C@@H](CC)[C@H](C)[C@](O)(C)[C@H](OC)C[C@H]1C
O1C(=O)[C@H](CC=O)C[C@@H](CC)C(=O)[C@@](O)(C)[C@H](C)[C@@H](C)[C@@H](OC)[C@@H](C)[C@H](O)C/C=C\1
O1C(=O)[C@H](CC=O)C[C@@H](CC)[C@H](C)C(=O)[C@H](C)[C@@H](O)C[C@@H](C)[C@@](O)(C)[C@@H](OC)/C=C/1
O1C(=O)[C@H](CC=O)C[C@@H](CC)[C@@](O)(C)[C@@H](O)C(=O)[C@H](C)[C@H](C)[C@@H](OC)/C=C\C[C@H]1C
O1C(=O)[C@@H](CC=O)C[C@@H](O)C[C@@H](C)C(=O)[C@@H](C)[C@H](OC)[C@H](CC)[C@@](O)(C)[C@@H](C)/C=C\1
O1C(=O)[C@H](CC=O)C[C@@H](O)[C@H](C)[C@@H](CC)/C=C/CC(=O)[C@H](C)[C@@H](C)[C@](O)(C)[C@@H]1OC
O1C(=O)[C@@H](CC=O)C[C@@H](O)[C@H](CC)C[C@@](O)(C)/C=C/[C@H](C)[C@H](C)[C@@H](OC)C(=O)[C@@H]1C
O1C(=O)[C@H](CC=O)C[C@H](O)[C@H](OC)[C@@H](C)[C@H](C)[C@@](O)(C)[C@H](CC)C(=O)[C@@H](C)C/C=C/1
O1C(=O)[C@@H](CC=O)C[C@](O)(C)C(=O)C[C@@H](C)[C@@H](OC)[C@@H](C)[C@H](C)[C@@H](CC)[C@@H](O)/C=C\1
O1C(=O)[C@@H](CC=O)C[C@](O)(C)[C@H](C)[C@@H](CC)C(=O)[C@@H](O)[C@H](C)[C@@H](OC)/C=C/C[C@@H]1C
O1C(=O)[C@@H](CC=O)C[C@@](O)(C)[C@@H](O)CC(=O)[C@@H](C)[C@H](OC)[C@H](C)[C@H](CC)[C@@H](C)/C=C/1
O1C(=O)[C@H](CC=O)C[C@@](O)(C)/C=C/[C@H](C)[C@H](OC)[C@@H](C)CC(=O)[C@H](C)[C@@H](CC)[C@@H]1O
O1C(=O)[C@H](CC=O)C[C@@H](OC)C(=O)/C=C/[C@@H](O)[C@H](C)[C@H](C)[C@@H](CC)[C@@](O)(C)C[C@H]1C
O1C(=O)[C@@H](CC=O)C[C@@H](OC)[C@H](C)[C@@H](C)[C@@H](O)C[C@](O)(C)[C@@H](C)[C@H](CC)C(=O)/C=C\1
O1C(=O)[C@H](CC=O)C[C@@H](OC)[C@@H](O)/C=C\[C@H](C)CC(=O)[C@H](C)[C@@H](C)[C@H](CC)[C@]1(O)C
O1C(=O)[C@H](CC=O)C/C=C\C[C@H](C)[C@@H](C)[C@@H](OC)[C@@H](C)[C@H](O)[C@@](O)(C)C(=O)[C@H]1CC
O1C(=O)[C@H](CC=O)C/C=C/[C@@H](C)[C@@H](OC)C[C@H](O)[C@@H](CC)[C@@H](C)[C@H](C)C(=O)[C@@]1(O)C
O1C(=O)[C@H](CC=O)C/C=C/[C@H](CC)[C@@H](C)[C@H](OC)[C@H](O)CC(=O)[C@@H](C)[C@H](C)[C@@]1(O)C
O1C(=O)[C@H](CC=O)C/C=C/[C@@](O)(C)[C@H](O)[C@@H](CC)[C@@H](C)C(=O)[C@@H](C)[C@@H](OC)C[C@@H]1C
O1C(=O)[C@H](CC=O)CC[C@@H](C)[C@H](C)[C@@](O)(C)[C@@H](CC)[C@H](OC)[C@H](C)[C@@H](O)C(=O)/C=C/1
O1C(=O)[C@@H](CC=O)CC[C@@H](C)[C@@H](OC)[C@H](CC)[C@@H](C)C(=O)[C@H](C)[C@H](O)[C@@](O)(C)/C=C/1
O1C(=O)[C@H](CC=O)CC[C@@](O)(C)[C@@H](C)[C@@H](C)[C@H](C)[C@@H](CC)[C@@H](OC)/C=C/C(=O)[C@H]1O
O1C(=O)[C@@H](CC=O)CC/C=C/[C@@](O)(C)[C@H](C)C(=O)[C@H](O)[C@@H](C)[C@H](CC)[C@H](C)[C@H]1OC
O1C(=O)[C@H](CC=O)CC(=O)[C@@H](C)[C@@H](C)C[C@@H](C)[C@@H](CC)[C@@H](O)[C@@](O)(C)[C@H](OC)/C=C\1
O1C(=O)[C@@H](CC=O)CC(=O)[C@@H](CC)[C@@](O)(C)[C@@H](OC)/C=C/[C@H](C)[C@@H](C)[C@H](O)C[C@H]1C
O1C(=O)[C@H](CC=O)CC(=O)[C@H](OC)[C@@H](C)[C@H](O)[C@](O)(C)[C@@H](CC)[C@H](C)[C@@H](C)C/C=C\1
O1C(=O)[C@@H](CC=O)C[C@@H](C)C[C@](O)(C)[C@@H](CC)[C@@H](OC)C(=O)[C@H](C)[C@H](C)[C@H](O)/C=C/1
O1C(=O)[C@@H](CC=O)C[C@@H](C)[C@@H](C)C(=O)[C@@H](CC)[C@](O)(C)[C@H](C)[C@@H](OC)/C=C/C[C@@H]1O
O1C(=O)[C@@H](CC=O)C[C@H](C)[C@@H](O)[C@](O)(C)C(=O)[C@@H](C)[C@@H](OC)[C@H](C)[C@@H](CC)C/C=C\1
O1C(=O)[C@@H](CC=O)C[C@@H](C)/C=C/C(=O)C[C@@H](CC)[C@H](C)[C@@H](C)[C@H](O)[C@@](O)(C)[C@H]1OC
O1C(=O)[C@H](CC=O)C[C@H](C)C(=O)[C@@H](O)/C=C/[C@@H](C)[C@H](C)[C@@](O)(C)[C@@H](OC)C[C@H]1CC
O1C(=O)[C@@H](CC=O)C[C@H](C)[C@@H](CC)C[C@H](OC)C(=O)[C@@](O)(C)[C@H](C)[C@H](O)[C@@H](C)/C=C/1
O1C(=O)[C@@H](CC=O)C[C@H](C)[C@](O)(C)[C@H](CC)[C@H](O)CC(=O)[C@H](C)[C@@H](C)[C@H](OC)/C=C/1
O1C(=O)[C@H](CC=O)C[C@@H](C)CC(=O)[C@@H](CC)/C=C/[C@H](C)[C@@](O)(C)[C@H](OC)[C@@H](C)[C@H]1O
O1C(=O)[C@H](CC=O)C[C@@H](C)[C@@H](C)[C@H](O)C(=O)[C@H](OC)[C@@](O)(C)[C@@H](C)[C@H](CC)C/C=C/1
O1C(=O)[C@H](CC=O)C[C@@H](C)[C@H](O)CC(=O)[C@@H](OC)[C@H](C)[C@@H](C)[C@H](CC)[C@](O)(C)/C=C/1
O1C(=O)[C@@H](CC=O)C[C@H](C)[C@H](OC)[C@H](C)/C=C/[C@@H](CC)C(=O)[C@@H](O)[C@](O)(C)C[C@H]1C
O1C(=O)[C@@H](CC=O)C[C@H](CC)C/C=C/[C@@](O)(C)[C@H](C)[C@@H](O)[C@H](C)[C@@H](C)C(=O)[C@H]1OC
O1C(=O)[C@@H](CC=O)C[C@H](CC)[C@@H](C)[C@@H](C)[C@@](O)(C)[C@@H](C)CC(=O)[C@@H](O)[C@H](OC)/C=C\1
O1C(=O)[C@@H](CC=O)C[C@@H](CC)[C@@H](O)/C=C/[C@@H](C)C(=O)[C@H](C)[C@@](O)(C)[C@H](OC)C[C@@H]1C
O1C(=O)[C@@H](CC=O)C[C@H](CC)/C=C/[C@@H](C)[C@@H](C)C[C@](O)(C)[C@@H](C)[C@H](O)C(=O)[C@@H]1OC
O1C(=O)[C@@H](CC=O)C[C@H](O)C(=O)/C=C/[C@@H](C)C[C@H](C)[C@H](C)[C@@H](CC)[C@@](O)(C)[C@H]1OC
O1C(=O)[C@@H](CC=O)C[C@@H](O)[C@@H](C)[C@@H](C)/C=C/[C@H](OC)C(=O)[C@H](CC)[C@](O)(C)C[C@H]1C
O1C(=O)[C@H](CC=O)C[C@@H](O)[C@@](O)(C)[C@H](OC)[C@@H](CC)[C@H](C)[C@@H](C)C(=O)[C@@H](C)C/C=C\1
O1C(=O)[C@H](CC=O)C[C@](O)(C)C[C@@H](C)[C@H](O)[C@H](OC)C(=O)[C@@H](C)[C@@H](C)[C@@H](CC)/C=C/1
O1C(=O)[C@@H](CC=O)C[C@](O)(C)[C@@H](C)[C@H](OC)[C@H](C)[C@@H](CC)C(=O)[C@H](O)/C=C/C[C@H]1C
O1C(=O)[C@@H](CC=O)C[C@](O)(C)[C@H](CC)[C@H](C)[C@H](C)[C@H](C)[C@@H](OC)C(=O)[C@@H](O)C/C=C\1
O1C(=O)[C@H](CC=O)C[C@](O)(C)[C@@H](OC)[C@H](O)C(=O)[C@H](C)C[C@H](C)[C@H](C)[C@H](CC)/C=C/1
O1C(=O)[C@H](CC=O)C[C@H](OC)C(=O)[C@@H](C)C[C@@H](C)[C@@H](CC)[C@](O)(C)/C=C/[C@@H](C)[C@H]1O
O1C(=O)[C@H](CC=O)C[C@@H](OC)[C@H](C)[C@H](O)/C=C\C[C@H](CC)[C@@H](C)[C@H](C)C(=O)[C@]1(O)C
O1C(=O)[C@@H](CC=O)C[C@@H](OC)[C@H](O)C(=O)[C@@](O)(C)C[C@H](C)[C@H](C)[C@H](C)[C@@H](CC)/C=C/1
O1C(=O)[C@@H](CC=O)C[C@@H](OC)/C=C/[C@@H](CC)[C@@H](C)[C@@](O)(C)C(=O)[C@@H](C)[C@@H](O)C[C@H]1C
O1C(=O)[C@H](CC=O)C/C=C/[C@H](C)C(=O)[C@H](C)[C@@](O)(C)[C@@H](O)[C@H](C)[C@@H](CC)C[C@@H]1OC
O1C(=O)[C@H](CC=O)C/C=C/[C@H](C)[C@H](O)C(=O)[C@](O)(C)C[C@H](C)[C@H](C)[C@@H](CC)[C@@H]1OC
O1C(=O)[C@@H](CC=O)C/C=C/[C@](O)(C)C(=O)C[C@H](CC)[C@@H](C)[C@H](O)[C@@H](OC)[C@H](C)[C@H]1C
O1C(=O)[C@H](CC=O)C(=O)CC[C@@H](O)/C=C/[C@H](C)[C@@](O)(C)[C@@H](C)[C@H](CC)[C@H](C)[C@H]1OC
O1C(=O)[C@@H](CC=O)C(=O)C[C@@H](C)C[C@@H](OC)[C@H](CC)[C@H](C)[C@@H](C)[C@@H](O)[C@](O)(C)/C=C/1
O1C(=O)[C@H](CC=O)C(=O)C[C@H](O)[C@@H](CC)[C@](O)(C)[C@H](C)[C@@H](C)[C@H](OC)/C=C/C[C@H]1C
O1C(=O)[C@@H](CC=O)C(=O)C/C=C\C[C@H](CC)[C@@H](C)[C@@](O)(C)[C@H](C)[C@@H](O)[C@@H](C)[C@@H]1OC
O1C(=O)[C@H](CC=O)C(=O)C[C@H](C)[C@H](O)[C@@H](C)C[C@@H](C)[C@@H](CC)[C@](O)(C)[C@H](OC)/C=C/1
O1C(=O)[C@H](CC=O)C(=O)C[C@@H](CC)C[C@@H](C)/C=C/[C@H](C)[C@@](O)(C)[C@H](OC)[C@@H](C)[C@@H]1O
O1C(=O)[C@@H](CC=O)C(=O)C[C@](O)(C)[C@@H](C)/C=C/[C@H](O)[C@@H](CC)[C@H](C)[C@@H](C)C[C@H]1OC
O1C(=O)[C@@H](CC=O)C(=O)C/C=C/[C@@H](OC)[C@@H](O)[C@@H](CC)C[C@H](C)[C@@H](C)[C@H](C)[C@]1(O)C
O1C(=O)[C@@H](CC=O)C(=O)[C@@H](C)[C@@H](C)[C@H](CC)[C@@](O)(C)[C@@H](O)C[C@H](OC)/C=C/C[C@H]1C
O1C(=O)[C@H](CC=O)C(=O)[C@@H](C)[C@H](CC)/C=C/[C@H](C)[C@@H](C)[C@@](O)(C)C[C@@H](O)C[C@H]1OC
O1C(=O)[C@H](CC=O)C(=O)[C@@H](C)[C@H](OC)[C@@H](C)[C@H](C)[C@@H](CC)CC[C@H](O)[C@@](O)(C)/C=C\1
O1C(=O)[C@@H](CC=O)C(=O)[C@H](C)C/C=C/[C@H](C)[C@H](C)[C@@H](CC)[C@@](O)(C)[C@H](OC)C[C@@H]1O
O1C(=O)[C@@H](CC=O)C(=O)[C@H](C)[C@@H](C)[C@H](CC)CC[C@H](OC)[C@H](O)[C@@](O)(C)[C@@H](C)/C=C\1
O1C(=O)[C@H](CC=O)C(=O)[C@@H](C)[C@H](O)[C@H](OC)/C=C/CC[C@@H](C)[C@H](C)[C@H](CC)[C@@]1(O)C
O1C(=O)[C@H](CC=O)C(=O)[C@H](C)/C=C/[C@@H](C)[C@H](O)[C@H](OC)C[C@H](CC)[C@@](O)(C)C[C@H]1C
O1C(=O)[C@@H](CC=O)C(=O)[C@@H](C)C[C@@H](OC)[C@@H](CC)[C@@](O)(C)[C@@H](O)[C@H](C)[C@H](C)C/C=C/1
O1C(=O)[C@@H](CC=O)C(=O)[C@H](C)[C@@H](CC)[C@H](C)[C@@H](C)[C@@H](OC)CC[C@H](O)[C@@](O)(C)/C=C/1
O1C(=O)[C@H](CC=O)C(=O)[C@@H](C)[C@](O)(C)[C@H](OC)C[C@H](CC)[C@H](C)[C@@H](O)/C=C/C[C@@H]1C
O1C(=O)[C@@H](CC=O)C(=O)[C@@H](CC)C[C@@H](C)C[C@H](O)[C@H](OC)[C@@H](C)[C@@](O)(C)[C@H](C)/C=C/1
O1C(=O)[C@@H](CC=O)C(=O)[C@@H](CC)[C@H](C)[C@@](O)(C)/C=C/[C@H](C)CC[C@H](C)[C@H](O)[C@H]1OC
O1C(=O)[C@@H](CC=O)C(=O)[C@@H](CC)[C@H](O)C[C@@H](OC)[C@H](C)[C@@H](C)[C@@](O)(C)/C=C\C[C@H]1C
O1C(=O)[C@H](CC=O)C(=O)[C@H](CC)[C@@H](OC)[C@H](O)[C@@H](C)C[C@](O)(C)[C@H](C)[C@H](C)C/C=C/1
O1C(=O)[C@@H](CC=O)C(=O)[C@H](O)C[C@H](C)[C@@H](CC)C[C@@H](C)[C@@H](C)[C@@](O)(C)[C@@H](OC)/C=C/1
O1C(=O)[C@H](CC=O)C(=O)[C@@H](O)[C@@H](C)[C@](O)(C)C/C=C/[C@H](C)[C@@H](CC)[C@H](OC)C[C@@H]1C
O1C(=O)[C@@H](CC=O)C(=O)[C@H](O)[C@](O)(C)CC[C@H](OC)[C@@H](CC)[C@@H](C)[C@H](C)[C@@H](C)/C=C/1
O1C(=O)[C@H](CC=O)C(=O)[C@@H](O)/C=C\[C@H](C)[C@@H](OC)[C@@H](CC)CC[C@@H](C)[C@H](C)[C@@]1(O)C
O1C(=O)[C@@H](CC=O)C(=O)[C@](O)(C)[C@@H](C)C[C@@H](OC)[C@H](CC)[C@H](C)[C@@H](O)/C=C/C[C@@H]1C
O1C(=O)[C@H](CC=O)C(=O)[C@@](O)(C)[C@H](C)[C@H](CC)[C@@H](O)[C@H](C)[C@H](OC)C[C@H](C)C/C=C\1
O1C(=O)[C@@H](CC=O)C(=O)[C@@](O)(C)[C@@H](OC)C[C@H](C)[C@@H](C)C[C@H](C)[C@@H](CC)[C@@H](O)/C=C/1
O1C(=O)[C@@H](CC=O)C(=O)[C@H](OC)C[C@H](CC)[C@@H](C)[C@H](C)[C@@H](C)[C@@](O)(C)/C=C/C[C@H]1O
O1C(=O)[C@H](CC=O)C(=O)[C@H](OC)[C@H](C)C[C@H](C)C[C@](O)(C)[C@H](CC)[C@@H](O)[C@@H](C)/C=C\1
O1C(=O)[C@H](CC=O)C(=O)[C@H](OC)[C@@H](CC)[C@@H](C)CC[C@H](C)[C@@H](C)[C@H](O)[C@@](O)(C)/C=C/1
O1C(=O)[C@H](CC=O)C(=O)[C@H](OC)[C@@](O)(C)/C=C/[C@@H](CC)[C@@H](O)C[C@@H](C)[C@H](C)C[C@@H]1C
O1C(=O)[C@H](CC=O)C(=O)/C=C/C[C@@H](C)[C@H](O)[C@@](O)(C)[C@@H](CC)[C@H](C)[C@H](C)C[C@@H]1OC
O1C(=O)[C@@H](CC=O)C(=O)/C=C\[C@@H](C)[C@@H](OC)[C@H](C)[C@@H](O)CC[C@@H](C)[C@H](CC)[C@]1(O)C
O1C(=O)[C@@H](CC=O)C(=O)/C=C\[C@H](O)[C@@H](C)[C@@H](C)[C@H](CC)C[C@@](O)(C)[C@@H](OC)C[C@H]1C
O1C(=O)[C@H](CC=O)C(=O)/C=C/[C@H](OC)[C@@](O)(C)C[C@@H](C)[C@H](CC)[C@H](C)[C@@H](C)C[C@@H]1O
O1C(=O)[C@H](CC=O)[C@@H](C)C[C@@H](C)[C@@H](CC)C[C@@H](O)C(=O)[C@H](C)[C@](O)(C)[C@@H](OC)/C=C\1
O1C(=O)[C@@H](CC=O)[C@@H](C)C[C@@H](CC)[C@H](OC)/C=C/C(=O)[C@H](C)[C@H](O)[C@@](O)(C)C[C@@H]1C
O1C(=O)[C@@H](CC=O)[C@@H](C)C[C@@H](OC)[C@H](C)[C@@](O)(C)C[C@H](O)[C@@H](C)[C@H](CC)C(=O)/C=C/1
O1C(=O)[C@@H](CC=O)[C@@H](C)CC[C@H](OC)[C@@H](O)C(=O)[C@@H](C)[C@H](C)[C@@H](CC)[C@](O)(C)/C=C/1
O1C(=O)[C@@H](CC=O)[C@@H](C)C[C@@H](C)[C@@H](C)[C@H](CC)/C=C/C(=O)[C@@](O)(C)[C@@H](OC)C[C@@H]1O
O1C(=O)[C@H](CC=O)[C@@H](C)C[C@H](O)[C@@H](OC)C(=O)[C@](O)(C)[C@H](CC)[C@@H](C)[C@H](C)C/C=C\1
O1C(=O)[C@@H](CC=O)[C@H](C)C/C=C/[C@H](C)C[C@@](O)(C)C(=O)[C@@H](C)[C@@H](CC)[C@H](O)[C@H]1OC
O1C(=O)[C@H](CC=O)[C@@H](C)C(=O)C[C@@](O)(C)/C=C/[C@@H](CC)[C@@H](C)[C@@H](O)[C@@H](OC)C[C@H]1C
O1C(=O)[C@H](CC=O)[C@@H](C)C(=O)[C@@H](CC)C[C@@H](OC)[C@H](C)[C@](O)(C)[C@@H](C)[C@@H](O)C/C=C/1
O1C(=O)[C@H](CC=O)[C@H](C)C(=O)[C@@](O)(C)[C@H](O)[C@@H](CC)[C@H](C)CC[C@@H](C)[C@H](OC)/C=C/1
O1C(=O)[C@@H](CC=O)[C@H](C)[C@H](C)CC(=O)[C@@H](O)[C@H](C)[C@H](CC)[C@H](OC)/C=C/C[C@@]1(O)C
O1C(=O)[C@H](CC=O)[C@@H](C)[C@H](C)C(=O)[C@](O)(C)[C@@H](C)C[C@@H](OC)[C@H](CC)[C@@H](O)C/C=C\1
O1C(=O)[C@H](CC=O)[C@@H](C)[C@H](C)[C@H](O)CC(=O)C[C@@H](C)[C@@H](CC)[C@](O)(C)[C@@H](OC)/C=C/1
O1C(=O)[C@@H](CC=O)[C@H](C)[C@H](C)[C@H](OC)[C@@H](CC)/C=C/[C@@](O)(C)C[C@@H](C)[C@@H](O)CC1=O
O1C(=O)[C@@H](CC=O)[C@@H](C)[C@H](C)CC[C@@H](OC)[C@](O)(C)[C@@H](O)[C@@H](C)[C@@H](CC)C(=O)/C=C\1
O1C(=O)[C@@H](CC=O)[C@H](C)[C@@H](C)[C@@H](C)[C@H](O)[C@@](O)(C)[C@@H](OC)CCC(=O)[C@@H](CC)/C=C/1
O1C(=O)[C@H](CC=O)[C@@H](C)[C@H](C)[C@@](O)(C)C[C@@H](CC)[C@@H](O)C(=O)[C@@H](OC)/C=C/C[C@@H]1C
O1C(=O)[C@H](CC=O)[C@H](C)[C@@H](C)/C=C\[C@@H](CC)C(=O)[C@@H](C)[C@](O)(C)C[C@@H](O)C[C@H]1OC
O1C(=O)[C@@H](CC=O)[C@H](C)[C@H](CC)C(=O)C[C@H](C)[C@@H](O)C[C@@H](C)[C@](O)(C)[C@@H](OC)/C=C/1
O1C(=O)[C@@H](CC=O)[C@H](C)[C@H](CC)[C@@H](C)[C@H](O)CC(=O)[C@H](C)[C@@H](OC)/C=C\C[C@]1(O)C
O1C(=O)[C@@H](CC=O)[C@H](C)[C@@H](CC)[C@@](O)(C)/C=C/[C@H](OC)C[C@H](C)C(=O)[C@@H](C)C[C@H]1O
O1C(=O)[C@@H](CC=O)[C@H](C)[C@H](O)C[C@@H](C)[C@H](OC)CC(=O)[C@H](C)[C@H](CC)[C@@](O)(C)/C=C/1
O1C(=O)[C@@H](CC=O)[C@@H](C)[C@H](O)C(=O)/C=C\[C@H](C)[C@@H](OC)C[C@H](CC)[C@@](O)(C)C[C@@H]1C
O1C(=O)[C@H](CC=O)[C@@H](C)[C@H](O)[C@H](CC)[C@@H](C)C(=O)[C@@H](OC)[C@@](O)(C)C[C@@H](C)C/C=C/1
O1C(=O)[C@H](CC=O)[C@@H](C)[C@H](O)[C@@H](OC)/C=C\C[C@H](CC)CC(=O)[C@@H](C)[C@H](C)[C@@]1(O)C
O1C(=O)[C@H](CC=O)[C@H](C)[C@@](O)(C)C[C@@H](C)C[C@@H](O)[C@H](C)[C@H](OC)/C=C/C(=O)[C@H]1CC
O1C(=O)[C@@H](CC=O)[C@H](C)[C@](O)(C)[C@H](C)[C@@H](OC)/C=C/C(=O)[C@H](CC)C[C@H](C)C[C@@H]1O
O1C(=O)[C@H](CC=O)[C@@H](C)[C@](O)(C)[C@@H](O)C(=O)[C@@H](OC)[C@H](C)CC[C@@H](C)[C@H](CC)/C=C\1
O1C(=O)[C@@H](CC=O)[C@H](C)[C@](O)(C)/C=C/[C@H](O)[C@H](C)CC(=O)[C@@H](CC)[C@@H](OC)C[C@H]1C
O1C(=O)[C@@H](CC=O)[C@@H](C)[C@H](OC)C(=O)[C@@H](C)[C@@H](CC)C[C@@](O)(C)[C@@H](C)[C@@H](O)C/C=C/1
O1C(=O)[C@H](CC=O)[C@@H](C)[C@H](OC)[C@H](C)[C@@](O)(C)C(=O)CC[C@@H](C)[C@H](CC)[C@H](O)/C=C/1
O1C(=O)[C@@H](CC=O)[C@H](C)[C@@H](OC)[C@](O)(C)C(=O)C/C=C/[C@H](C)[C@H](CC)[C@H](O)C[C@H]1C
O1C(=O)[C@H](CC=O)[C@@H](C)/C=C/C[C@H](O)[C@@H](OC)[C@H](CC)[C@@H](C)C(=O)[C@@H](C)C[C@@]1(O)C
O1C(=O)[C@@H](CC=O)[C@H](C)/C=C/[C@@H](C)C[C@@](O)(C)[C@H](O)CC(=O)[C@H](C)[C@@H](CC)[C@H]1OC
O1C(=O)[C@@H](CC=O)[C@H](C)/C=C\[C@H](CC)[C@@H](O)[C@@H](C)[C@H](C)C[C@](O)(C)[C@@H](OC)CC1=O
O1C(=O)[C@@H](CC=O)[C@@H](C)/C=C/[C@@H](OC)C[C@@H](C)[C@@H](C)[C@H](O)C(=O)[C@H](CC)C[C@@]1(O)C
O1C(=O)[C@H](CC=O)[C@@H](C)CC(=O)[C@](O)(C)[C@H](C)[C@@H](CC)C[C@@H](C)[C@H](O)[C@H](OC)/C=C/1
O1C(=O)[C@@H](CC=O)[C@@H](C)C[C@H](CC)C(=O)[C@H](C)[C@H](C)[C@@H](O)[C@H](OC)/C=C/C[C@]1(O)C
O1C(=O)[C@@H](CC=O)[C@@H](C)C[C@](O)(C)[C@@H](O)CC(=O)[C@H](OC)[C@H](C)[C@@H](CC)[C@H](C)/C=C\1
O1C(=O)[C@H](CC=O)[C@@H](C)CCC(=O)/C=C\[C@@H](C)[C@H](C)[C@@H](CC)[C@H](O)[C@@](O)(C)[C@@H]1OC
O1C(=O)[C@@H](CC=O)[C@@H](C)C[C@H](C)[C@@H](O)[C@@](O)(C)/C=C/C(=O)[C@@H](CC)[C@@H](OC)C[C@@H]1C
O1C(=O)[C@@H](CC=O)[C@@H](C)C[C@@H](O)C[C@@H](CC)[C@@H](OC)[C@@](O)(C)[C@H](C)[C@@H](C)C(=O)/C=C\1
O1C(=O)[C@H](CC=O)[C@H](C)C[C@H](OC)[C@H](CC)[C@@H](C)[C@@](O)(C)CC(=O)[C@@H](C)[C@H](O)/C=C\1
O1C(=O)[C@H](CC=O)[C@@H](C)C(=O)CC[C@@H](C)[C@](O)(C)[C@H](CC)[C@H](OC)/C=C\[C@H](C)[C@H]1O
O1C(=O)[C@H](CC=O)[C@H](C)C(=O)[C@H](C)[C@@H](O)C[C@@H](CC)[C@H](OC)[C@@H](C)[C@](O)(C)C/C=C/1
O1C(=O)[C@H](CC=O)[C@@H](C)C(=O)[C@@H](O)/C=C\[C@@H](OC)[C@H](C)CC[C@H](C)[C@@H](CC)[C@]1(O)C
O1C(=O)[C@H](CC=O)[C@@H](C)C(=O)/C=C/[C@@H](C)[C@@](O)(C)C[C@@H](C)[C@@H](O)[C@@H](OC)C[C@@H]1CC
O1C(=O)[C@@H](CC=O)[C@H](C)[C@@H](C)C/C=C\[C@@H](O)C[C@](O)(C)[C@@H](C)[C@H](CC)C(=O)[C@@H]1OC
O1C(=O)[C@H](CC=O)[C@H](C)[C@@H](C)[C@H](CC)[C@@H](C)[C@H](O)CCC(=O)[C@](O)(C)[C@@H](OC)/C=C/1
O1C(=O)[C@H](CC=O)[C@@H](C)[C@H](C)[C@](O)(C)/C=C/C[C@@H](OC)C(=O)[C@H](CC)[C@@H](O)C[C@@H]1C
O1C(=O)[C@H](CC=O)[C@H](C)[C@@H](C)C[C@H](CC)C[C@@H](OC)[C@](O)(C)[C@@H](C)[C@H](O)C(=O)/C=C/1
O1C(=O)[C@@H](CC=O)[C@H](C)[C@H](C)C(=O)[C@H](OC)/C=C/[C@@H](O)CC[C@@H](C)[C@@H](CC)[C@]1(O)C
O1C(=O)[C@@H](CC=O)[C@H](C)[C@@H](C)[C@@H](O)C(=O)[C@H](OC)[C@@H](CC)C[C@@](O)(C)/C=C/C[C@@H]1C
O1C(=O)[C@H](CC=O)[C@@H](C)[C@H](C)[C@H](OC)[C@](O)(C)[C@@H](CC)C(=O)[C@@H](O)C[C@H](C)C/C=C/1
O1C(=O)[C@@H](CC=O)[C@@H](C)[C@H](CC)C[C@H](C)[C@H](O)[C@H](C)CC(=O)[C@@](O)(C)[C@@H](OC)/C=C/1
O1C(=O)[C@@H](CC=O)[C@H](C)[C@@H](CC)[C@H](C)[C@@H](OC)C(=O)C[C@@H](C)[C@](O)(C)/C=C\C[C@@H]1O
O1C(=O)[C@H](CC=O)[C@@H](C)[C@H](CC)[C@](O)(C)C(=O)CC[C@H](OC)[C@H](C)[C@H](O)[C@@H](C)/C=C/1
O1C(=O)[C@H](CC=O)[C@@H](C)[C@@H](CC)/C=C/[C@@](O)(C)CCC(=O)[C@H](C)[C@@H](C)[C@H](O)[C@@H]1OC
O1C(=O)[C@H](CC=O)[C@@H](C)[C@H](O)C(=O)C[C@H](OC)/C=C/[C@H](C)[C@H](CC)[C@@](O)(C)C[C@@H]1C
O1C(=O)[C@H](CC=O)[C@H](C)[C@@H](O)[C@@H](C)[C@](O)(C)[C@H](CC)[C@H](OC)[C@@H](C)CC(=O)C/C=C/1
O1C(=O)[C@@H](CC=O)[C@@H](C)[C@H](O)[C@@H](OC)C[C@H](C)[C@](O)(C)CC(=O)[C@H](C)[C@@H](CC)/C=C\1
O1C(=O)[C@@H](CC=O)[C@H](C)[C@](O)(C)C[C@H](O)[C@H](C)[C@@H](CC)C(=O)[C@H](OC)/C=C/C[C@H]1C
O1C(=O)[C@@H](CC=O)[C@H](C)[C@](O)(C)[C@@H](C)CC(=O)[C@H](CC)[C@@H](OC)[C@H](C)[C@@H](O)C/C=C/1
O1C(=O)[C@H](CC=O)[C@@H](C)[C@@](O)(C)[C@H](CC)[C@@H](O)C[C@H](C)CC(=O)[C@@H](C)[C@@H](OC)/C=C/1
O1C(=O)[C@@H](CC=O)[C@@H](C)[C@@](O)(C)/C=C\C[C@@H](OC)C(=O)[C@H](C)[C@@H](CC)[C@@H](O)C[C@H]1C
O1C(=O)[C@H](CC=O)[C@@H](C)[C@H](OC)C[C@H](CC)[C@@](O)(C)C[C@@H](O)[C@@H](C)[C@@H](C)C(=O)/C=C/1
O1C(=O)[C@@H](CC=O)[C@@H](C)[C@H](OC)[C@H](C)C[C@@H](O)CC(=O)[C@H](C)[C@@H](CC)[C@](O)(C)/C=C/1
O1C(=O)[C@H](CC=O)[C@H](C)[C@@H](OC)[C@H](O)[C@@H](C)C(=O)/C=C/C[C@@H](CC)[C@@](O)(C)C[C@H]1C
O1C(=O)[C@@H](CC=O)[C@H](C)/C=C\CC[C@@H](C)[C@@](O)(C)[C@@H](O)[C@H](C)[C@H](CC)C(=O)[C@@H]1OC
O1C(=O)[C@H](CC=O)[C@@H](C)/C=C\C(=O)[C@H](CC)C[C@@](O)(C)C[C@H](C)[C@H](C)[C@@H](O)[C@@H]1OC
O1C(=O)[C@H](CC=O)[C@@H](C)/C=C\[C@H](C)[C@@H](OC)[C@@](O)(C)[C@H](C)C[C@H](CC)[C@H](O)CC1=O
O1C(=O)[C@@H](CC=O)[C@H](C)/C=C/[C@@](O)(C)[C@@H](C)[C@H](O)C(=O)[C@H](CC)C[C@H](C)C[C@@H]1OC
O1C(=O)[C@H](CC=O)[C@@H](C)CC/C=C\[C@@H](O)[C@H](C)C(=O)[C@H](C)[C@@H](CC)[C@@](O)(C)[C@H]1OC
O1C(=O)[C@H](CC=O)[C@@H](C)C[C@@H](C)[C@@H](CC)[C@H](O)C(=O)[C@@H](C)[C@H](OC)/C=C/C[C@]1(O)C
O1C(=O)[C@@H](CC=O)[C@@H](C)C[C@@H](O)/C=C/[C@@H](C)C[C@](O)(C)[C@@H](C)[C@@H](CC)C(=O)[C@H]1OC
O1C(=O)[C@@H](CC=O)[C@H](C)C/C=C/[C@@H](C)C(=O)C[C@H](C)[C@H](CC)[C@H](O)[C@](O)(C)[C@H]1OC
O1C(=O)[C@@H](CC=O)[C@H](C)CC(=O)[C@@H](OC)/C=C/[C@@](O)(C)[C@@H](C)[C@@H](CC)[C@@H](O)C[C@H]1C
O1C(=O)[C@H](CC=O)[C@@H](C)C[C@@H](CC)[C@H](C)[C@H](OC)[C@](O)(C)[C@H](O)C(=O)[C@H](C)C/C=C/1
O1C(=O)[C@@H](CC=O)[C@H](C)C[C@@](O)(C)[C@@H](OC)[C@H](CC)[C@@H](O)CC(=O)[C@H](C)[C@H](C)/C=C/1
O1C(=O)[C@H](CC=O)[C@@H](C)C(=O)C[C@H](C)[C@@H](O)[C@@](O)(C)[C@@H](C)[C@@H](OC)/C=C\C[C@@H]1CC
O1C(=O)[C@@H](CC=O)[C@@H](C)C(=O)[C@H](C)[C@H](OC)[C@@H](C)[C@H](CC)[C@@](O)(C)C[C@H](O)C/C=C/1
O1C(=O)[C@@H](CC=O)[C@H](C)C(=O)[C@H](O)[C@@H](C)C[C@H](CC)C[C@H](C)[C@@](O)(C)[C@H](OC)/C=C\1
O1C(=O)[C@H](CC=O)[C@@H](C)C(=O)[C@H](OC)[C@](O)(C)C[C@@H](C)[C@H](C)[C@@H](O)/C=C\C[C@@H]1CC
O1C(=O)[C@@H](CC=O)[C@H](C)[C@@H](C)CC(=O)/C=C\C[C@](O)(C)[C@@H](CC)[C@H](O)[C@@H](C)[C@@H]1OC
O1C(=O)[C@H](CC=O)[C@@H](C)[C@H](C)[C@@H](C)[C@](O)(C)[C@@H](OC)CCC(=O)[C@@H](CC)[C@H](O)/C=C/1
O1C(=O)[C@@H](CC=O)[C@H](C)[C@H](C)[C@@](O)(C)C[C@@H](CC)/C=C/C(=O)[C@@H](O)[C@H](OC)C[C@@H]1C
O1C(=O)[C@@H](CC=O)[C@@H](C)[C@@H](C)/C=C\[C@H](O)C(=O)[C@@](O)(C)[C@@H](CC)C[C@@H](C)C[C@H]1OC
O1C(=O)[C@@H](CC=O)[C@@H](C)[C@H](C)C(=O)C[C@H](C)[C@H](OC)C[C@@H](CC)[C@@H](O)[C@](O)(C)/C=C/1
O1C(=O)[C@@H](CC=O)[C@H](C)[C@@H](C)[C@@H](CC)[C@@](O)(C)C[C@H](O)C(=O)[C@@H](OC)/C=C/C[C@H]1C
O1C(=O)[C@H](CC=O)[C@H](C)[C@@H](C)[C@H](OC)C/C=C\[C@H](C)[C@@H](O)C(=O)[C@@H](CC)C[C@]1(O)C
O1C(=O)[C@H](CC=O)[C@H](C)[C@@H](CC)C[C@@H](O)[C@@H](OC)[C@H](C)CC(=O)[C@H](C)[C@@](O)(C)/C=C/1
O1C(=O)[C@@H](CC=O)[C@H](C)[C@@H](CC)[C@H](C)C[C@](O)(C)C(=O)[C@H](C)[C@@H](OC)/C=C/C[C@H]1O
O1C(=O)[C@@H](CC=O)[C@H](C)[C@@H](CC)[C@H](O)[C@@H](C)[C@H](C)C[C@H](OC)C(=O)[C@](O)(C)C/C=C/1
O1C(=O)[C@@H](CC=O)[C@H](C)[C@H](CC)/C=C\C[C@@H](C)CC(=O)[C@H](C)[C@@H](O)[C@](O)(C)[C@@H]1OC
O1C(=O)[C@@H](CC=O)[C@H](C)[C@H](O)C[C@@H](CC)C/C=C\[C@H](C)[C@@](O)(C)[C@@H](OC)C(=O)[C@H]1C
O1C(=O)[C@H](CC=O)[C@@H](C)[C@H](O)[C@H](C)/C=C/[C@H](OC)[C@H](CC)[C@@H](C)CC(=O)C[C@]1(O)C
O1C(=O)[C@@H](CC=O)[C@@H](C)[C@@H](O)[C@@](O)(C)[C@H](C)[C@@H](OC)[C@H](CC)CCC(=O)[C@@H](C)/C=C\1
O1C(=O)[C@H](CC=O)[C@H](C)[C@@H](O)/C=C/[C@@H](OC)[C@H](C)[C@@H](C)C[C@@H](CC)[C@](O)(C)CC1=O
O1C(=O)[C@@H](CC=O)[C@H](C)[C@@](O)(C)C(=O)[C@@H](C)[C@@H](CC)[C@H](C)[C@@H](OC)C[C@H](O)C/C=C/1
O1C(=O)[C@@H](CC=O)[C@@H](C)[C@](O)(C)[C@@H](C)/C=C/C(=O)[C@H](C)CC[C@H](CC)[C@H](O)[C@H]1OC
O1C(=O)[C@H](CC=O)[C@@H](C)[C@](O)(C)[C@H](OC)[C@@H](C)CC(=O)[C@@H](C)[C@@H](O)/C=C\C[C@H]1CC
O1C(=O)[C@H](CC=O)[C@@H](C)[C@@H](OC)C/C=C\CC(=O)[C@H](O)[C@@H](C)[C@H](CC)[C@@H](C)[C@@]1(O)C
O1C(=O)[C@@H](CC=O)[C@@H](C)[C@H](OC)[C@@H](C)C(=O)/C=C\CC[C@@H](C)[C@H](CC)[C@H](O)[C@]1(O)C
O1C(=O)[C@@H](CC=O)[C@H](C)[C@@H](OC)[C@H](CC)[C@@](O)(C)[C@@H](C)/C=C/C[C@@H](C)[C@H](O)CC1=O
O1C(=O)[C@@H](CC=O)[C@H](C)[C@@H](OC)/C=C/C(=O)[C@H](C)[C@H](O)[C@@H](CC)C[C@@H](C)C[C@]1(O)C
O1C(=O)[C@@H](CC=O)[C@@H](C)/C=C/C[C@@](O)(C)[C@H](C)[C@H](O)CC(=O)[C@H](C)[C@H](CC)[C@H]1OC
O1C(=O)[C@H](CC=O)[C@@H](C)/C=C/[C@H](C)C(=O)C[C@H](O)[C@H](C)[C@@](O)(C)[C@@H](OC)C[C@@H]1CC
O1C(=O)[C@@H](CC=O)[C@H](C)/C=C\[C@H](O)[C@@](O)(C)C[C@H](C)[C@@H](CC)C(=O)[C@@H](C)C[C@H]1OC
O1C(=O)[C@@H](CC=O)[C@@H](CC)CC[C@H](C)/C=C\[C@H](C)C(=O)[C@@H](C)[C@H](O)[C@](O)(C)[C@H]1OC
O1C(=O)[C@H](CC=O)[C@@H](CC)C[C@H](C)[C@](O)(C)[C@@H](OC)C(=O)[C@H](C)[C@@H](O)/C=C/C[C@@H]1C
O1C(=O)[C@H](CC=O)[C@@H](CC)C[C@@H](O)C(=O)[C@](O)(C)C[C@H](OC)[C@@H](C)[C@H](C)[C@@H](C)/C=C\1
O1C(=O)[C@H](CC=O)[C@@H](CC)C[C@@H](OC)[C@H](O)[C@@H](C)CC(=O)[C@H](C)[C@@H](C)[C@](O)(C)/C=C\1
O1C(=O)[C@@H](CC=O)[C@H](CC)CC(=O)[C@@H](C)[C@@H](C)/C=C/[C@@H](C)[C@@](O)(C)[C@@H](OC)C[C@H]1O
O1C(=O)[C@H](CC=O)[C@@H](CC)C[C@@H](C)[C@](O)(C)C[C@H](OC)[C@@H](O)[C@@H](C)[C@H](C)C(=O)/C=C\1
O1C(=O)[C@H](CC=O)[C@H](CC)C[C@@](O)(C)C/C=C/[C@H](O)C(=O)[C@H](C)[C@H](C)[C@@H](C)[C@@H]1OC
O1C(=O)[C@H](CC=O)[C@@H](CC)C/C=C/[C@@H](C)[C@@](O)(C)[C@@H](C)C(=O)[C@@H](O)[C@H](OC)C[C@H]1C
O1C(=O)[C@H](CC=O)[C@@H](CC)C(=O)[C@H](C)C[C@](O)(C)[C@H](C)[C@H](OC)[C@@H](C)[C@H](O)C/C=C/1
O1C(=O)[C@H](CC=O)[C@H](CC)C(=O)[C@H](C)[C@@H](O)[C@@H](C)[C@H](C)CC[C@](O)(C)[C@@H](OC)/C=C/1
O1C(=O)[C@H](CC=O)[C@@H](CC)C(=O)[C@H](OC)C[C@H](C)[C@H](C)[C@@H](C)[C@@](O)(C)/C=C/C[C@@H]1O
O1C(=O)[C@@H](CC=O)[C@H](CC)[C@@H](C)C[C@H](O)C(=O)C[C@@H](OC)[C@H](C)[C@](O)(C)[C@@H](C)/C=C\1
O1C(=O)[C@@H](CC=O)[C@H](CC)[C@@H](C)[C@H](C)CCC(=O)[C@H](C)[C@@H](O)[C@](O)(C)[C@H](OC)/C=C\1
O1C(=O)[C@@H](CC=O)[C@@H](CC)[C@H](C)[C@H](O)[C@@H](C)[C@@H](OC)/C=C/C[C@H](C)[C@](O)(C)CC1=O
O1C(=O)[C@H](CC=O)[C@@H](CC)[C@@H](C)[C@H](OC)/C=C/[C@H](C)[C@@H](O)[C@@H](C)CC(=O)C[C@@]1(O)C
O1C(=O)[C@@H](CC=O)[C@H](CC)[C@@H](C)C[C@@H](C)[C@H](O)[C@H](OC)CC(=O)[C@H](C)[C@@](O)(C)/C=C/1
O1C(=O)[C@@H](CC=O)[C@H](CC)[C@@H](C)[C@H](C)/C=C/C(=O)[C@@H](O)C[C@@](O)(C)[C@H](OC)C[C@@H]1C
O1C(=O)[C@H](CC=O)[C@H](CC)[C@@H](C)[C@](O)(C)[C@H](C)C[C@@H](C)[C@H](OC)C(=O)[C@@H](O)C/C=C\1
O1C(=O)[C@H](CC=O)[C@H](CC)[C@@H](C)/C=C/[C@@H](OC)C[C@H](C)CC(=O)[C@@H](C)[C@H](O)[C@]1(O)C
O1C(=O)[C@@H](CC=O)[C@H](CC)[C@@H](C)C(=O)[C@H](C)/C=C/C[C@@H](C)[C@@](O)(C)[C@H](OC)C[C@H]1O
O1C(=O)[C@H](CC=O)[C@H](CC)[C@@H](C)[C@@H](C)[C@@H](OC)[C@](O)(C)C[C@H](O)C(=O)[C@H](C)C/C=C\1
O1C(=O)[C@@H](CC=O)[C@H](CC)[C@H](C)[C@@H](OC)C(=O)[C@H](O)CC[C@H](C)[C@H](C)[C@](O)(C)/C=C/1
O1C(=O)[C@@H](CC=O)[C@H](CC)[C@@H](O)C[C@@H](OC)[C@@H](C)/C=C/C(=O)[C@@H](C)[C@@](O)(C)C[C@H]1C
O1C(=O)[C@@H](CC=O)[C@@H](CC)[C@H](O)[C@@H](C)C(=O)C[C@H](OC)[C@@](O)(C)[C@@H](C)[C@H](C)C/C=C\1
O1C(=O)[C@H](CC=O)[C@@H](CC)[C@@H](O)[C@@H](C)[C@H](OC)C[C@](O)(C)CC(=O)[C@@H](C)[C@@H](C)/C=C/1
O1C(=O)[C@@H](CC=O)[C@@H](CC)[C@H](O)/C=C\C[C@@H](OC)[C@@H](C)C(=O)[C@@H](C)[C@@](O)(C)C[C@@H]1C
O1C(=O)[C@@H](CC=O)[C@H](CC)[C@](O)(C)C[C@@H](O)[C@H](OC)[C@@H](C)[C@H](C)C(=O)[C@@H](C)C/C=C/1
O1C(=O)[C@H](CC=O)[C@@H](CC)[C@@](O)(C)[C@H](C)C[C@@H](O)[C@H](C)CC(=O)[C@H](C)[C@@H](OC)/C=C/1
O1C(=O)[C@H](CC=O)[C@@H](CC)[C@](O)(C)[C@@H](O)[C@H](C)[C@@H](C)CC(=O)[C@H](OC)/C=C/C[C@H]1C
O1C(=O)[C@H](CC=O)[C@@H](CC)[C@@H](OC)CC(=O)[C@H](C)C[C@@](O)(C)[C@H](C)[C@@H](O)[C@@H](C)/C=C\1
O1C(=O)[C@H](CC=O)[C@@H](CC)[C@H](OC)C(=O)[C@H](O)CC[C@@H](C)[C@@H](C)[C@H](C)[C@](O)(C)/C=C/1
O1C(=O)[C@@H](CC=O)[C@@H](CC)[C@H](OC)[C@@H](C)C/C=C/[C@@](O)(C)C(=O)[C@@H](C)[C@H](O)C[C@H]1C
O1C(=O)[C@@H](CC=O)[C@H](CC)[C@H](OC)[C@@](O)(C)[C@H](C)[C@H](O)[C@@H](C)[C@@H](C)CC(=O)C/C=C/1
O1C(=O)[C@H](CC=O)[C@H](CC)/C=C/CC[C@@H](O)[C@](O)(C)C(=O)[C@H](C)[C@H](C)[C@@H](C)[C@@H]1OC
O1C(=O)[C@H](CC=O)[C@@H](CC)/C=C/[C@@H](C)[C@H](C)[C@@H](C)[C@@H](O)C[C@](O)(C)[C@H](OC)CC1=O
O1C(=O)[C@H](CC=O)[C@@H](CC)/C=C\[C@@H](O)C[C@@H](C)[C@H](C)[C@](O)(C)C(=O)[C@@H](C)C[C@H]1OC
O1C(=O)[C@H](CC=O)[C@H](CC)/C=C/[C@@H](OC)[C@@H](C)C[C@H](C)CC(=O)[C@@H](C)[C@H](O)[C@@]1(O)C
O1C(=O)[C@H](CC=O)[C@@H](O)C[C@H](C)CC(=O)[C@H](C)[C@@H](CC)[C@H](OC)/C=C/[C@@H](C)[C@@]1(O)C
O1C(=O)[C@H](CC=O)[C@H](O)C[C@@H](C)[C@H](C)/C=C/C[C@](O)(C)[C@H](C)[C@@H](CC)C(=O)[C@@H]1OC
O1C(=O)[C@@H](CC=O)[C@@H](O)C[C@](O)(C)/C=C/[C@@H](CC)CC(=O)[C@@H](C)[C@H](C)[C@@H](C)[C@@H]1OC
O1C(=O)[C@@H](CC=O)[C@H](O)CC[C@@H](C)[C@H](CC)/C=C\[C@H](C)[C@@](O)(C)[C@@H](OC)C(=O)[C@H]1C
O1C(=O)[C@@H](CC=O)[C@@H](O)C[C@H](C)/C=C\[C@H](C)[C@](O)(C)[C@@H](CC)C(=O)[C@H](C)C[C@H]1OC
O1C(=O)[C@@H](CC=O)[C@@H](O)C[C@@H](CC)[C@H](C)C(=O)[C@H](OC)C[C@@H](C)[C@H](C)[C@@](O)(C)/C=C/1
O1C(=O)[C@H](CC=O)[C@@H](O)C[C@H](OC)/C=C\C[C@@H](C)[C@@H](C)[C@H](CC)[C@](O)(C)C(=O)[C@@H]1C
O1C(=O)[C@@H](CC=O)[C@H](O)C(=O)C[C@H](C)/C=C\[C@H](C)[C@@](O)(C)[C@@H](C)[C@H](CC)C[C@@H]1OC
O1C(=O)[C@H](CC=O)[C@@H](O)C(=O)[C@@H](C)[C@H](OC)[C@@](O)(C)[C@H](C)CC[C@H](C)[C@H](CC)/C=C/1
O1C(=O)[C@@H](CC=O)[C@H](O)C(=O)[C@@](O)(C)[C@H](C)[C@H](CC)C[C@H](C)[C@H](OC)/C=C/C[C@@H]1C
O1C(=O)[C@@H](CC=O)[C@H](O)C(=O)/C=C/[C@](O)(C)[C@H](C)C[C@H](CC)[C@@H](C)[C@@H](C)C[C@@H]1OC
O1C(=O)[C@@H](CC=O)[C@@H](O)[C@H](C)C(=O)[C@@H](C)[C@H](C)CC[C@H](CC)[C@](O)(C)[C@@H](OC)/C=C/1
O1C(=O)[C@@H](CC=O)[C@H](O)[C@@H](C)[C@@H](C)[C@@H](OC)C/C=C\C(=O)[C@H](CC)[C@](O)(C)C[C@H]1C
O1C(=O)[C@H](CC=O)[C@H](O)[C@@H](C)[C@@H](OC)C/C=C/[C@H](CC)[C@H](C)C(=O)[C@@H](C)C[C@]1(O)C
O1C(=O)[C@@H](CC=O)[C@H](O)[C@H](C)C[C@](O)(C)[C@H](OC)[C@H](CC)CC(=O)[C@H](C)[C@@H](C)/C=C\1
O1C(=O)[C@@H](CC=O)[C@H](O)[C@@H](C)[C@@H](C)C[C@@](O)(C)[C@H](CC)C(=O)[C@H](OC)/C=C\C[C@H]1C
O1C(=O)[C@@H](CC=O)[C@H](O)[C@@H](C)[C@H](CC)[C@@](O)(C)[C@@H](C)C(=O)[C@H](OC)C[C@H](C)C/C=C\1
O1C(=O)[C@@H](CC=O)[C@H](O)[C@@H](C)/C=C\C[C@@H](C)[C@H](C)CC(=O)[C@H](CC)[C@@](O)(C)[C@@H]1OC
O1C(=O)[C@H](CC=O)[C@@H](O)[C@H](C)C[C@](O)(C)C(=O)[C@@H](C)[C@H](C)[C@H](OC)/C=C/C[C@@H]1CC
O1C(=O)[C@H](CC=O)[C@@H](O)[C@H](C)[C@@H](C)CCC(=O)[C@H](OC)[C@H](CC)[C@](O)(C)[C@H](C)/C=C/1
O1C(=O)[C@@H](CC=O)[C@H](O)[C@@H](C)[C@](O)(C)[C@H](C)/C=C/CCC(=O)[C@@H](C)[C@@H](CC)[C@H]1OC
O1C(=O)[C@H](CC=O)[C@@H](O)[C@H](CC)CC[C@](O)(C)/C=C/[C@H](C)[C@@H](C)[C@@H](OC)C(=O)[C@@H]1C
O1C(=O)[C@@H](CC=O)[C@H](O)[C@H](CC)C(=O)[C@H](C)[C@H](C)[C@@H](OC)[C@@](O)(C)C[C@@H](C)C/C=C/1
O1C(=O)[C@@H](CC=O)[C@H](O)[C@@H](CC)[C@@H](C)C[C@@H](C)[C@@H](OC)CC(=O)[C@@H](C)[C@](O)(C)/C=C/1
O1C(=O)[C@H](CC=O)[C@H](O)[C@H](CC)[C@@H](OC)[C@@H](C)C[C@H](C)C(=O)[C@@](O)(C)/C=C/C[C@H]1C
O1C(=O)[C@H](CC=O)[C@@H](O)[C@@](O)(C)CCC(=O)[C@@H](C)[C@@H](OC)[C@@H](C)[C@@H](CC)[C@H](C)/C=C\1
O1C(=O)[C@@H](CC=O)[C@H](O)[C@@](O)(C)[C@H](C)[C@@H](C)/C=C/C(=O)CC[C@H](C)[C@@H](CC)[C@@H]1OC
O1C(=O)[C@@H](CC=O)[C@H](O)[C@@](O)(C)[C@H](C)/C=C/[C@H](CC)CC(=O)[C@@H](C)[C@@H](OC)C[C@H]1C
O1C(=O)[C@H](CC=O)[C@@H](O)[C@](O)(C)/C=C/[C@H](C)[C@@H](C)C[C@H](CC)C(=O)[C@@H](C)C[C@@H]1OC
O1C(=O)[C@H](CC=O)[C@H](O)[C@@H](OC)C/C=C/[C@H](C)CC(=O)[C@H](C)[C@@H](C)[C@@H](CC)[C@@]1(O)C
O1C(=O)[C@H](CC=O)[C@@H](O)[C@H](OC)[C@H](C)[C@@H](C)C/C=C\C(=O)[C@@H](CC)[C@@](O)(C)C[C@H]1C
O1C(=O)[C@H](CC=O)[C@@H](O)[C@H](OC)[C@H](CC)/C=C\C[C@H](C)[C@H](C)C(=O)[C@@H](C)C[C@@]1(O)C
O1C(=O)[C@@H](CC=O)[C@@H](O)/C=C/C[C@H](C)[C@H](OC)[C@@H](CC)CC(=O)[C@H](C)[C@H](C)[C@]1(O)C
O1C(=O)[C@H](CC=O)[C@H](O)/C=C/C(=O)[C@](O)(C)[C@H](CC)[C@H](C)C[C@@H](C)[C@@H](OC)C[C@@H]1C
O1C(=O)[C@H](CC=O)[C@H](O)/C=C/[C@@H](C)C(=O)[C@@H](CC)[C@H](C)[C@](O)(C)C[C@@H](C)C[C@H]1OC
O1C(=O)[C@H](CC=O)[C@@H](O)/C=C/[C@](O)(C)[C@@H](CC)[C@H](C)C(=O)CC[C@H](C)[C@@H](C)[C@H]1OC
O1C(=O)[C@@H](CC=O)[C@@](O)(C)CC(=O)[C@H](C)[C@@H](C)[C@@H](C)[C@@H](CC)[C@H](OC)/C=C/C[C@@H]1O
O1C(=O)[C@@H](CC=O)[C@@](O)(C)C[C@H](C)[C@H](OC)C(=O)C[C@H](O)[C@@H](C)[C@H](CC)[C@@H](C)/C=C/1
O1C(=O)[C@@H](CC=O)[C@](O)(C)C[C@@H](O)[C@H](C)CC(=O)[C@@H](C)[C@H](C)[C@@H](CC)[C@H](OC)/C=C/1
O1C(=O)[C@@H](CC=O)[C@](O)(C)C/C=C\[C@H](CC)[C@@H](O)[C@H](OC)C(=O)[C@@H](C)[C@H](C)C[C@H]1C
O1C(=O)[C@H](CC=O)[C@@](O)(C)C[C@@H](C)C(=O)[C@@H](O)[C@@H](OC)[C@H](CC)[C@H](C)[C@H](C)C/C=C\1
O1C(=O)[C@@H](CC=O)[C@](O)(C)C[C@H](C)[C@@H](O)[C@@H](C)[C@H](OC)CC(=O)[C@H](C)[C@H](CC)/C=C/1
O1C(=O)[C@H](CC=O)[C@@](O)(C)C[C@H](OC)C(=O)[C@H](C)[C@@H](CC)[C@@H](C)[C@@H](O)/C=C\C[C@H]1C
O1C(=O)[C@H](CC=O)[C@](O)(C)C(=O)C[C@@H](O)[C@@H](C)[C@H](C)[C@H](OC)[C@@H](C)[C@H](CC)C/C=C/1
O1C(=O)[C@H](CC=O)[C@@](O)(C)C(=O)[C@@H](C)CC[C@H](CC)[C@@H](C)[C@H](C)[C@@H](O)[C@H](OC)/C=C/1
O1C(=O)[C@H](CC=O)[C@@](O)(C)C(=O)[C@H](CC)[C@H](C)/C=C/C[C@@H](C)[C@H](O)[C@@H](OC)C[C@@H]1C
O1C(=O)[C@@H](CC=O)[C@@](O)(C)C(=O)/C=C\C[C@H](O)C[C@H](CC)[C@@H](C)[C@H](C)[C@@H](C)[C@H]1OC
O1C(=O)[C@@H](CC=O)[C@@](O)(C)[C@@H](C)C[C@H](CC)[C@@H](O)CC(=O)[C@@H](C)[C@H](C)[C@H](OC)/C=C/1
O1C(=O)[C@@H](CC=O)[C@](O)(C)[C@@H](C)[C@@H](C)C[C@H](C)/C=C\C(=O)[C@H](O)[C@H](OC)C[C@H]1CC
O1C(=O)[C@H](CC=O)[C@](O)(C)[C@H](C)[C@H](O)[C@@H](C)C[C@@H](OC)[C@H](CC)C(=O)[C@@H](C)C/C=C\1
O1C(=O)[C@H](CC=O)[C@@](O)(C)[C@H](C)CCC(=O)[C@H](OC)[C@H](C)[C@@H](C)[C@H](CC)[C@@H](O)/C=C/1
O1C(=O)[C@H](CC=O)[C@](O)(C)[C@H](C)C(=O)[C@@H](C)/C=C\[C@@H](CC)C[C@@H](O)[C@@H](OC)C[C@@H]1C
O1C(=O)[C@@H](CC=O)[C@](O)(C)[C@H](C)[C@@H](C)/C=C\[C@H](O)C(=O)[C@H](CC)C[C@H](C)C[C@H]1OC
O1C(=O)[C@H](CC=O)[C@@](O)(C)[C@@H](C)[C@H](OC)[C@@H](C)[C@H](CC)C(=O)CC[C@@H](C)[C@H](O)/C=C/1
O1C(=O)[C@H](CC=O)[C@](O)(C)[C@@H](C)C/C=C\[C@H](C)C(=O)[C@H](C)[C@@H](O)[C@H](OC)C[C@H]1CC
O1C(=O)[C@H](CC=O)[C@](O)(C)[C@@H](C)[C@H](C)[C@@H](C)C(=O)C[C@H](OC)[C@H](CC)[C@H](O)C/C=C\1
O1C(=O)[C@@H](CC=O)[C@@](O)(C)[C@@H](C)[C@H](CC)/C=C/CCC(=O)[C@@H](C)[C@@H](C)[C@@H](O)[C@H]1OC
O1C(=O)[C@H](CC=O)[C@@](O)(C)[C@@H](C)/C=C/C(=O)[C@@H](OC)[C@H](O)C[C@H](C)[C@@H](CC)C[C@@H]1C
O1C(=O)[C@H](CC=O)[C@@](O)(C)[C@@H](CC)C[C@@H](OC)[C@@H](O)[C@H](C)[C@@H](C)C(=O)[C@@H](C)C/C=C/1
O1C(=O)[C@@H](CC=O)[C@@](O)(C)[C@H](CC)[C@@H](C)C(=O)[C@@H](O)[C@H](OC)CC[C@H](C)[C@@H](C)/C=C\1
O1C(=O)[C@H](CC=O)[C@](O)(C)[C@H](CC)[C@@H](O)[C@H](OC)[C@@H](C)[C@@H](C)C[C@H](C)/C=C/CC1=O
O1C(=O)[C@H](CC=O)[C@@](O)(C)[C@@H](O)C[C@@H](C)[C@H](C)[C@@H](C)[C@H](OC)C(=O)[C@H](CC)C/C=C/1
O1C(=O)[C@H](CC=O)[C@@](O)(C)[C@H](O)C(=O)[C@@H](OC)C[C@H](C)C[C@@H](C)[C@@H](C)[C@@H](CC)/C=C/1
O1C(=O)[C@H](CC=O)[C@@](O)(C)[C@H](O)[C@@H](C)C(=O)C[C@H](C)[C@H](C)[C@H](OC)/C=C\C[C@@H]1CC
O1C(=O)[C@H](CC=O)[C@@](O)(C)[C@@H](O)[C@H](OC)[C@H](C)/C=C/C[C@H](C)C(=O)[C@@H](C)C[C@H]1CC
O1C(=O)[C@H](CC=O)[C@](O)(C)[C@@H](OC)CC(=O)[C@@H](O)C[C@H](C)[C@H](C)[C@@H](C)[C@@H](CC)/C=C/1
O1C(=O)[C@H](CC=O)[C@@](O)(C)[C@@H](OC)[C@H](C)[C@@H](CC)[C@H](C)/C=C/C[C@@H](C)[C@H](O)CC1=O
O1C(=O)[C@@H](CC=O)[C@](O)(C)[C@@H](OC)[C@H](CC)C[C@H](C)[C@@H](O)[C@@H](C)C(=O)[C@@H](C)C/C=C/1
O1C(=O)[C@H](CC=O)[C@](O)(C)[C@@H](OC)/C=C/[C@@H](C)C[C@H](CC)CC(=O)[C@H](C)[C@@H](C)[C@H]1O
O1C(=O)[C@@H](CC=O)[C@](O)(C)/C=C/C(=O)CC[C@H](CC)[C@H](C)[C@@H](O)[C@H](OC)[C@@H](C)[C@@H]1C
O1C(=O)[C@H](CC=O)[C@](O)(C)/C=C/[C@@H](C)[C@H](C)[C@@H](OC)C(=O)[C@@H](CC)C[C@H](C)C[C@H]1O
O1C(=O)[C@@H](CC=O)[C@](O)(C)/C=C/[C@@H](O)C[C@@H](CC)[C@H](C)CC(=O)[C@@H](C)[C@H](C)[C@H]1OC
O1C(=O)[C@@H](CC=O)[C@H](OC)CC[C@@H](CC)[C@H](O)[C@H](C)[C@H](C)[C@@](O)(C)/C=C/C(=O)[C@@H]1C
O1C(=O)[C@H](CC=O)[C@@H](OC)C[C@H](C)C[C@H](CC)C(=O)[C@](O)(C)[C@H](C)[C@@H](O)[C@@H](C)/C=C/1
O1C(=O)[C@@H](CC=O)[C@H](OC)C[C@H](CC)[C@@H](C)[C@H](C)CC(=O)[C@H](C)[C@@H](O)[C@@](O)(C)/C=C\1
O1C(=O)[C@@H](CC=O)[C@H](OC)C/C=C/CC(=O)[C@@](O)(C)[C@H](C)[C@@H](CC)[C@H](O)[C@@H](C)[C@@H]1C
O1C(=O)[C@@H](CC=O)[C@H](OC)CC(=O)[C@@H](C)/C=C/[C@@H](O)[C@H](CC)[C@@H](C)[C@@H](C)C[C@]1(O)C
O1C(=O)[C@@H](CC=O)[C@@H](OC)C[C@@H](C)/C=C/[C@H](O)[C@@H](CC)CC(=O)[C@@H](C)[C@H](C)[C@@]1(O)C
O1C(=O)[C@H](CC=O)[C@@H](OC)C[C@@H](O)[C@@H](C)[C@@H](CC)[C@@H](C)C(=O)[C@](O)(C)/C=C/C[C@@H]1C
O1C(=O)[C@H](CC=O)[C@H](OC)C/C=C/[C@@](O)(C)[C@H](C)[C@@H](C)[C@@H](CC)C(=O)[C@@H](C)C[C@H]1O
O1C(=O)[C@H](CC=O)[C@H](OC)C(=O)[C@H](C)[C@H](C)[C@@H](C)[C@H](CC)CC[C@@H](O)[C@@](O)(C)/C=C/1
O1C(=O)[C@H](CC=O)[C@H](OC)C(=O)[C@@H](C)/C=C\C[C@H](C)[C@@H](C)[C@H](O)[C@](O)(C)C[C@H]1CC
O1C(=O)[C@H](CC=O)[C@@H](OC)C(=O)[C@](O)(C)[C@@H](C)CC[C@H](O)[C@@H](C)[C@H](CC)[C@H](C)/C=C/1
O1C(=O)[C@H](CC=O)[C@@H](OC)[C@@H](C)C[C@](O)(C)/C=C\CC(=O)[C@H](C)[C@H](C)[C@H](CC)[C@H]1O
O1C(=O)[C@H](CC=O)[C@H](OC)[C@@H](C)[C@H](C)C(=O)[C@H](O)/C=C\C[C@H](CC)[C@](O)(C)C[C@@H]1C
O1C(=O)[C@H](CC=O)[C@H](OC)[C@@H](C)[C@H](CC)[C@@](O)(C)[C@H](C)[C@H](O)[C@@H](C)CC(=O)C/C=C/1
O1C(=O)[C@@H](CC=O)[C@H](OC)[C@H](C)/C=C\C(=O)[C@@H](C)[C@@H](O)CC[C@H](C)[C@H](CC)[C@@]1(O)C
O1C(=O)[C@H](CC=O)[C@H](OC)[C@@H](C)C[C@](O)(C)C(=O)[C@H](CC)[C@@H](C)[C@@H](O)/C=C/C[C@H]1C
O1C(=O)[C@H](CC=O)[C@@H](OC)[C@H](C)[C@@H](C)C(=O)C[C@H](CC)[C@@](O)(C)[C@@H](C)[C@@H](O)C/C=C/1
O1C(=O)[C@H](CC=O)[C@@H](OC)[C@@H](C)[C@H](O)[C@H](CC)/C=C\C(=O)CC[C@@H](C)[C@@H](C)[C@]1(O)C
O1C(=O)[C@@H](CC=O)[C@H](OC)[C@@H](C)CC(=O)[C@@](O)(C)[C@H](C)[C@@H](C)[C@@H](O)/C=C/C[C@@H]1CC
O1C(=O)[C@H](CC=O)[C@@H](OC)[C@H](C)C(=O)[C@@H](O)[C@H](CC)C[C@@](O)(C)[C@H](C)[C@@H](C)C/C=C/1
O1C(=O)[C@@H](CC=O)[C@H](OC)[C@@H](C)[C@@H](CC)C[C@H](C)CC(=O)[C@@H](C)[C@H](O)[C@](O)(C)/C=C/1
O1C(=O)[C@@H](CC=O)[C@@H](OC)[C@@H](C)[C@@](O)(C)[C@@H](CC)C/C=C/C(=O)[C@H](C)[C@@H](O)C[C@@H]1C
O1C(=O)[C@H](CC=O)[C@H](OC)[C@H](CC)CC(=O)C[C@@](O)(C)[C@H](O)[C@@H](C)[C@@H](C)[C@H](C)/C=C\1
O1C(=O)[C@@H](CC=O)[C@H](OC)[C@@H](CC)[C@@H](C)[C@H](C)/C=C/[C@H](O)CCC(=O)[C@@H](C)[C@@]1(O)C
O1C(=O)[C@@H](CC=O)[C@@H](OC)[C@@H](CC)[C@@H](O)C[C@@](O)(C)[C@@H](C)C(=O)[C@@H](C)/C=C/C[C@H]1C
O1C(=O)[C@@H](CC=O)[C@H](OC)[C@H](CC)/C=C/[C@@H](C)[C@@H](C)C(=O)[C@H](O)C[C@@H](C)C[C@]1(O)C
O1C(=O)[C@@H](CC=O)[C@H](OC)[C@H](O)C(=O)C[C@@H](C)[C@@H](C)C[C@H](C)[C@@H](CC)[C@](O)(C)/C=C/1
O1C(=O)[C@H](CC=O)[C@H](OC)[C@@H](O)[C@H](C)[C@H](C)C(=O)C[C@@H](C)[C@@](O)(C)/C=C\C[C@H]1CC
O1C(=O)[C@@H](CC=O)[C@H](OC)[C@@H](O)[C@@](O)(C)CC(=O)C[C@@H](CC)[C@@H](C)[C@H](C)[C@H](C)/C=C\1
O1C(=O)[C@H](CC=O)[C@H](OC)[C@@](O)(C)C[C@@H](C)CC(=O)[C@H](C)[C@H](C)[C@@H](CC)[C@H](O)/C=C\1
O1C(=O)[C@@H](CC=O)[C@H](OC)[C@@](O)(C)C(=O)/C=C/[C@H](CC)[C@H](O)C[C@H](C)[C@@H](C)C[C@@H]1C
O1C(=O)[C@@H](CC=O)[C@H](OC)[C@](O)(C)[C@@H](C)[C@H](C)[C@H](CC)[C@@H](O)[C@H](C)CC(=O)C/C=C\1
O1C(=O)[C@@H](CC=O)[C@H](OC)[C@](O)(C)[C@@H](O)/C=C/[C@@H](C)[C@@H](C)CCC(=O)[C@H](C)[C@H]1CC
O1C(=O)[C@H](CC=O)[C@H](OC)/C=C\C[C@H](C)[C@@H](C)[C@@H](CC)C(=O)[C@@H](O)[C@@](O)(C)C[C@H]1C
O1C(=O)[C@H](CC=O)[C@@H](OC)/C=C/[C@H](C)[C@@](O)(C)C[C@@H](C)[C@H](CC)C(=O)[C@H](C)C[C@@H]1O
O1C(=O)[C@@H](CC=O)[C@H](OC)/C=C\[C@@H](CC)[C@H](C)C[C@@H](C)CC(=O)[C@@H](C)[C@H](O)[C@@]1(O)C
O1C(=O)[C@@H](CC=O)[C@H](OC)/C=C/[C@@](O)(C)[C@@H](CC)[C@@H](O)CC(=O)[C@H](C)[C@H](C)C[C@H]1C
O1C(=O)[C@@H](CC=O)/C=C\C[C@@H](C)[C@H](C)[C@@](O)(C)C[C@@H](O)[C@H](C)[C@@H](CC)C(=O)[C@@H]1OC
O1C(=O)[C@H](CC=O)/C=C/C[C@H](C)[C@](O)(C)[C@@H](CC)CC(=O)[C@@H](C)[C@@H](C)[C@H](O)[C@H]1OC
O1C(=O)[C@@H](CC=O)/C=C/C[C@@](O)(C)[C@@H](C)[C@@H](C)[C@H](OC)C(=O)[C@@H](CC)[C@H](O)C[C@H]1C
O1C(=O)[C@H](CC=O)/C=C/CC[C@@](O)(C)[C@H](C)[C@@H](O)[C@H](CC)[C@H](C)[C@H](C)C(=O)[C@@H]1OC
O1C(=O)[C@H](CC=O)/C=C/C[C@@H](C)[C@@H](C)C[C@@](O)(C)C(=O)[C@@H](C)[C@H](CC)[C@@H](O)[C@H]1OC
O1C(=O)[C@@H](CC=O)/C=C/C[C@@H](CC)[C@H](O)[C@@H](OC)[C@H](C)C(=O)[C@@H](C)[C@](O)(C)C[C@H]1C
O1C(=O)[C@H](CC=O)/C=C/C[C@@H](OC)C(=O)[C@H](O)[C@H](C)[C@@H](CC)[C@H](C)[C@@H](C)C[C@]1(O)C
O1C(=O)[C@@H](CC=O)/C=C/C(=O)C[C@@H](O)[C@H](CC)[C@@H](C)C[C@@H](C)[C@H](C)[C@](O)(C)[C@H]1OC
O1C(=O)[C@H](CC=O)/C=C/C(=O)[C@@H](C)C[C@H](CC)[C@H](C)[C@H](C)[C@](O)(C)[C@H](OC)C[C@@H]1O
O1C(=O)[C@@H](CC=O)/C=C/C(=O)[C@H](O)[C@@H](CC)[C@H](C)C[C@](O)(C)[C@@H](C)[C@H](C)C[C@@H]1OC
O1C(=O)[C@H](CC=O)/C=C/[C@@H](C)CC(=O)[C@H](C)C[C@@H](C)[C@H](CC)[C@H](O)[C@](O)(C)[C@H]1OC
O1C(=O)[C@@H](CC=O)/C=C/[C@@H](C)C(=O)[C@H](CC)[C@@H](OC)[C@@](O)(C)C[C@H](C)[C@H](O)C[C@H]1C
O1C(=O)[C@H](CC=O)/C=C/[C@@H](C)[C@H](CC)C[C@@](O)(C)[C@H](O)[C@@H](C)C(=O)[C@H](C)C[C@H]1OC
O1C(=O)[C@@H](CC=O)/C=C/[C@H](C)[C@](O)(C)[C@@H](C)[C@@H](CC)[C@@H](O)CCC(=O)[C@@H](C)[C@H]1OC
O1C(=O)[C@@H](CC=O)/C=C/[C@H](C)CC[C@H](CC)[C@H](O)[C@@H](C)[C@](O)(C)[C@@H](OC)C(=O)[C@@H]1C
O1C(=O)[C@H](CC=O)/C=C\[C@H](C)[C@H](C)[C@H](CC)C(=O)[C@@H](C)[C@@](O)(C)C[C@@H](O)C[C@@H]1OC
O1C(=O)[C@@H](CC=O)/C=C\[C@H](C)[C@H](O)CC(=O)[C@H](C)C[C@@H](C)[C@H](CC)[C@](O)(C)[C@H]1OC
O1C(=O)[C@@H](CC=O)/C=C/[C@@H](C)[C@H](OC)[C@H](C)CC(=O)[C@H](C)[C@@H](O)[C@](O)(C)C[C@H]1CC
O1C(=O)[C@H](CC=O)/C=C/[C@@H](C)C[C@H](OC)[C@](O)(C)C[C@H](CC)[C@@H](C)[C@H](C)C(=O)[C@@H]1O
O1C(=O)[C@@H](CC=O)/C=C/[C@H](C)[C@H](C)[C@@H](C)[C@@](O)(C)CCC(=O)[C@H](CC)[C@H](O)[C@@H]1OC
O1C(=O)[C@@H](CC=O)/C=C/[C@H](C)[C@@H](O)[C@@H](OC)[C@H](C)[C@@](O)(C)C[C@H](C)[C@H](CC)CC1=O
O1C(=O)[C@H](CC=O)/C=C\[C@@H](CC)C[C@H](C)[C@@H](C)[C@@](O)(C)[C@@H](O)C(=O)[C@@H](C)C[C@@H]1OC
O1C(=O)[C@@H](CC=O)/C=C/[C@H](CC)C(=O)[C@@H](OC)C[C@@H](O)C[C@H](C)[C@@H](C)[C@H](C)[C@]1(O)C
O1C(=O)[C@@H](CC=O)/C=C/[C@@H](CC)[C@H](C)[C@@H](C)C[C@H](O)C(=O)[C@](O)(C)[C@H](OC)C[C@@H]1C
O1C(=O)[C@@H](CC=O)/C=C\[C@H](CC)[C@](O)(C)[C@@H](O)[C@H](OC)C(=O)[C@@H](C)C[C@H](C)C[C@H]1C
O1C(=O)[C@@H](CC=O)/C=C\[C@@H](O)C[C@@H](C)[C@@](O)(C)[C@@H](C)CC(=O)[C@@H](C)[C@H](CC)[C@H]1OC
O1C(=O)[C@@H](CC=O)/C=C\[C@@H](O)[C@H](C)[C@@](O)(C)[C@H](C)CC(=O)[C@H](CC)[C@H](OC)C[C@@H]1C
O1C(=O)[C@H](CC=O)/C=C\[C@H](O)[C@H](CC)C(=O)[C@@H](C)C[C@@](O)(C)[C@H](C)[C@@H](C)C[C@H]1OC
O1C(=O)[C@H](CC=O)/C=C/[C@H](O)[C@@H](OC)[C@H](CC)C(=O)CC[C@H](C)[C@@H](C)[C@H](C)[C@]1(O)C
O1C(=O)[C@@H](CC=O)/C=C/[C@@](O)(C)C(=O)[C@H](C)C[C@@H](OC)[C@@H](C)[C@H](CC)[C@@H](O)C[C@@H]1C
O1C(=O)[C@H](CC=O)/C=C/[C@](O)(C)[C@@H](C)[C@@H](CC)[C@@H](OC)[C@H](C)[C@@H](C)CC(=O)C[C@@H]1O
O1C(=O)[C@H](CC=O)/C=C/[C@@](O)(C)[C@H](O)C[C@H](CC)[C@@H](C)CC(=O)[C@H](C)[C@@H](C)[C@@H]1OC
O1C(=O)[C@H](CC=O)/C=C/[C@@H](OC)C[C@@H](CC)[C@@H](C)[C@@H](C)C(=O)[C@@H](O)[C@@](O)(C)C[C@H]1C
O1C(=O)[C@H](CC=O)/C=C/[C@@H](OC)[C@@H](C)C[C@@H](C)[C@@H](C)[C@@H](O)C(=O)[C@@H](CC)C[C@]1(O)C
O1C(=O)[C@H](CC=O)/C=C/[C@@H](OC)[C@@H](C)[C@H](CC)C(=O)[C@H](C)CC[C@@H](C)[C@H](O)[C@]1(O)C
O1C(=O)[C@@H](CC=O)/C=C/[C@H](OC)[C@@](O)(C)CC(=O)[C@H](C)[C@@H](C)[C@H](CC)[C@H](O)C[C@H]1C
O1C(=O)[C@@H](O)CC[C@@H](C)[C@](O)(C)C(=O)[C@@H](C)[C@H](OC)[C@@H](CC)[C@H](CC=O)[C@@H](C)/C=C\1
O1C(=O)[C@H](O)CC[C@@H](CC)C(=O)/C=C/[C@@H](C)[C@H](C)[C@@H](C)[C@H](CC=O)[C@@](O)(C)[C@H]1OC
O1C(=O)[C@H](O)CC[C@](O)(C)[C@@H](CC)[C@H](CC=O)/C=C/[C@H](C)[C@H](C)[C@H](OC)C(=O)[C@@H]1C
O1C(=O)[C@H](O)CC(=O)C[C@H](C)[C@@H](CC=O)[C@@H](OC)[C@@](O)(C)[C@H](C)[C@@H](CC)[C@H](C)/C=C\1
O1C(=O)[C@@H](O)CC(=O)[C@H](C)[C@@H](CC=O)[C@@H](C)[C@H](OC)C[C@H](C)[C@@H](CC)[C@@](O)(C)/C=C/1
O1C(=O)[C@@H](O)CC(=O)[C@@H](CC=O)C[C@H](C)[C@@](O)(C)[C@@H](C)[C@H](OC)/C=C/[C@@H](C)[C@H]1CC
O1C(=O)[C@H](O)CC(=O)[C@@H](OC)[C@H](CC)C[C@@H](C)[C@](O)(C)[C@@H](C)[C@@H](CC=O)[C@H](C)/C=C/1
O1C(=O)[C@@H](O)C[C@H](C)C/C=C/[C@H](OC)[C@@H](C)C(=O)[C@H](C)[C@@H](CC)[C@@H](CC=O)[C@@]1(O)C
O1C(=O)[C@H](O)C[C@@H](C)[C@H](C)[C@H](CC)[C@@H](OC)C(=O)[C@@H](C)[C@@](O)(C)/C=C/C[C@H]1CC=O
O1C(=O)[C@H](O)C[C@H](C)[C@H](CC=O)/C=C/[C@H](CC)C[C@](O)(C)[C@H](C)[C@@H](C)C(=O)[C@@H]1OC
O1C(=O)[C@H](O)C[C@H](C)/C=C/[C@@H](C)[C@@H](CC)CC(=O)[C@@H](C)[C@H](CC=O)[C@@](O)(C)[C@@H]1OC
O1C(=O)[C@H](O)C[C@H](C)C(=O)/C=C/[C@H](C)[C@H](OC)[C@H](C)[C@@H](CC=O)[C@](O)(C)C[C@H]1CC
O1C(=O)[C@H](O)C[C@H](C)[C@H](CC)[C@H](C)C[C@H](OC)[C@](O)(C)[C@@H](C)[C@H](CC=O)C(=O)/C=C/1
O1C(=O)[C@@H](O)C[C@H](C)[C@](O)(C)[C@H](OC)/C=C\[C@H](CC)CC(=O)[C@@H](C)[C@@H](C)[C@@H]1CC=O
O1C(=O)[C@@H](O)C[C@@H](C)C[C@H](C)[C@@H](OC)[C@H](CC=O)[C@@H](C)[C@](O)(C)/C=C/C(=O)[C@H]1CC
O1C(=O)[C@@H](O)C[C@H](C)[C@H](C)[C@@H](OC)[C@@H](CC=O)[C@H](C)[C@@](O)(C)C(=O)[C@@H](CC)C/C=C/1
O1C(=O)[C@@H](O)C[C@@H](C)[C@@H](CC=O)[C@H](C)[C@@H](CC)[C@H](C)CC(=O)[C@](O)(C)[C@H](OC)/C=C\1
O1C(=O)[C@H](O)C[C@@H](C)[C@H](OC)[C@](O)(C)[C@H](C)C(=O)[C@@H](C)[C@@H](CC=O)/C=C\C[C@@H]1CC
O1C(=O)[C@H](O)C[C@H](CC)C(=O)[C@@H](C)[C@H](C)C[C@@H](OC)[C@@H](CC=O)[C@](O)(C)[C@H](C)/C=C/1
O1C(=O)[C@@H](O)C[C@@H](CC)[C@@H](C)[C@H](OC)CC(=O)[C@@H](C)[C@H](C)[C@@H](CC=O)[C@@](O)(C)/C=C/1
O1C(=O)[C@@H](O)C[C@H](CC)[C@@](O)(C)C(=O)[C@H](OC)/C=C\[C@H](C)[C@@H](C)[C@@H](CC=O)C[C@@H]1C
O1C(=O)[C@@H](O)C[C@H](CC)/C=C/[C@@H](CC=O)[C@H](C)[C@](O)(C)[C@@H](C)C(=O)[C@@H](C)C[C@H]1OC
O1C(=O)[C@H](O)C[C@@H](CC=O)[C@H](C)C(=O)[C@H](CC)[C@@H](OC)C[C@@H](C)[C@@H](C)[C@](O)(C)/C=C/1
O1C(=O)[C@@H](O)C[C@@H](CC=O)[C@@H](C)[C@@](O)(C)[C@@H](C)[C@@H](CC)C(=O)[C@@H](OC)/C=C\C[C@H]1C
O1C(=O)[C@@H](O)C[C@H](CC=O)[C@@H](OC)C(=O)[C@@H](C)[C@H](C)[C@](O)(C)[C@@H](C)[C@H](CC)C/C=C\1
O1C(=O)[C@@H](O)C[C@@](O)(C)C[C@H](CC=O)C(=O)[C@H](C)[C@H](C)[C@H](C)[C@H](CC)[C@@H](OC)/C=C/1
O1C(=O)[C@@H](O)C[C@](O)(C)[C@H](C)C/C=C\[C@H](C)[C@@H](C)[C@H](CC=O)[C@H](OC)C(=O)[C@H]1CC
O1C(=O)[C@@H](O)C[C@](O)(C)[C@@H](CC)[C@H](C)[C@@H](OC)C[C@H](CC=O)[C@@H](C)[C@@H](C)C(=O)/C=C/1
O1C(=O)[C@H](O)C[C@](O)(C)/C=C/C[C@@H](CC)C(=O)[C@@H](C)[C@@H](C)[C@H](C)[C@@H](CC=O)[C@H]1OC
O1C(=O)[C@H](O)C[C@@H](OC)C(=O)[C@@H](CC)[C@@H](C)/C=C\[C@@H](C)[C@H](CC=O)[C@](O)(C)C[C@H]1C
O1C(=O)[C@@H](O)C[C@H](OC)[C@@H](C)C[C@H](C)[C@@](O)(C)[C@H](CC=O)[C@@H](C)[C@@H](CC)C(=O)/C=C/1
O1C(=O)[C@@H](O)C[C@@H](OC)[C@@H](CC=O)[C@H](C)C[C@](O)(C)C(=O)[C@@H](C)[C@@H](C)[C@H](CC)/C=C\1
O1C(=O)[C@@H](O)C[C@H](OC)/C=C/[C@](O)(C)[C@H](CC=O)[C@H](C)C(=O)[C@@H](C)[C@H](CC)C[C@@H]1C
O1C(=O)[C@@H](O)C/C=C\[C@@H](C)[C@H](C)[C@](O)(C)[C@@H](C)[C@H](CC=O)C(=O)[C@H](CC)C[C@@H]1OC
O1C(=O)[C@@H](O)C/C=C/[C@H](C)[C@H](OC)[C@@H](CC)[C@@H](C)CC(=O)[C@@H](C)[C@H](CC=O)[C@]1(O)C
O1C(=O)[C@@H](O)C/C=C/[C@](O)(C)[C@@H](C)[C@@H](C)C(=O)[C@H](C)[C@H](CC=O)[C@H](OC)C[C@H]1CC
O1C(=O)[C@H](O)CCC(=O)/C=C\[C@@H](C)[C@H](C)[C@@](O)(C)[C@H](CC)[C@@H](CC=O)[C@H](C)[C@H]1OC
O1C(=O)[C@@H](O)CC[C@@H](C)[C@H](CC)[C@H](C)C(=O)[C@@H](C)[C@H](CC=O)[C@](O)(C)[C@H](OC)/C=C/1
O1C(=O)[C@@H](O)CC[C@H](CC=O)[C@@H](OC)/C=C/[C@](O)(C)[C@@H](C)[C@H](C)[C@@H](CC)C(=O)[C@@H]1C
O1C(=O)[C@H](O)CC/C=C/[C@H](C)[C@](O)(C)[C@@H](CC=O)[C@H](CC)[C@H](C)[C@@H](C)C(=O)[C@H]1OC
O1C(=O)[C@@H](O)CC(=O)[C@H](C)[C@H](OC)[C@@H](CC=O)[C@](O)(C)C[C@@H](C)[C@H](C)[C@@H](CC)/C=C/1
O1C(=O)[C@H](O)CC(=O)[C@@H](CC)[C@@H](C)[C@H](CC=O)[C@](O)(C)[C@@H](C)[C@H](OC)/C=C\C[C@@H]1C
O1C(=O)[C@@H](O)CC(=O)[C@@](O)(C)[C@H](OC)[C@@H](C)[C@@H](C)[C@H](CC=O)[C@@H](C)[C@H](CC)C/C=C/1
O1C(=O)[C@@H](O)C[C@@H](C)C[C@H](C)[C@@H](C)[C@H](CC=O)C(=O)[C@H](CC)[C@](O)(C)[C@H](OC)/C=C/1
O1C(=O)[C@@H](O)C[C@H](C)[C@@H](C)[C@@H](OC)C[C@@H](C)[C@@H](CC)[C@](O)(C)/C=C/C(=O)[C@@H]1CC=O
O1C(=O)[C@H](O)C[C@H](C)[C@@H](CC=O)C(=O)/C=C/C[C@](O)(C)[C@H](C)[C@@H](CC)[C@H](C)[C@H]1OC
O1C(=O)[C@@H](O)C[C@@H](C)[C@@H](OC)[C@H](CC=O)[C@](O)(C)CC(=O)[C@H](C)[C@H](C)[C@H](CC)/C=C/1
O1C(=O)[C@H](O)C[C@@H](C)C(=O)[C@@H](C)[C@H](CC=O)/C=C/[C@H](C)[C@](O)(C)[C@@H](OC)C[C@H]1CC
O1C(=O)[C@H](O)C[C@H](C)[C@H](C)[C@](O)(C)[C@H](C)[C@@H](OC)[C@H](CC=O)C(=O)[C@H](CC)C/C=C/1
O1C(=O)[C@H](O)C[C@H](C)[C@@](O)(C)C(=O)[C@@H](C)[C@@H](OC)C[C@H](C)[C@H](CC)[C@H](CC=O)/C=C/1
O1C(=O)[C@@H](O)C[C@H](C)/C=C/[C@H](CC=O)C[C@@H](CC)[C@H](C)[C@@](O)(C)[C@H](OC)C(=O)[C@@H]1C
O1C(=O)[C@H](O)C[C@H](C)[C@H](C)C/C=C\[C@@H](CC)[C@@](O)(C)[C@@H](C)[C@@H](CC=O)C(=O)[C@@H]1OC
O1C(=O)[C@H](O)C[C@H](C)[C@H](CC)[C@@H](CC=O)[C@H](OC)[C@@H](C)CC(=O)[C@@H](C)[C@](O)(C)/C=C/1
O1C(=O)[C@H](O)C[C@@H](C)[C@H](OC)C[C@H](CC=O)[C@@H](C)[C@@H](C)[C@](O)(C)/C=C/C(=O)[C@H]1CC
O1C(=O)[C@H](O)C[C@H](CC)C[C@H](CC=O)[C@@H](C)C(=O)[C@H](OC)[C@@H](C)[C@@](O)(C)[C@@H](C)/C=C/1
O1C(=O)[C@H](O)C[C@H](CC)[C@@H](C)C[C@@H](C)C(=O)[C@@H](C)[C@@H](CC=O)[C@](O)(C)[C@@H](OC)/C=C/1
O1C(=O)[C@@H](O)C[C@H](CC)[C@@H](CC=O)[C@@H](C)C/C=C/[C@@H](C)[C@](O)(C)[C@H](OC)C(=O)[C@H]1C
O1C(=O)[C@H](O)C[C@H](CC)[C@@H](OC)/C=C/[C@](O)(C)[C@H](C)[C@@H](C)C(=O)[C@@H](C)C[C@H]1CC=O
O1C(=O)[C@H](O)C[C@@H](CC=O)C(=O)[C@@H](C)[C@@H](OC)[C@@](O)(C)C[C@H](C)[C@H](C)[C@@H](CC)/C=C/1
O1C(=O)[C@@H](O)C[C@@H](CC=O)[C@@H](C)/C=C/[C@@H](CC)[C@H](C)C(=O)[C@@](O)(C)[C@@H](OC)C[C@@H]1C
O1C(=O)[C@@H](O)C[C@@H](CC=O)[C@@](O)(C)[C@H](C)[C@H](C)[C@H](C)[C@@H](OC)C(=O)[C@H](CC)C/C=C/1
O1C(=O)[C@@H](O)C[C@@H](CC=O)/C=C/[C@H](OC)[C@@H](C)[C@H](C)CC(=O)[C@@H](C)[C@H](CC)[C@]1(O)C
O1C(=O)[C@H](O)C[C@@](O)(C)[C@H](C)[C@@H](C)C(=O)[C@@H](C)[C@@H](CC)[C@H](OC)/C=C/C[C@H]1CC=O
O1C(=O)[C@H](O)C[C@@](O)(C)[C@@H](C)/C=C/CC(=O)[C@H](CC=O)[C@@H](C)[C@H](CC)[C@@H](C)[C@H]1OC
O1C(=O)[C@H](O)C[C@@](O)(C)[C@H](OC)[C@H](C)/C=C/CC(=O)[C@@H](C)[C@@H](C)[C@H](CC)[C@@H]1CC=O
O1C(=O)[C@H](O)C[C@@H](OC)C[C@](O)(C)[C@H](CC)/C=C/[C@H](C)[C@@H](C)[C@@H](CC=O)C(=O)[C@H]1C
O1C(=O)[C@@H](O)C[C@@H](OC)[C@H](C)[C@H](C)[C@H](CC)[C@@](O)(C)[C@@H](CC=O)C(=O)[C@@H](C)C/C=C/1
O1C(=O)[C@@H](O)C[C@H](OC)[C@H](CC)[C@@](O)(C)[C@H](C)[C@H](CC=O)CC(=O)[C@@H](C)[C@H](C)/C=C/1
O1C(=O)[C@@H](O)C[C@@H](OC)/C=C/[C@H](C)C(=O)[C@H](CC)[C@@H](C)[C@H](CC=O)[C@@](O)(C)C[C@@H]1C
O1C(=O)[C@H](O)C/C=C/C(=O)[C@@](O)(C)C[C@H](C)[C@H](CC=O)[C@@H](C)[C@H](CC)[C@@H](C)[C@@H]1OC
O1C(=O)[C@@H](O)C/C=C\[C@H](C)C(=O)[C@@H](OC)[C@@H](C)C[C@@H](C)[C@@H](CC)[C@H](CC=O)[C@]1(O)C
O1C(=O)[C@H](O)C/C=C/[C@@H](CC=O)[C@H](CC)[C@](O)(C)C(=O)[C@@H](C)[C@@H](C)[C@@H](OC)C[C@@H]1C
O1C(=O)[C@@H](O)C(=O)CC[C@H](C)[C@](O)(C)[C@@H](C)[C@@H](OC)[C@H](CC)[C@@H](CC=O)[C@@H](C)/C=C/1
O1C(=O)[C@H](O)C(=O)C[C@@H](C)[C@@](O)(C)[C@H](CC)C[C@@H](C)[C@H](C)[C@H](CC=O)[C@@H](OC)/C=C/1
O1C(=O)[C@H](O)C(=O)C[C@H](CC=O)[C@@H](C)[C@@H](C)/C=C/[C@@H](C)[C@@](O)(C)[C@H](OC)C[C@@H]1CC
O1C(=O)[C@@H](O)C(=O)C[C@H](OC)[C@@H](CC=O)C[C@](O)(C)[C@H](CC)[C@@H](C)[C@H](C)[C@H](C)/C=C/1
O1C(=O)[C@H](O)C(=O)C[C@@H](C)C/C=C\[C@](O)(C)[C@H](C)[C@H](C)[C@@H](CC)[C@@H](CC=O)[C@H]1OC
O1C(=O)[C@H](O)C(=O)C[C@H](C)[C@H](CC=O)[C@H](OC)[C@@H](CC)[C@H](C)[C@](O)(C)/C=C\C[C@@H]1C
O1C(=O)[C@@H](O)C(=O)C[C@@](O)(C)C[C@H](CC=O)[C@@H](C)[C@H](OC)[C@@H](C)[C@H](CC)[C@H](C)/C=C\1
O1C(=O)[C@H](O)C(=O)C/C=C/[C@H](CC)[C@H](C)[C@H](C)C[C@@H](C)[C@@H](CC=O)[C@@](O)(C)[C@@H]1OC
O1C(=O)[C@@H](O)C(=O)[C@@H](C)[C@H](C)C[C@@H](CC)[C@H](C)[C@H](CC=O)[C@@H](OC)/C=C/C[C@]1(O)C
O1C(=O)[C@@H](O)C(=O)[C@H](C)[C@@H](CC)[C@@H](CC=O)CC[C@H](OC)[C@@H](C)[C@](O)(C)[C@@H](C)/C=C/1
O1C(=O)[C@H](O)C(=O)[C@H](C)[C@@H](OC)CC[C@@H](C)[C@H](C)[C@@H](CC)[C@@H](CC=O)[C@](O)(C)/C=C/1
O1C(=O)[C@@H](O)C(=O)[C@H](C)C[C@H](CC)[C@@H](OC)/C=C/[C@@H](C)[C@H](CC=O)[C@@](O)(C)C[C@H]1C
O1C(=O)[C@H](O)C(=O)[C@@H](C)[C@H](C)/C=C/[C@@H](CC=O)[C@](O)(C)[C@H](CC)C[C@H](C)C[C@@H]1OC
O1C(=O)[C@H](O)C(=O)[C@@H](C)[C@H](CC=O)[C@@H](C)[C@H](CC)[C@@H](OC)CC[C@@H](C)[C@@](O)(C)/C=C/1
O1C(=O)[C@H](O)C(=O)[C@H](C)[C@H](OC)/C=C/[C@@H](C)[C@H](CC)C[C@H](CC=O)[C@@](O)(C)C[C@H]1C
O1C(=O)[C@H](O)C(=O)[C@H](C)C[C@H](CC)[C@@H](C)[C@@H](CC=O)[C@@H](OC)[C@@H](C)[C@@](O)(C)C/C=C/1
O1C(=O)[C@@H](O)C(=O)[C@@H](C)[C@@H](C)/C=C/C[C@@H](CC)C[C@H](C)[C@@H](CC=O)[C@@](O)(C)[C@H]1OC
O1C(=O)[C@@H](O)C(=O)[C@@H](C)[C@](O)(C)[C@@H](C)/C=C/C[C@@H](C)[C@H](CC=O)[C@@H](OC)C[C@H]1CC
O1C(=O)[C@@H](O)C(=O)[C@H](C)/C=C\[C@@](O)(C)[C@@H](CC=O)C[C@@H](CC)[C@@H](C)[C@H](C)C[C@H]1OC
O1C(=O)[C@@H](O)C(=O)[C@H](CC)[C@H](C)[C@@H](C)[C@@](O)(C)CC[C@H](C)[C@H](CC=O)[C@H](OC)/C=C/1
O1C(=O)[C@H](O)C(=O)[C@H](CC)[C@@H](C)[C@H](OC)[C@@H](C)/C=C\C[C@@H](CC=O)[C@](O)(C)C[C@@H]1C
O1C(=O)[C@H](O)C(=O)[C@H](CC)[C@@H](OC)[C@H](C)C[C@@](O)(C)[C@H](CC=O)[C@@H](C)[C@H](C)C/C=C/1
O1C(=O)[C@@H](O)C(=O)[C@H](CC=O)C[C@@H](OC)C[C@@](O)(C)[C@@H](C)[C@H](C)[C@@H](C)[C@H](CC)/C=C/1
O1C(=O)[C@@H](O)C(=O)[C@@H](CC=O)[C@H](C)C/C=C/[C@@H](CC)[C@H](C)[C@@](O)(C)[C@@H](OC)C[C@H]1C
O1C(=O)[C@@H](O)C(=O)[C@H](CC=O)[C@@H](CC)[C@@](O)(C)[C@H](OC)[C@@H](C)[C@@H](C)C[C@H](C)C/C=C/1
O1C(=O)[C@H](O)C(=O)[C@@H](CC=O)/C=C/C[C@H](CC)[C@@H](C)C[C@@H](C)[C@H](C)[C@](O)(C)[C@H]1OC
O1C(=O)[C@@H](O)C(=O)[C@](O)(C)C[C@@H](CC=O)[C@H](C)[C@@H](C)[C@@H](C)[C@H](OC)/C=C\C[C@H]1CC
O1C(=O)[C@H](O)C(=O)[C@](O)(C)[C@H](C)C[C@H](C)C[C@@H](OC)[C@@H](CC)[C@H](CC=O)[C@H](C)/C=C/1
O1C(=O)[C@@H](O)C(=O)[C@@](O)(C)[C@@H](CC=O)[C@H](CC)CC[C@@H](C)[C@H](C)[C@H](C)[C@@H](OC)/C=C/1
O1C(=O)[C@@H](O)C(=O)[C@@H](OC)CC/C=C\[C@](O)(C)[C@H](C)[C@@H](CC)[C@H](CC=O)[C@@H](C)[C@@H]1C
O1C(=O)[C@@H](O)C(=O)[C@H](OC)[C@@H](C)[C@@H](CC)[C@@](O)(C)[C@H](CC=O)[C@H](C)C[C@H](C)C/C=C/1
O1C(=O)[C@@H](O)C(=O)[C@H](OC)[C@H](CC)C[C@H](CC=O)[C@](O)(C)C[C@H](C)[C@@H](C)[C@@H](C)/C=C/1
O1C(=O)[C@@H](O)C(=O)[C@H](OC)[C@](O)(C)[C@@H](C)[C@@H](C)[C@H](CC)C[C@@H](CC=O)/C=C/C[C@H]1C
O1C(=O)[C@@H](O)C(=O)/C=C/CC[C@@H](C)[C@H](CC)[C@@](O)(C)[C@H](C)[C@@H](CC=O)[C@H](C)[C@@H]1OC
O1C(=O)[C@@H](O)C(=O)/C=C\[C@H](C)[C@@H](CC)C[C@H](C)C[C@H](C)[C@H](CC=O)[C@](O)(C)[C@@H]1OC
O1C(=O)[C@H](O)C(=O)/C=C/[C@@H](CC=O)CC[C@@H](C)[C@H](C)[C@@](O)(C)[C@@H](OC)[C@@H](C)[C@H]1CC
O1C(=O)[C@@H](O)C(=O)/C=C/[C@@H](OC)[C@@H](C)[C@@](O)(C)C[C@H](CC)[C@H](C)[C@@H](C)C[C@@H]1CC=O
O1C(=O)[C@H](O)[C@@H](C)CC(=O)/C=C/[C@](O)(C)C[C@H](C)[C@@H](C)[C@H](CC)[C@H](CC=O)[C@@H]1OC
O1C(=O)[C@H](O)[C@H](C)C[C@H](CC)[C@@H](C)[C@@H](CC=O)/C=C/C(=O)[C@](O)(C)[C@@H](OC)C[C@H]1C
O1C(=O)[C@@H](O)[C@@H](C)C[C@](O)(C)/C=C\[C@H](C)[C@H](CC=O)[C@H](CC)C(=O)[C@H](C)C[C@H]1OC
O1C(=O)[C@@H](O)[C@@H](C)CC[C@@H](CC)[C@@H](C)[C@H](OC)C(=O)[C@@H](C)[C@H](CC=O)[C@](O)(C)/C=C/1
O1C(=O)[C@@H](O)[C@@H](C)C[C@H](C)/C=C\C[C@@H](CC=O)[C@@H](C)[C@@](O)(C)[C@@H](OC)C(=O)[C@@H]1CC
O1C(=O)[C@H](O)[C@H](C)C[C@@H](CC=O)[C@@H](C)/C=C/[C@@H](C)[C@](O)(C)C(=O)[C@H](CC)C[C@H]1OC
O1C(=O)[C@@H](O)[C@H](C)C[C@H](OC)[C@@](O)(C)[C@H](CC=O)[C@H](C)CC(=O)[C@@H](C)[C@H](CC)/C=C/1
O1C(=O)[C@H](O)[C@H](C)C(=O)C[C@H](C)[C@](O)(C)[C@H](C)[C@@H](CC)[C@@H](OC)/C=C/C[C@@H]1CC=O
O1C(=O)[C@@H](O)[C@@H](C)C(=O)[C@@H](C)[C@H](OC)[C@H](CC)C[C@@](O)(C)[C@H](C)[C@@H](CC=O)C/C=C\1
O1C(=O)[C@H](O)[C@@H](C)C(=O)[C@](O)(C)[C@@H](C)[C@@H](C)CC[C@@H](CC)[C@H](CC=O)[C@@H](OC)/C=C/1
O1C(=O)[C@@H](O)[C@@H](C)C(=O)/C=C/[C@@](O)(C)C[C@H](OC)[C@@H](C)[C@H](CC)[C@H](CC=O)C[C@H]1C
O1C(=O)[C@H](O)[C@H](C)[C@@H](C)C(=O)C/C=C/[C@@](O)(C)[C@@H](CC=O)[C@@H](C)[C@@H](CC)C[C@@H]1OC
O1C(=O)[C@H](O)[C@@H](C)[C@H](C)[C@H](CC)[C@](O)(C)[C@@H](OC)[C@H](CC=O)CCC(=O)[C@@H](C)/C=C\1
O1C(=O)[C@@H](O)[C@H](C)[C@@H](C)[C@H](OC)C[C@H](CC=O)[C@H](CC)C(=O)[C@](O)(C)/C=C\C[C@@H]1C
O1C(=O)[C@@H](O)[C@@H](C)[C@@H](C)C[C@](O)(C)[C@@H](CC)[C@H](C)[C@@H](OC)C(=O)[C@@H](CC=O)C/C=C/1
O1C(=O)[C@H](O)[C@@H](C)[C@@H](C)[C@H](C)C[C@H](CC)[C@H](CC=O)CC(=O)[C@@](O)(C)[C@@H](OC)/C=C/1
O1C(=O)[C@H](O)[C@@H](C)[C@@H](C)[C@H](CC=O)[C@](O)(C)CC(=O)[C@@H](C)[C@H](OC)/C=C\C[C@@H]1CC
O1C(=O)[C@H](O)[C@H](C)[C@H](C)/C=C/CCC(=O)[C@](O)(C)[C@H](CC)[C@H](CC=O)[C@@H](C)[C@@H]1OC
O1C(=O)[C@@H](O)[C@@H](C)[C@H](CC)C[C@@H](CC=O)/C=C/CC(=O)[C@H](C)[C@H](C)[C@@](O)(C)[C@@H]1OC
O1C(=O)[C@@H](O)[C@H](C)[C@H](CC)[C@H](C)C[C@@](O)(C)/C=C/C(=O)[C@@H](CC=O)[C@@H](OC)C[C@H]1C
O1C(=O)[C@H](O)[C@H](C)[C@@H](CC)[C@](O)(C)[C@@H](C)[C@H](C)[C@H](OC)[C@@H](CC=O)CC(=O)C/C=C\1
O1C(=O)[C@@H](O)[C@H](C)[C@H](CC=O)CC[C@H](C)[C@@H](OC)C(=O)[C@H](C)[C@H](CC)[C@@](O)(C)/C=C/1
O1C(=O)[C@@H](O)[C@H](C)[C@H](CC=O)C(=O)[C@H](CC)C[C@@](O)(C)[C@@H](C)[C@@H](OC)/C=C/C[C@H]1C
O1C(=O)[C@@H](O)[C@H](C)[C@H](CC=O)[C@@H](CC)CC[C@H](C)[C@@H](OC)[C@@H](C)[C@@](O)(C)C(=O)/C=C/1
O1C(=O)[C@@H](O)[C@H](C)[C@@H](CC=O)[C@@H](OC)[C@@H](C)/C=C/C(=O)CC[C@H](C)[C@H](CC)[C@@]1(O)C
O1C(=O)[C@H](O)[C@@H](C)[C@](O)(C)C/C=C/[C@H](CC=O)C(=O)[C@H](C)[C@H](CC)[C@H](OC)C[C@H]1C
O1C(=O)[C@@H](O)[C@H](C)[C@@](O)(C)[C@@H](C)[C@H](C)[C@@H](CC=O)C[C@@H](OC)C(=O)[C@H](CC)C/C=C/1
O1C(=O)[C@H](O)[C@@H](C)[C@@](O)(C)[C@@H](CC)/C=C/[C@H](C)CCC(=O)[C@@H](C)[C@H](CC=O)[C@H]1OC
O1C(=O)[C@@H](O)[C@@H](C)[C@](O)(C)/C=C/[C@@H](C)C[C@@H](OC)C(=O)[C@@H](CC)[C@@H](CC=O)C[C@@H]1C
O1C(=O)[C@@H](O)[C@H](C)[C@@H](OC)C/C=C/C[C@@H](CC=O)[C@H](CC)[C@H](C)[C@H](C)C(=O)[C@@]1(O)C
O1C(=O)[C@@H](O)[C@H](C)[C@@H](OC)[C@H](C)C(=O)/C=C/[C@@H](CC=O)CC[C@@H](C)[C@H](CC)[C@@]1(O)C
O1C(=O)[C@H](O)[C@H](C)[C@@H](OC)[C@@H](CC=O)[C@](O)(C)[C@@H](CC)[C@@H](C)C[C@H](C)/C=C/CC1=O
O1C(=O)[C@@H](O)[C@@H](C)/C=C\C[C@H](C)[C@@H](CC=O)[C@H](C)[C@@](O)(C)C(=O)[C@H](CC)C[C@@H]1OC
O1C(=O)[C@@H](O)[C@@H](C)/C=C/C(=O)[C@](O)(C)[C@@H](C)[C@H](C)CC[C@@H](CC)[C@@H](CC=O)[C@H]1OC
O1C(=O)[C@@H](O)[C@@H](C)/C=C/[C@@H](CC)C(=O)[C@@H](C)C[C@@H](C)[C@](O)(C)[C@@H](OC)C[C@H]1CC=O
O1C(=O)[C@@H](O)[C@@H](C)/C=C/[C@](O)(C)[C@H](CC=O)CC[C@@H](CC)[C@H](C)[C@H](C)C(=O)[C@@H]1OC
O1C(=O)[C@H](O)[C@@H](C)CC(=O)[C@@H](C)C[C@H](C)[C@H](CC)[C@@H](CC=O)[C@@](O)(C)[C@H](OC)/C=C/1
O1C(=O)[C@@H](O)[C@H](C)C[C@@H](C)[C@@](O)(C)[C@H](OC)/C=C/C(=O)[C@@H](CC)[C@H](CC=O)C[C@H]1C
O1C(=O)[C@H](O)[C@H](C)C[C@@](O)(C)C(=O)[C@@H](CC=O)[C@@H](OC)[C@@H](CC)[C@@H](C)[C@H](C)C/C=C/1
O1C(=O)[C@@H](O)[C@@H](C)C/C=C/[C@@H](CC=O)[C@H](C)[C@@](O)(C)CC(=O)[C@H](C)[C@@H](CC)[C@H]1OC
O1C(=O)[C@H](O)[C@H](C)C[C@H](C)C(=O)[C@@H](CC)[C@](O)(C)[C@@H](C)[C@H](OC)/C=C/C[C@H]1CC=O
O1C(=O)[C@H](O)[C@H](C)C[C@H](CC)[C@](O)(C)C(=O)[C@@H](C)[C@H](OC)[C@H](C)[C@H](CC=O)C/C=C/1
O1C(=O)[C@H](O)[C@@H](C)C[C@@H](OC)C(=O)C[C@@H](CC)[C@H](C)[C@@H](C)[C@H](CC=O)[C@@](O)(C)/C=C/1
O1C(=O)[C@H](O)[C@@H](C)C(=O)C[C@@H](CC=O)/C=C/[C@@H](C)[C@@H](C)[C@](O)(C)[C@@H](OC)C[C@H]1CC
O1C(=O)[C@H](O)[C@H](C)C(=O)[C@H](C)C[C@@H](OC)C[C@](O)(C)[C@H](CC)[C@H](CC=O)[C@@H](C)/C=C/1
O1C(=O)[C@@H](O)[C@H](C)C(=O)[C@H](CC=O)[C@@H](CC)[C@@](O)(C)CC[C@@H](C)[C@H](C)[C@H](OC)/C=C/1
O1C(=O)[C@@H](O)[C@H](C)C(=O)/C=C\C[C@@H](C)[C@H](OC)[C@@H](C)[C@H](CC=O)[C@@](O)(C)C[C@H]1CC
O1C(=O)[C@@H](O)[C@@H](C)[C@H](C)C[C@H](CC=O)C(=O)[C@@H](OC)[C@@](O)(C)[C@H](C)[C@@H](CC)C/C=C\1
O1C(=O)[C@H](O)[C@@H](C)[C@H](C)[C@H](CC)CC[C@H](OC)C(=O)[C@@H](C)[C@H](CC=O)[C@](O)(C)/C=C/1
O1C(=O)[C@@H](O)[C@H](C)[C@@H](C)[C@](O)(C)[C@@H](C)/C=C\[C@@H](CC)C[C@H](CC=O)[C@@H](OC)CC1=O
O1C(=O)[C@H](O)[C@@H](C)[C@H](C)/C=C/[C@H](OC)[C@@H](CC=O)C(=O)[C@@H](CC)C[C@@H](C)C[C@]1(O)C
O1C(=O)[C@H](O)[C@@H](C)[C@H](C)C(=O)[C@H](CC)[C@](O)(C)[C@H](C)CC[C@H](CC=O)[C@@H](OC)/C=C/1
O1C(=O)[C@@H](O)[C@H](C)[C@@H](C)[C@@H](CC)/C=C\[C@@H](C)CC(=O)[C@](O)(C)[C@H](OC)C[C@H]1CC=O
O1C(=O)[C@H](O)[C@@H](C)[C@H](C)[C@@H](OC)[C@H](C)C(=O)C[C@@](O)(C)[C@@H](CC)[C@H](CC=O)C/C=C\1
O1C(=O)[C@@H](O)[C@H](C)[C@H](CC)C/C=C\C(=O)C[C@@H](C)[C@@H](C)[C@@H](CC=O)[C@](O)(C)[C@H]1OC
O1C(=O)[C@@H](O)[C@@H](C)[C@H](CC)[C@H](C)C(=O)/C=C/[C@H](OC)C[C@H](CC=O)[C@@](O)(C)C[C@H]1C
O1C(=O)[C@H](O)[C@H](C)[C@@H](CC)[C@H](CC=O)[C@@H](OC)[C@](O)(C)[C@@H](C)[C@@H](C)CC(=O)C/C=C/1
O1C(=O)[C@@H](O)[C@@H](C)[C@H](CC)/C=C\C(=O)[C@H](CC=O)[C@@](O)(C)CC[C@@H](C)[C@@H](C)[C@H]1OC
O1C(=O)[C@H](O)[C@H](C)[C@@H](CC=O)C[C@H](OC)[C@H](C)[C@@H](CC)C(=O)[C@@](O)(C)/C=C/C[C@@H]1C
O1C(=O)[C@@H](O)[C@H](C)[C@@H](CC=O)[C@H](C)C(=O)[C@H](C)[C@@H](CC)[C@@H](OC)C[C@@](O)(C)C/C=C/1
O1C(=O)[C@H](O)[C@H](C)[C@@H](CC=O)[C@](O)(C)[C@@H](OC)C[C@H](C)CC(=O)[C@H](C)[C@H](CC)/C=C/1
O1C(=O)[C@@H](O)[C@H](C)[C@](O)(C)C[C@@H](C)C[C@@H](C)[C@@H](CC)[C@H](OC)/C=C/C(=O)[C@@H]1CC=O
O1C(=O)[C@H](O)[C@@H](C)[C@](O)(C)C(=O)[C@H](CC=O)/C=C/C[C@@H](CC)[C@H](C)[C@H](C)C[C@@H]1OC
O1C(=O)[C@@H](O)[C@H](C)[C@](O)(C)[C@H](CC)C[C@@H](OC)CC(=O)[C@@H](C)[C@@H](C)[C@H](CC=O)/C=C\1
O1C(=O)[C@H](O)[C@@H](C)[C@](O)(C)[C@H](OC)[C@@H](CC)[C@H](C)/C=C\C[C@H](C)[C@@H](CC=O)CC1=O
O1C(=O)[C@H](O)[C@@H](C)[C@H](OC)CC(=O)[C@H](C)[C@](O)(C)[C@@H](CC=O)[C@H](C)[C@H](CC)C/C=C/1
O1C(=O)[C@@H](O)[C@H](C)[C@@H](OC)[C@H](C)[C@@H](CC=O)C[C@@](O)(C)CC(=O)[C@H](C)[C@@H](CC)/C=C/1
O1C(=O)[C@H](O)[C@@H](C)[C@H](OC)[C@@H](CC=O)CC[C@H](CC)[C@H](C)[C@@](O)(C)/C=C\C(=O)[C@@H]1C
O1C(=O)[C@H](O)[C@@H](C)[C@H](OC)/C=C/[C@@H](C)[C@](O)(C)C(=O)[C@H](CC)C[C@H](C)C[C@@H]1CC=O
O1C(=O)[C@H](O)[C@H](C)/C=C/C(=O)C[C@@](O)(C)[C@@H](C)C[C@@H](C)[C@@H](CC)[C@H](CC=O)[C@H]1OC
O1C(=O)[C@@H](O)[C@H](C)/C=C\[C@@H](C)[C@@H](CC)[C@@H](CC=O)CC(=O)[C@](O)(C)[C@H](OC)C[C@@H]1C
O1C(=O)[C@H](O)[C@H](C)/C=C/[C@@](O)(C)C[C@@H](C)C[C@H](CC=O)[C@@H](C)[C@@H](CC)C(=O)[C@@H]1OC
O1C(=O)[C@H](O)[C@@H](C)CC[C@H](CC=O)[C@@H](C)C(=O)[C@H](C)[C@@H](CC)[C@@](O)(C)[C@H](OC)/C=C/1
O1C(=O)[C@@H](O)[C@H](C)C[C@H](C)CC(=O)/C=C/[C@H](CC)[C@](O)(C)[C@H](OC)[C@H](C)[C@@H]1CC=O
O1C(=O)[C@H](O)[C@H](C)C[C@@H](CC=O)[C@H](C)/C=C/[C@](O)(C)[C@@H](CC)C(=O)[C@H](C)C[C@@H]1OC
O1C(=O)[C@@H](O)[C@H](C)C[C@@H](OC)/C=C/[C@@H](CC=O)[C@@H](CC)CC(=O)[C@@H](C)[C@@H](C)[C@@]1(O)C
O1C(=O)[C@H](O)[C@H](C)CC(=O)[C@@H](CC)[C@@](O)(C)[C@H](CC=O)[C@@H](C)[C@H](OC)/C=C/C[C@@H]1C
O1C(=O)[C@@H](O)[C@H](C)C[C@@H](C)/C=C/[C@@H](CC)[C@@H](C)[C@](O)(C)C(=O)[C@H](CC=O)C[C@H]1OC
O1C(=O)[C@H](O)[C@@H](C)C[C@@](O)(C)[C@H](C)[C@H](C)[C@@H](CC)CC(=O)[C@H](CC=O)[C@@H](OC)/C=C/1
O1C(=O)[C@@H](O)[C@H](C)C/C=C/[C@@H](OC)C(=O)[C@@H](C)[C@@H](C)[C@H](CC=O)[C@@](O)(C)C[C@@H]1CC
O1C(=O)[C@H](O)[C@H](C)C(=O)[C@@H](C)[C@@H](CC)CC[C@H](OC)[C@@H](CC=O)[C@](O)(C)[C@@H](C)/C=C\1
O1C(=O)[C@H](O)[C@@H](C)C(=O)[C@@H](CC)[C@@H](OC)/C=C/CC[C@H](C)[C@H](C)[C@@H](CC=O)[C@]1(O)C
O1C(=O)[C@H](O)[C@H](C)C(=O)[C@H](OC)[C@H](C)[C@@H](CC=O)/C=C/C[C@@H](CC)[C@@](O)(C)C[C@@H]1C
O1C(=O)[C@H](O)[C@@H](C)[C@H](C)C[C@@H](OC)[C@@H](CC)[C@@](O)(C)[C@H](CC=O)C(=O)[C@H](C)C/C=C/1
O1C(=O)[C@H](O)[C@@H](C)[C@H](C)[C@@H](C)C(=O)[C@@H](CC)[C@H](OC)CC[C@@H](CC=O)[C@@](O)(C)/C=C\1
O1C(=O)[C@H](O)[C@@H](C)[C@H](C)[C@@H](CC=O)[C@H](OC)C[C@@H](CC)C(=O)[C@@](O)(C)/C=C/C[C@H]1C
O1C(=O)[C@H](O)[C@H](C)[C@@H](C)/C=C/C(=O)C[C@@H](CC)[C@](O)(C)[C@@H](C)[C@@H](CC=O)C[C@@H]1OC
O1C(=O)[C@H](O)[C@@H](C)[C@@H](C)C[C@@](O)(C)/C=C/[C@@H](C)CC(=O)[C@H](CC)[C@@H](CC=O)[C@@H]1OC
O1C(=O)[C@@H](O)[C@H](C)[C@@H](C)[C@@H](CC)C[C@H](OC)C(=O)[C@@H](C)[C@@](O)(C)/C=C\C[C@@H]1CC=O
O1C(=O)[C@@H](O)[C@@H](C)[C@H](C)[C@@](O)(C)[C@@H](CC=O)[C@H](CC)C[C@@H](OC)C(=O)[C@H](C)C/C=C\1
O1C(=O)[C@@H](O)[C@H](C)[C@H](CC)CC(=O)[C@H](CC=O)C[C@@H](C)[C@H](C)[C@@](O)(C)[C@@H](OC)/C=C/1
O1C(=O)[C@H](O)[C@@H](C)[C@H](CC)C(=O)[C@](O)(C)C/C=C\[C@@H](C)[C@H](CC=O)[C@@H](OC)C[C@@H]1C
O1C(=O)[C@H](O)[C@@H](C)[C@H](CC)[C@@H](CC=O)CC[C@H](OC)[C@](O)(C)[C@@H](C)[C@H](C)C(=O)/C=C/1
O1C(=O)[C@H](O)[C@@H](C)[C@H](CC)[C@@H](OC)[C@H](C)/C=C/[C@@H](CC=O)CCC(=O)[C@@H](C)[C@]1(O)C
O1C(=O)[C@@H](O)[C@H](C)[C@@H](CC=O)CC[C@@H](OC)[C@H](CC)[C@@H](C)[C@@](O)(C)/C=C/C(=O)[C@@H]1C
O1C(=O)[C@H](O)[C@H](C)[C@H](CC=O)[C@H](C)[C@@H](CC)[C@](O)(C)C(=O)[C@@H](OC)C[C@H](C)C/C=C/1
O1C(=O)[C@@H](O)[C@@H](C)[C@H](CC=O)[C@@](O)(C)C[C@H](C)[C@@H](C)CC(=O)[C@H](CC)[C@@H](OC)/C=C\1
O1C(=O)[C@H](O)[C@@H](C)[C@H](CC=O)/C=C/[C@@H](C)C(=O)C[C@H](C)[C@@](O)(C)[C@H](OC)C[C@@H]1CC
O1C(=O)[C@@H](O)[C@H](C)[C@](O)(C)C(=O)C[C@H](C)C[C@@H](OC)[C@H](CC)[C@@H](CC=O)[C@@H](C)/C=C/1
O1C(=O)[C@@H](O)[C@H](C)[C@](O)(C)[C@@H](C)[C@H](CC)CCC(=O)[C@H](C)[C@H](CC=O)[C@@H](OC)/C=C/1
O1C(=O)[C@H](O)[C@H](C)[C@@](O)(C)[C@@H](CC=O)/C=C/[C@H](CC)[C@@H](OC)C[C@H](C)[C@H](C)CC1=O
O1C(=O)[C@@H](O)[C@H](C)[C@H](OC)C[C@H](C)[C@@H](CC=O)[C@@](O)(C)[C@H](CC)C(=O)[C@@H](C)C/C=C/1
O1C(=O)[C@@H](O)[C@@H](C)[C@H](OC)C(=O)/C=C\[C@H](C)[C@@H](CC=O)CC[C@@H](C)[C@H](CC)[C@]1(O)C
O1C(=O)[C@H](O)[C@@H](C)[C@H](OC)[C@@H](CC)[C@H](C)C(=O)[C@H](CC=O)C[C@@](O)(C)/C=C\C[C@H]1C
O1C(=O)[C@H](O)[C@H](C)[C@@H](OC)[C@](O)(C)/C=C/C[C@@H](C)[C@@H](CC)C(=O)[C@@H](C)C[C@H]1CC=O
O1C(=O)[C@@H](O)[C@@H](C)/C=C/C[C@H](C)C[C@@H](CC)C(=O)[C@H](C)[C@@H](CC=O)[C@](O)(C)[C@H]1OC
O1C(=O)[C@@H](O)[C@@H](C)/C=C/[C@@H](C)[C@@](O)(C)[C@@H](OC)CC(=O)[C@H](CC)[C@@H](CC=O)C[C@H]1C
O1C(=O)[C@H](O)[C@@H](C)/C=C/[C@H](CC=O)C(=O)[C@@](O)(C)C[C@@H](CC)[C@H](C)[C@H](C)C[C@@H]1OC
O1C(=O)[C@H](O)[C@H](C)/C=C/[C@@H](OC)[C@H](CC=O)[C@@H](C)CCC(=O)[C@@H](C)[C@H](CC)[C@]1(O)C
O1C(=O)[C@@H](O)[C@H](CC)C[C@H](C)[C@@H](C)[C@H](C)/C=C\C(=O)[C@](O)(C)[C@@H](OC)C[C@H]1CC=O
O1C(=O)[C@@H](O)[C@H](CC)C[C@@H](C)[C@@H](OC)C(=O)[C@](O)(C)[C@H](CC=O)[C@H](C)[C@@H](C)C/C=C/1
O1C(=O)[C@@H](O)[C@@H](CC)C[C@@H](OC)[C@H](C)C[C@](O)(C)C(=O)[C@H](C)[C@@H](C)[C@H](CC=O)/C=C/1
O1C(=O)[C@@H](O)[C@H](CC)CC[C@](O)(C)/C=C/[C@@H](C)[C@H](C)[C@@H](CC=O)[C@H](OC)C(=O)[C@@H]1C
O1C(=O)[C@@H](O)[C@@H](CC)C[C@@H](C)C(=O)[C@H](OC)[C@H](C)[C@@](O)(C)[C@H](C)[C@H](CC=O)C/C=C/1
O1C(=O)[C@H](O)[C@@H](CC)C[C@H](CC=O)[C@](O)(C)[C@H](C)[C@@H](C)CC(=O)[C@@H](C)[C@H](OC)/C=C/1
O1C(=O)[C@H](O)[C@@H](CC)C/C=C\C(=O)[C@@H](C)[C@H](C)[C@H](C)[C@](O)(C)[C@H](OC)C[C@H]1CC=O
O1C(=O)[C@H](O)[C@@H](CC)C(=O)C[C@](O)(C)[C@@H](C)C[C@@H](OC)[C@H](C)[C@H](CC=O)[C@H](C)/C=C/1
O1C(=O)[C@@H](O)[C@H](CC)C(=O)[C@H](C)C[C@@H](C)C[C@H](C)[C@@H](CC=O)[C@@](O)(C)[C@H](OC)/C=C/1
O1C(=O)[C@@H](O)[C@H](CC)C(=O)[C@@](O)(C)[C@@H](C)/C=C/[C@H](OC)C[C@H](C)[C@@H](CC=O)C[C@@H]1C
O1C(=O)[C@@H](O)[C@@H](CC)[C@@H](C)CC[C@H](OC)[C@](O)(C)[C@H](CC=O)[C@H](C)[C@@H](C)C(=O)/C=C\1
O1C(=O)[C@@H](O)[C@H](CC)[C@H](C)C(=O)[C@H](CC=O)[C@](O)(C)[C@@H](OC)CC[C@H](C)[C@@H](C)/C=C/1
O1C(=O)[C@H](O)[C@@H](CC)[C@@H](C)[C@H](CC=O)C[C@@H](C)[C@](O)(C)C(=O)[C@H](OC)/C=C/C[C@H]1C
O1C(=O)[C@H](O)[C@@H](CC)[C@@H](C)[C@H](OC)[C@@H](C)C(=O)[C@H](C)[C@@](O)(C)C[C@H](CC=O)C/C=C\1
O1C(=O)[C@@H](O)[C@H](CC)[C@H](C)CC[C@@H](C)[C@@H](CC=O)C(=O)[C@@H](C)[C@](O)(C)[C@@H](OC)/C=C/1
O1C(=O)[C@@H](O)[C@H](CC)[C@@H](C)[C@H](C)[C@H](CC=O)CC(=O)[C@H](C)[C@H](OC)/C=C/C[C@@]1(O)C
O1C(=O)[C@@H](O)[C@H](CC)[C@H](C)[C@@H](CC=O)/C=C/[C@H](OC)C[C@@H](C)C(=O)[C@@H](C)C[C@]1(O)C
O1C(=O)[C@@H](O)[C@H](CC)[C@@H](C)/C=C\[C@H](C)[C@](O)(C)CCC(=O)[C@H](C)[C@H](CC=O)[C@@H]1OC
O1C(=O)[C@@H](O)[C@H](CC)[C@H](C)C/C=C\[C@@H](C)[C@@H](OC)C(=O)[C@H](CC=O)[C@](O)(C)C[C@@H]1C
O1C(=O)[C@H](O)[C@H](CC)[C@H](C)[C@@H](C)[C@@H](C)C(=O)[C@@H](OC)[C@](O)(C)C[C@@H](CC=O)C/C=C\1
O1C(=O)[C@H](O)[C@@H](CC)[C@H](C)[C@](O)(C)/C=C\C[C@H](CC=O)CC(=O)[C@@H](C)[C@H](C)[C@H]1OC
O1C(=O)[C@@H](O)[C@@H](CC)[C@H](CC=O)C[C@H](C)C[C@@](O)(C)[C@@H](C)[C@H](OC)/C=C\C(=O)[C@@H]1C
O1C(=O)[C@@H](O)[C@H](CC)[C@H](CC=O)C(=O)[C@@H](OC)/C=C/[C@@H](C)[C@H](C)C[C@@H](C)C[C@@]1(O)C
O1C(=O)[C@H](O)[C@@H](CC)[C@H](CC=O)[C@H](C)C(=O)[C@@H](OC)[C@H](C)CC[C@@H](C)[C@](O)(C)/C=C/1
O1C(=O)[C@H](O)[C@@H](CC)[C@@H](CC=O)[C@H](OC)[C@@](O)(C)[C@H](C)CC(=O)[C@H](C)/C=C/C[C@@H]1C
O1C(=O)[C@H](O)[C@@H](CC)[C@@](O)(C)C[C@@H](C)[C@@H](C)C[C@H](OC)[C@@H](C)[C@H](CC=O)C(=O)/C=C/1
O1C(=O)[C@H](O)[C@@H](CC)[C@@](O)(C)[C@@H](C)[C@@H](OC)C(=O)CC[C@H](C)[C@H](C)[C@@H](CC=O)/C=C/1
O1C(=O)[C@H](O)[C@@H](CC)[C@@](O)(C)[C@@H](CC=O)C(=O)C/C=C/[C@H](C)[C@H](C)[C@H](OC)C[C@H]1C
O1C(=O)[C@H](O)[C@H](CC)[C@](O)(C)/C=C/[C@H](C)[C@@H](OC)[C@H](C)[C@@H](C)CC(=O)C[C@H]1CC=O
O1C(=O)[C@@H](O)[C@@H](CC)[C@@H](OC)C(=O)C[C@@](O)(C)[C@H](CC=O)C[C@H](C)[C@@H](C)[C@@H](C)/C=C/1
O1C(=O)[C@H](O)[C@@H](CC)[C@H](OC)[C@H](C)[C@@H](CC=O)[C@H](C)[C@@H](C)C[C@@](O)(C)/C=C/CC1=O
O1C(=O)[C@H](O)[C@@H](CC)[C@@H](OC)[C@@](O)(C)C[C@H](C)[C@@H](C)[C@@H](CC=O)C(=O)[C@H](C)C/C=C/1
O1C(=O)[C@H](O)[C@@H](CC)/C=C/C[C@H](CC=O)[C@@H](C)[C@H](C)CC(=O)[C@H](C)[C@](O)(C)[C@@H]1OC
O1C(=O)[C@H](O)[C@H](CC)/C=C/[C@@H](C)CC(=O)[C@@H](C)[C@H](C)[C@](O)(C)[C@H](OC)C[C@@H]1CC=O
O1C(=O)[C@@H](O)[C@H](CC)/C=C/[C@@H](C)[C@H](CC=O)CC[C@@](O)(C)[C@H](C)[C@@H](C)C(=O)[C@H]1OC
O1C(=O)[C@H](O)[C@H](CC)/C=C/[C@@H](OC)C[C@@](O)(C)CC(=O)[C@@H](C)[C@@H](C)[C@H](C)[C@H]1CC=O
O1C(=O)[C@@H](O)[C@@H](CC=O)CC(=O)[C@@H](CC)[C@](O)(C)/C=C/[C@H](C)[C@H](C)[C@@H](OC)C[C@H]1C
O1C(=O)[C@@H](O)[C@H](CC=O)C[C@@H](C)C[C@H](CC)[C@@H](OC)[C@@](O)(C)[C@@H](C)[C@H](C)C(=O)/C=C/1
O1C(=O)[C@H](O)[C@@H](CC=O)C[C@@](O)(C)[C@H](C)[C@H](C)[C@@H](OC)CC(=O)[C@H](C)[C@H](CC)/C=C/1
O1C(=O)[C@H](O)[C@@H](CC=O)CCC(=O)[C@H](C)[C@@](O)(C)[C@H](C)[C@@H](OC)/C=C/[C@H](C)[C@H]1CC
O1C(=O)[C@H](O)[C@H](CC=O)C[C@@H](C)[C@@H](CC)C[C@@H](C)[C@H](OC)[C@@H](C)[C@@](O)(C)C(=O)/C=C/1
O1C(=O)[C@H](O)[C@@H](CC=O)C[C@H](C)/C=C/[C@@H](OC)[C@@H](C)CC(=O)[C@@H](C)[C@H](CC)[C@@]1(O)C
O1C(=O)[C@@H](O)[C@@H](CC=O)C[C@H](OC)[C@@H](C)[C@](O)(C)C(=O)[C@@H](C)[C@@H](CC)/C=C\C[C@H]1C
O1C(=O)[C@@H](O)[C@H](CC=O)C(=O)C/C=C\[C@H](CC)C[C@](O)(C)[C@H](C)[C@@H](C)[C@H](C)[C@H]1OC
O1C(=O)[C@@H](O)[C@H](CC=O)C(=O)[C@H](C)[C@H](C)[C@H](CC)CC[C@@H](C)[C@](O)(C)[C@@H](OC)/C=C/1
O1C(=O)[C@@H](O)[C@H](CC=O)C(=O)[C@@H](CC)/C=C/C[C@H](OC)[C@@H](C)[C@@H](C)[C@@](O)(C)C[C@H]1C
O1C(=O)[C@@H](O)[C@H](CC=O)C(=O)/C=C/[C@H](C)C[C@@](O)(C)[C@H](CC)[C@H](C)[C@@H](C)C[C@H]1OC
O1C(=O)[C@@H](O)[C@@H](CC=O)[C@H](C)C[C@@H](OC)/C=C/[C@@H](CC)CC(=O)[C@H](C)[C@@H](C)[C@@]1(O)C
O1C(=O)[C@@H](O)[C@@H](CC=O)[C@H](C)[C@@H](C)C(=O)[C@@H](OC)[C@H](CC)C[C@@](O)(C)/C=C/C[C@H]1C
O1C(=O)[C@H](O)[C@@H](CC=O)[C@@H](C)[C@](O)(C)[C@@H](OC)[C@H](C)C(=O)[C@@H](CC)C[C@@H](C)C/C=C/1
O1C(=O)[C@@H](O)[C@H](CC=O)[C@H](C)C[C@H](C)[C@@H](CC)[C@H](C)CC(=O)[C@](O)(C)[C@H](OC)/C=C/1
O1C(=O)[C@@H](O)[C@H](CC=O)[C@@H](C)C(=O)[C@@H](OC)[C@H](C)C[C@H](C)[C@](O)(C)/C=C/C[C@H]1CC
O1C(=O)[C@H](O)[C@H](CC=O)[C@@H](C)[C@H](CC)C(=O)CC[C@H](OC)[C@@H](C)[C@@](O)(C)[C@H](C)/C=C/1
O1C(=O)[C@@H](O)[C@@H](CC=O)[C@@H](C)[C@H](OC)[C@](O)(C)CCC(=O)[C@@H](C)[C@H](C)[C@@H](CC)/C=C/1
O1C(=O)[C@@H](O)[C@H](CC=O)[C@H](C)CC(=O)[C@H](OC)/C=C\[C@H](C)[C@@H](CC)[C@@](O)(C)C[C@@H]1C
O1C(=O)[C@H](O)[C@H](CC=O)[C@@H](C)[C@H](C)[C@@](O)(C)[C@H](CC)[C@H](OC)[C@@H](C)CC(=O)C/C=C/1
O1C(=O)[C@H](O)[C@@H](CC=O)[C@@H](C)[C@](O)(C)C[C@@H](C)[C@@H](OC)CC(=O)[C@H](C)[C@@H](CC)/C=C/1
O1C(=O)[C@@H](O)[C@H](CC=O)[C@H](C)/C=C\[C@H](CC)C(=O)[C@H](C)C[C@](O)(C)[C@H](OC)C[C@@H]1C
O1C(=O)[C@@H](O)[C@@H](CC=O)[C@@H](CC)C(=O)C[C@@H](C)[C@H](C)[C@@H](OC)[C@@H](C)[C@@](O)(C)C/C=C/1
O1C(=O)[C@@H](O)[C@H](CC=O)[C@H](CC)[C@@H](C)[C@](O)(C)C[C@@H](C)CC(=O)[C@H](C)[C@@H](OC)/C=C\1
O1C(=O)[C@@H](O)[C@H](CC=O)[C@@H](CC)[C@@H](OC)C/C=C\C(=O)[C@@H](C)[C@H](C)[C@](O)(C)C[C@@H]1C
O1C(=O)[C@H](O)[C@H](CC=O)[C@@](O)(C)C[C@@H](C)[C@H](OC)C[C@H](CC)[C@@H](C)[C@@H](C)C(=O)/C=C/1
O1C(=O)[C@H](O)[C@H](CC=O)[C@](O)(C)[C@H](C)C[C@@H](CC)CC(=O)[C@@H](C)[C@@H](C)[C@H](OC)/C=C/1
O1C(=O)[C@@H](O)[C@H](CC=O)[C@@](O)(C)[C@H](C)[C@@H](C)C(=O)/C=C/C[C@@H](CC)[C@@H](OC)C[C@H]1C
O1C(=O)[C@H](O)[C@H](CC=O)[C@](O)(C)/C=C\CC(=O)[C@@H](CC)[C@H](C)[C@@H](C)[C@@H](C)C[C@@H]1OC
O1C(=O)[C@H](O)[C@@H](CC=O)[C@@H](OC)C[C@H](C)C[C@@](O)(C)C(=O)[C@H](C)[C@H](C)[C@@H](CC)/C=C/1
O1C(=O)[C@@H](O)[C@H](CC=O)[C@@H](OC)[C@H](C)/C=C/[C@](O)(C)[C@H](C)C[C@@H](C)[C@H](CC)CC1=O
O1C(=O)[C@H](O)[C@H](CC=O)[C@@H](OC)[C@@H](CC)[C@H](C)[C@](O)(C)C(=O)[C@@H](C)C[C@@H](C)C/C=C/1
O1C(=O)[C@@H](O)[C@H](CC=O)[C@H](OC)/C=C/[C@](O)(C)[C@H](C)C(=O)CC[C@H](C)[C@@H](C)[C@@H]1CC
O1C(=O)[C@H](O)[C@@H](CC=O)/C=C\C(=O)[C@H](C)[C@H](C)C[C@H](C)[C@@](O)(C)[C@H](OC)C[C@H]1CC
O1C(=O)[C@H](O)[C@@H](CC=O)/C=C/[C@@H](C)[C@H](OC)C(=O)C[C@@H](CC)[C@H](C)[C@@H](C)C[C@@]1(O)C
O1C(=O)[C@H](O)[C@@H](CC=O)/C=C/[C@](O)(C)[C@@H](C)CCC(=O)[C@H](C)[C@@H](C)[C@H](CC)[C@@H]1OC
O1C(=O)[C@@H](O)[C@@](O)(C)CC[C@H](OC)/C=C\[C@@H](CC=O)[C@H](C)[C@H](C)[C@@H](CC)C(=O)[C@H]1C
O1C(=O)[C@@H](O)[C@](O)(C)C[C@H](C)[C@@H](C)[C@@H](OC)[C@H](CC=O)[C@@H](CC)C(=O)[C@@H](C)C/C=C\1
O1C(=O)[C@H](O)[C@@](O)(C)C[C@@H](CC)[C@H](OC)[C@@H](C)[C@@H](CC=O)CC(=O)[C@@H](C)[C@H](C)/C=C/1
O1C(=O)[C@@H](O)[C@@](O)(C)C/C=C\[C@@H](C)[C@H](C)[C@H](CC)C(=O)[C@H](CC=O)[C@@H](OC)C[C@H]1C
O1C(=O)[C@H](O)[C@@](O)(C)CC(=O)[C@H](OC)[C@@H](C)[C@H](C)[C@@H](CC=O)[C@@H](C)[C@@H](CC)C/C=C\1
O1C(=O)[C@@H](O)[C@](O)(C)C[C@@H](C)[C@H](C)C(=O)[C@@H](CC)C[C@@H](C)[C@@H](CC=O)[C@H](OC)/C=C/1
O1C(=O)[C@@H](O)[C@@](O)(C)C[C@@H](CC=O)[C@H](OC)C[C@@H](C)[C@H](C)[C@H](CC)/C=C\C(=O)[C@H]1C
O1C(=O)[C@H](O)[C@@](O)(C)C(=O)C[C@H](C)/C=C/C[C@@H](CC=O)[C@@H](C)[C@@H](CC)[C@H](C)[C@H]1OC
O1C(=O)[C@H](O)[C@](O)(C)C(=O)[C@@H](C)[C@H](CC=O)[C@@H](OC)CC[C@H](C)[C@@H](C)[C@H](CC)/C=C/1
O1C(=O)[C@@H](O)[C@@](O)(C)C(=O)[C@@H](CC)C[C@@H](C)/C=C/[C@@H](C)[C@@H](CC=O)[C@H](OC)C[C@H]1C
O1C(=O)[C@@H](O)[C@@](O)(C)C(=O)[C@H](OC)[C@@H](CC)[C@H](C)[C@@H](CC=O)[C@H](C)C[C@H](C)C/C=C/1
O1C(=O)[C@H](O)[C@](O)(C)[C@@H](C)CC(=O)[C@@H](C)[C@@H](OC)C[C@H](C)[C@H](CC)[C@@H](CC=O)/C=C/1
O1C(=O)[C@@H](O)[C@](O)(C)[C@@H](C)[C@@H](C)[C@@H](CC=O)C[C@H](CC)C(=O)[C@H](OC)/C=C/C[C@H]1C
O1C(=O)[C@H](O)[C@@](O)(C)[C@@H](C)[C@H](CC=O)C/C=C/[C@@H](C)[C@@H](CC)C(=O)[C@@H](C)C[C@H]1OC
O1C(=O)[C@@H](O)[C@@](O)(C)[C@H](C)/C=C\[C@@H](C)[C@@H](CC=O)C(=O)CC[C@@H](C)[C@H](CC)[C@@H]1OC
O1C(=O)[C@@H](O)[C@@](O)(C)[C@H](C)C(=O)C[C@H](CC=O)[C@@H](C)[C@H](C)[C@H](OC)/C=C/C[C@H]1CC
O1C(=O)[C@@H](O)[C@](O)(C)[C@@H](C)[C@H](C)[C@@H](CC)[C@@H](C)C[C@H](OC)C(=O)[C@H](CC=O)C/C=C/1
O1C(=O)[C@@H](O)[C@@](O)(C)[C@@H](C)[C@H](OC)C[C@@H](C)CC(=O)[C@H](C)[C@@H](CC)[C@@H](CC=O)/C=C/1
O1C(=O)[C@@H](O)[C@](O)(C)[C@@H](C)C[C@H](CC)C/C=C\[C@@H](C)[C@H](CC=O)[C@@H](OC)C(=O)[C@H]1C
O1C(=O)[C@@H](O)[C@](O)(C)[C@@H](C)C(=O)/C=C/[C@@H](OC)[C@H](CC)[C@@H](C)C[C@@H](C)C[C@H]1CC=O
O1C(=O)[C@H](O)[C@](O)(C)[C@H](C)[C@H](CC)[C@@H](C)[C@H](OC)[C@@H](CC=O)CCC(=O)[C@H](C)/C=C/1
O1C(=O)[C@@H](O)[C@](O)(C)[C@@H](C)[C@H](OC)/C=C/[C@@H](C)[C@@H](C)C[C@H](CC)[C@@H](CC=O)CC1=O
O1C(=O)[C@@H](O)[C@](O)(C)[C@H](CC)C[C@H](C)[C@H](C)[C@H](C)[C@@H](OC)C(=O)[C@@H](CC=O)C/C=C/1
O1C(=O)[C@@H](O)[C@](O)(C)[C@@H](CC)[C@@H](C)/C=C\C(=O)[C@H](C)CC[C@@H](C)[C@@H](CC=O)[C@@H]1OC
O1C(=O)[C@H](O)[C@](O)(C)[C@H](CC)[C@H](CC=O)[C@@H](C)CC(=O)[C@@H](C)[C@H](OC)/C=C/C[C@@H]1C
O1C(=O)[C@H](O)[C@](O)(C)[C@@H](CC)/C=C/[C@@H](OC)CC[C@H](C)[C@H](C)[C@@H](C)C(=O)[C@@H]1CC=O
O1C(=O)[C@H](O)[C@](O)(C)[C@H](CC=O)C(=O)[C@H](C)/C=C\CC[C@@H](C)[C@H](C)[C@@H](CC)[C@@H]1OC
O1C(=O)[C@@H](O)[C@](O)(C)[C@@H](CC=O)[C@H](C)[C@@H](OC)[C@H](C)/C=C\C[C@H](C)[C@@H](CC)CC1=O
O1C(=O)[C@@H](O)[C@@](O)(C)[C@@H](CC=O)[C@H](OC)C(=O)[C@@H](C)[C@H](CC)[C@@H](C)C[C@H](C)C/C=C/1
O1C(=O)[C@@H](O)[C@](O)(C)[C@@H](OC)C[C@@H](CC=O)[C@@H](C)[C@H](CC)CC(=O)[C@@H](C)[C@@H](C)/C=C\1
O1C(=O)[C@H](O)[C@](O)(C)[C@H](OC)[C@H](C)C(=O)C[C@@H](CC)[C@H](C)[C@@H](CC=O)/C=C\C[C@H]1C
O1C(=O)[C@@H](O)[C@@](O)(C)[C@@H](OC)[C@H](C)[C@@H](CC=O)C[C@@H](C)[C@H](CC)C(=O)[C@H](C)C/C=C/1
O1C(=O)[C@H](O)[C@@](O)(C)[C@@H](OC)/C=C\C[C@H](CC=O)[C@@H](C)CC(=O)[C@@H](C)[C@H](C)[C@H]1CC
O1C(=O)[C@@H](O)[C@](O)(C)/C=C\C[C@@H](CC)[C@H](CC=O)C(=O)[C@H](C)[C@@H](C)[C@H](OC)C[C@H]1C
O1C(=O)[C@@H](O)[C@](O)(C)/C=C/[C@H](C)C[C@@H](CC)C[C@H](CC=O)[C@@H](C)[C@H](C)C(=O)[C@@H]1OC
O1C(=O)[C@H](O)[C@@](O)(C)/C=C\[C@@H](CC)[C@H](C)[C@H](C)CCC(=O)[C@H](C)[C@@H](CC=O)[C@H]1OC
O1C(=O)[C@H](O)[C@@H](OC)CC[C@@H](C)[C@H](C)/C=C\[C@H](C)[C@@H](CC=O)[C@@](O)(C)C(=O)[C@H]1CC
O1C(=O)[C@@H](O)[C@H](OC)C[C@@H](C)[C@H](CC=O)C[C@@](O)(C)[C@H](CC)[C@H](C)[C@@H](C)C(=O)/C=C\1
O1C(=O)[C@@H](O)[C@H](OC)C[C@H](CC)C/C=C/[C@@H](CC=O)C(=O)[C@@H](C)[C@H](C)[C@@H](C)[C@@]1(O)C
O1C(=O)[C@H](O)[C@@H](OC)C[C@@](O)(C)[C@@H](C)[C@@H](CC=O)[C@H](C)C(=O)[C@H](CC)/C=C\C[C@H]1C
O1C(=O)[C@@H](O)[C@H](OC)CC(=O)C[C@@H](CC=O)[C@H](C)[C@](O)(C)[C@@H](C)[C@H](CC)[C@H](C)/C=C/1
O1C(=O)[C@H](O)[C@H](OC)C[C@@H](C)[C@H](CC)[C@@H](C)[C@H](C)CC(=O)[C@H](CC=O)[C@](O)(C)/C=C/1
O1C(=O)[C@@H](O)[C@@H](OC)C[C@H](CC=O)C[C@@H](C)[C@@H](C)[C@H](C)[C@@](O)(C)/C=C/C(=O)[C@@H]1CC
O1C(=O)[C@@H](O)[C@@H](OC)C/C=C/[C@H](C)C(=O)C[C@H](CC=O)[C@@H](C)[C@H](CC)[C@H](C)[C@@]1(O)C
O1C(=O)[C@@H](O)[C@H](OC)C(=O)[C@@H](C)CC[C@@H](C)[C@H](C)[C@@H](CC)[C@@H](CC=O)[C@](O)(C)/C=C/1
O1C(=O)[C@H](O)[C@H](OC)C(=O)[C@@H](C)[C@H](C)[C@@](O)(C)/C=C/C[C@@H](CC)[C@@H](CC=O)C[C@@H]1C
O1C(=O)[C@H](O)[C@H](OC)C(=O)[C@H](CC=O)/C=C\[C@@H](C)[C@H](CC)[C@H](C)C[C@H](C)C[C@]1(O)C
O1C(=O)[C@H](O)[C@@H](OC)[C@H](C)C[C@H](C)[C@H](CC)[C@](O)(C)CC(=O)[C@H](C)[C@@H](CC=O)/C=C/1
O1C(=O)[C@@H](O)[C@H](OC)[C@H](C)C(=O)/C=C\[C@@H](C)[C@@H](CC)C[C@@H](CC=O)[C@@](O)(C)C[C@H]1C
O1C(=O)[C@H](O)[C@@H](OC)[C@H](C)[C@@H](CC)[C@@H](C)C[C@H](C)[C@](O)(C)C(=O)[C@H](CC=O)C/C=C\1
O1C(=O)[C@@H](O)[C@H](OC)[C@H](C)[C@](O)(C)/C=C/C[C@H](C)CC(=O)[C@H](C)[C@@H](CC)[C@H]1CC=O
O1C(=O)[C@@H](O)[C@H](OC)[C@@H](C)C[C@H](C)/C=C/C(=O)[C@@H](C)[C@@H](CC=O)[C@](O)(C)C[C@@H]1CC
O1C(=O)[C@H](O)[C@H](OC)[C@@H](C)[C@H](C)[C@](O)(C)[C@@H](CC=O)C[C@@H](CC)C(=O)[C@H](C)C/C=C\1
O1C(=O)[C@@H](O)[C@H](OC)[C@H](C)[C@@H](CC=O)C(=O)[C@@H](CC)CC[C@H](C)[C@H](C)[C@@](O)(C)/C=C/1
O1C(=O)[C@@H](O)[C@H](OC)[C@@H](C)/C=C/[C@H](CC=O)C(=O)[C@@](O)(C)C[C@@H](C)[C@H](CC)C[C@H]1C
O1C(=O)[C@@H](O)[C@H](OC)[C@@H](C)C(=O)[C@H](C)C[C@](O)(C)[C@H](CC=O)[C@H](C)[C@@H](CC)C/C=C/1
O1C(=O)[C@H](O)[C@H](OC)[C@@H](C)[C@@H](C)[C@](O)(C)C[C@H](CC=O)CC(=O)[C@@H](C)[C@H](CC)/C=C/1
O1C(=O)[C@@H](O)[C@H](OC)[C@@H](C)[C@@](O)(C)C/C=C\[C@H](C)C(=O)[C@@H](CC)[C@H](CC=O)C[C@H]1C
O1C(=O)[C@H](O)[C@@H](OC)[C@@H](CC)C[C@H](CC=O)[C@@](O)(C)[C@H](C)[C@@H](C)C(=O)[C@@H](C)C/C=C/1
O1C(=O)[C@H](O)[C@H](OC)[C@H](CC)[C@H](C)C[C@@H](CC=O)[C@H](C)CC(=O)[C@@H](C)[C@@](O)(C)/C=C\1
O1C(=O)[C@H](O)[C@@H](OC)[C@H](CC)[C@@H](C)[C@H](CC=O)[C@@H](C)CC(=O)[C@](O)(C)/C=C/C[C@@H]1C
O1C(=O)[C@H](O)[C@@H](OC)[C@H](CC)/C=C/C[C@@H](C)C[C@H](CC=O)[C@H](C)[C@@H](C)C(=O)[C@]1(O)C
O1C(=O)[C@H](O)[C@@H](OC)[C@@H](CC=O)C[C@@H](CC)C(=O)C[C@@H](C)[C@@H](C)[C@@H](C)[C@](O)(C)/C=C/1
O1C(=O)[C@H](O)[C@@H](OC)[C@H](CC=O)[C@H](C)C/C=C/[C@@](O)(C)C(=O)[C@H](C)[C@@H](CC)C[C@@H]1C
O1C(=O)[C@H](O)[C@@H](OC)[C@H](CC=O)[C@H](CC)[C@@H](C)[C@](O)(C)[C@@H](C)[C@H](C)CC(=O)C/C=C/1
O1C(=O)[C@H](O)[C@@H](OC)[C@@](O)(C)CC[C@@H](CC)[C@@H](CC=O)C(=O)[C@H](C)[C@@H](C)[C@@H](C)/C=C/1
O1C(=O)[C@@H](O)[C@@H](OC)[C@@](O)(C)C(=O)[C@@H](C)[C@H](C)[C@H](CC)C[C@H](CC=O)/C=C/C[C@H]1C
O1C(=O)[C@@H](O)[C@@H](OC)[C@@](O)(C)[C@@H](C)C[C@@H](C)[C@H](C)[C@@H](CC=O)C(=O)[C@H](CC)C/C=C\1
O1C(=O)[C@H](O)[C@H](OC)[C@@](O)(C)[C@H](CC=O)[C@H](C)C[C@H](C)CC(=O)[C@H](C)[C@@H](CC)/C=C/1
O1C(=O)[C@H](O)[C@H](OC)/C=C\CCC(=O)[C@@H](C)[C@H](C)[C@H](CC=O)[C@](O)(C)[C@@H](C)[C@H]1CC
O1C(=O)[C@H](O)[C@@H](OC)/C=C/[C@@H](C)[C@H](C)[C@](O)(C)C[C@H](CC)C(=O)[C@H](C)C[C@H]1CC=O
O1C(=O)[C@@H](O)[C@@H](OC)/C=C/[C@@H](C)[C@](O)(C)[C@@H](CC)CCC(=O)[C@H](C)[C@@H](C)[C@@H]1CC=O
O1C(=O)[C@@H](O)[C@H](OC)/C=C/[C@](O)(C)[C@@H](C)[C@H](C)[C@@H](CC=O)C[C@H](C)[C@@H](CC)CC1=O
O1C(=O)[C@H](O)/C=C/CC(=O)[C@H](OC)[C@@H](C)[C@@H](CC=O)[C@H](CC)[C@@H](C)[C@@H](C)C[C@@]1(O)C
O1C(=O)[C@@H](O)/C=C/C[C@H](C)[C@H](C)C(=O)[C@@](O)(C)C[C@@H](C)[C@H](CC)[C@H](CC=O)[C@@H]1OC
O1C(=O)[C@H](O)/C=C/C[C@@H](CC=O)[C@H](OC)C[C@@H](C)[C@H](C)[C@H](CC)[C@](O)(C)C(=O)[C@@H]1C
O1C(=O)[C@@H](O)/C=C\CC[C@@H](C)[C@H](OC)[C@H](C)[C@H](CC=O)[C@@H](C)[C@H](CC)C(=O)[C@]1(O)C
O1C(=O)[C@@H](O)/C=C\C[C@@H](C)[C@](O)(C)[C@@H](CC=O)[C@H](C)CC(=O)[C@@H](C)[C@H](CC)[C@H]1OC
O1C(=O)[C@@H](O)/C=C/C[C@@H](CC)[C@H](C)[C@@H](CC=O)C(=O)[C@H](C)[C@@](O)(C)[C@H](OC)C[C@@H]1C
O1C(=O)[C@H](O)/C=C/C[C@](O)(C)[C@@H](CC=O)[C@H](C)C[C@@H](CC)[C@H](C)[C@@H](C)C(=O)[C@@H]1OC
O1C(=O)[C@H](O)/C=C/C(=O)C[C@@H](C)[C@H](C)C[C@H](C)[C@@H](CC)[C@H](CC=O)[C@@](O)(C)[C@H]1OC
O1C(=O)[C@H](O)/C=C/C(=O)[C@H](C)[C@](O)(C)C[C@H](OC)[C@@H](C)[C@@H](CC)[C@@H](CC=O)C[C@@H]1C
O1C(=O)[C@H](O)/C=C/C(=O)[C@@H](CC=O)C[C@@H](OC)[C@H](CC)[C@H](C)[C@@H](C)[C@H](C)C[C@]1(O)C
O1C(=O)[C@@H](O)/C=C/C(=O)[C@H](OC)[C@@H](CC)[C@@H](CC=O)[C@H](C)CC[C@H](C)[C@@H](C)[C@]1(O)C
O1C(=O)[C@@H](O)/C=C\[C@H](C)C(=O)C[C@H](CC=O)[C@@H](CC)[C@H](C)[C@@](O)(C)[C@H](OC)C[C@@H]1C
O1C(=O)[C@@H](O)/C=C\[C@H](C)[C@H](C)[C@@H](CC=O)[C@@H](C)C(=O)[C@@](O)(C)C[C@H](CC)C[C@@H]1OC
O1C(=O)[C@@H](O)/C=C/[C@H](C)[C@](O)(C)C[C@H](C)[C@H](C)CC(=O)[C@@H](CC)[C@H](CC=O)[C@H]1OC
O1C(=O)[C@@H](O)/C=C\[C@H](C)C[C@@H](CC=O)C(=O)[C@H](C)[C@@H](C)[C@](O)(C)[C@@H](OC)C[C@@H]1CC
O1C(=O)[C@H](O)/C=C/[C@@H](C)[C@@H](C)CCC(=O)[C@@](O)(C)[C@@H](CC)[C@H](CC=O)[C@@H](C)[C@@H]1OC
O1C(=O)[C@@H](O)/C=C/[C@H](C)[C@H](CC)[C@H](C)[C@H](OC)CCC(=O)[C@H](C)[C@@H](CC=O)[C@]1(O)C
O1C(=O)[C@@H](O)/C=C\[C@H](C)[C@H](OC)C[C@H](CC)[C@@](O)(C)C(=O)[C@@H](C)[C@H](CC=O)C[C@H]1C
O1C(=O)[C@H](O)/C=C/[C@H](C)C[C@@H](CC)[C@H](C)[C@@](O)(C)[C@@H](CC=O)C(=O)[C@@H](C)C[C@@H]1OC
O1C(=O)[C@@H](O)/C=C/[C@@H](C)[C@H](C)C[C@H](C)[C@@](O)(C)CC(=O)[C@H](CC)[C@@H](CC=O)[C@H]1OC
O1C(=O)[C@@H](O)/C=C/[C@H](C)[C@@H](CC=O)[C@@H](C)C[C@@H](CC)C(=O)[C@](O)(C)[C@@H](OC)C[C@@H]1C
O1C(=O)[C@@H](O)/C=C/[C@H](CC)CCC(=O)[C@@H](C)[C@](O)(C)[C@H](C)[C@@H](CC=O)[C@@H](C)[C@@H]1OC
O1C(=O)[C@H](O)/C=C/[C@H](CC)C(=O)[C@@H](C)[C@@H](OC)[C@@H](C)CC[C@H](C)[C@H](CC=O)[C@]1(O)C
O1C(=O)[C@@H](O)/C=C\[C@@H](CC)[C@H](C)[C@H](OC)[C@@H](CC=O)CC(=O)[C@@H](C)[C@](O)(C)C[C@@H]1C
O1C(=O)[C@H](O)/C=C\[C@@H](CC)[C@](O)(C)[C@H](C)[C@@H](C)C[C@@H](CC=O)C(=O)[C@H](C)C[C@@H]1OC
O1C(=O)[C@@H](O)/C=C/[C@@H](CC=O)C[C@@H](OC)[C@H](C)CC(=O)[C@@H](C)[C@H](C)[C@H](CC)[C@]1(O)C
O1C(=O)[C@@H](O)/C=C/[C@H](CC=O)[C@H](C)[C@@H](C)C[C@@H](OC)C(=O)[C@@H](CC)[C@@](O)(C)C[C@@H]1C
O1C(=O)[C@H](O)/C=C/[C@@H](CC=O)[C@@H](C)[C@@H](OC)C[C@@H](CC)[C@@H](C)C(=O)[C@H](C)C[C@]1(O)C
O1C(=O)[C@@H](O)/C=C\[C@H](CC=O)[C@H](OC)C(=O)[C@](O)(C)[C@@H](C)CC[C@H](C)[C@H](C)[C@H]1CC
O1C(=O)[C@@H](O)/C=C/[C@@](O)(C)C[C@@H](CC=O)[C@H](CC)[C@@H](C)C(=O)[C@H](C)[C@@H](OC)C[C@@H]1C
O1C(=O)[C@@H](O)/C=C\[C@@](O)(C)[C@@H](C)C(=O)[C@@H](CC)[C@@H](C)[C@@H](CC=O)C[C@@H](C)C[C@@H]1OC
O1C(=O)[C@@H](O)/C=C/[C@](O)(C)[C@H](CC)[C@@H](CC=O)[C@@H](C)C(=O)CC[C@@H](C)[C@H](C)[C@H]1OC
O1C(=O)[C@@H](O)/C=C/[C@@H](OC)C[C@H](C)[C@@H](C)C(=O)[C@H](C)[C@@H](CC=O)[C@@](O)(C)C[C@H]1CC
O1C(=O)[C@H](O)/C=C/[C@@H](OC)C(=O)[C@@H](CC=O)CC[C@@H](CC)[C@@H](C)[C@H](C)[C@H](C)[C@@]1(O)C
O1C(=O)[C@@H](O)/C=C/[C@@H](OC)[C@H](C)C(=O)CC[C@H](C)[C@@H](C)[C@H](CC)[C@@H](CC=O)[C@]1(O)C
O1C(=O)[C@@H](O)/C=C/[C@H](OC)[C@H](CC=O)[C@H](C)[C@@H](CC)[C@@](O)(C)C[C@H](C)[C@@H](C)CC1=O
O1C(=O)[C@@](O)(C)CC[C@@H](C)[C@@H](C)[C@@H](O)[C@H](OC)[C@@H](CC=O)[C@@H](C)[C@H](CC)C(=O)/C=C/1
O1C(=O)[C@@](O)(C)CC[C@@H](C)[C@H](O)[C@@H](CC)[C@@H](OC)C(=O)[C@H](C)[C@@H](C)[C@H](CC=O)/C=C/1
O1C(=O)[C@](O)(C)CC[C@@H](O)[C@H](C)[C@H](C)[C@@H](CC=O)[C@H](C)[C@@H](OC)/C=C/C(=O)[C@H]1CC
O1C(=O)[C@@](O)(C)CC/C=C/[C@H](CC=O)[C@@H](C)[C@H](C)[C@H](O)[C@@H](C)[C@H](CC)C(=O)[C@@H]1OC
O1C(=O)[C@@](O)(C)CC(=O)[C@@H](C)[C@@H](C)C[C@@H](CC=O)[C@H](C)[C@@H](CC)[C@@H](O)[C@@H](OC)/C=C\1
O1C(=O)[C@](O)(C)CC(=O)[C@@H](CC)[C@@H](CC=O)/C=C\[C@H](C)[C@@H](C)[C@H](O)[C@@H](OC)C[C@@H]1C
O1C(=O)[C@@](O)(C)CC(=O)[C@@H](OC)C[C@H](O)[C@@H](C)[C@H](CC=O)[C@@H](C)[C@@H](CC)[C@@H](C)/C=C/1
O1C(=O)[C@@](O)(C)C[C@@H](C)C[C@@H](CC=O)[C@@H](O)C(=O)[C@@H](C)[C@H](C)[C@@H](CC)[C@H](OC)/C=C/1
O1C(=O)[C@@](O)(C)C[C@H](C)[C@H](C)C[C@H](CC)/C=C\[C@@H](C)[C@H](O)[C@H](OC)C(=O)[C@@H]1CC=O
O1C(=O)[C@](O)(C)C[C@H](C)[C@@H](CC=O)[C@@H](CC)C(=O)[C@H](OC)[C@@H](O)[C@H](C)[C@@H](C)C/C=C/1
O1C(=O)[C@](O)(C)C[C@@H](C)/C=C/CC(=O)[C@@H](O)[C@@H](C)[C@H](C)[C@@H](CC)[C@@H](CC=O)[C@H]1OC
O1C(=O)[C@@](O)(C)C[C@H](C)C(=O)[C@@H](CC)/C=C/[C@@H](CC=O)[C@H](C)[C@@H](O)[C@H](OC)C[C@H]1C
O1C(=O)[C@@](O)(C)C[C@@H](C)[C@H](C)/C=C/[C@H](O)[C@@H](C)[C@H](CC=O)C(=O)[C@@H](CC)C[C@H]1OC
O1C(=O)[C@@](O)(C)C[C@H](C)[C@H](O)[C@H](C)[C@@H](CC=O)[C@H](C)CC(=O)[C@H](CC)[C@@H](OC)/C=C\1
O1C(=O)[C@](O)(C)C[C@H](C)/C=C/[C@H](OC)[C@H](C)C(=O)[C@H](C)[C@@H](CC=O)[C@@H](O)C[C@H]1CC
O1C(=O)[C@@](O)(C)C[C@@H](C)[C@H](C)[C@H](CC)[C@H](C)C[C@H](OC)[C@@H](CC=O)[C@H](O)C(=O)/C=C/1
O1C(=O)[C@](O)(C)C[C@H](C)[C@H](CC)/C=C/C(=O)C[C@@H](C)[C@H](C)[C@@H](CC=O)[C@H](O)[C@H]1OC
O1C(=O)[C@](O)(C)C[C@H](C)[C@H](OC)[C@H](C)/C=C/[C@H](O)C(=O)[C@@H](CC)[C@H](CC=O)C[C@H]1C
O1C(=O)[C@](O)(C)C[C@H](CC)C[C@@H](OC)[C@H](O)[C@@H](CC=O)[C@@H](C)[C@H](C)[C@@H](C)C(=O)/C=C/1
O1C(=O)[C@](O)(C)C[C@@H](CC)[C@@H](C)[C@H](C)[C@@H](O)[C@H](OC)CC(=O)[C@H](C)[C@H](CC=O)/C=C\1
O1C(=O)[C@@](O)(C)C[C@@H](CC)[C@@H](CC=O)[C@H](OC)[C@H](C)[C@@H](C)C(=O)[C@@H](O)/C=C/C[C@@H]1C
O1C(=O)[C@@](O)(C)C[C@@H](CC)/C=C/[C@@H](C)[C@H](C)[C@H](C)[C@@H](O)C(=O)[C@@H](CC=O)C[C@@H]1OC
O1C(=O)[C@](O)(C)C[C@H](CC=O)C(=O)[C@H](OC)[C@H](C)[C@H](C)C[C@H](C)[C@@H](CC)[C@@H](O)/C=C/1
O1C(=O)[C@@](O)(C)C[C@H](CC=O)[C@H](C)[C@H](C)C[C@H](C)[C@@H](CC)[C@H](OC)/C=C\C(=O)[C@H]1O
O1C(=O)[C@](O)(C)C[C@H](CC=O)[C@@H](O)[C@@H](CC)/C=C/C[C@H](C)[C@@H](C)[C@H](C)C(=O)[C@H]1OC
O1C(=O)[C@](O)(C)C[C@@H](O)C[C@H](C)[C@H](OC)C(=O)[C@H](C)[C@H](C)[C@@H](CC)[C@H](CC=O)/C=C/1
O1C(=O)[C@](O)(C)C[C@@H](O)[C@H](C)[C@@H](CC=O)[C@H](C)/C=C\C(=O)[C@@H](CC)[C@H](OC)C[C@@H]1C
O1C(=O)[C@@](O)(C)C[C@H](O)[C@H](CC)C(=O)[C@H](C)[C@@H](OC)[C@@H](CC=O)[C@H](C)[C@@H](C)C/C=C/1
O1C(=O)[C@@](O)(C)C[C@@H](O)[C@@H](OC)[C@@H](CC)C(=O)[C@@H](CC=O)C[C@H](C)[C@H](C)[C@H](C)/C=C/1
O1C(=O)[C@@](O)(C)C[C@H](OC)C(=O)[C@H](C)C[C@@H](CC=O)[C@@H](C)[C@H](O)/C=C/[C@H](C)[C@@H]1CC
O1C(=O)[C@](O)(C)C[C@@H](OC)[C@@H](C)[C@H](CC)/C=C\[C@H](C)[C@H](CC=O)C(=O)[C@H](C)C[C@H]1O
O1C(=O)[C@](O)(C)C[C@@H](OC)[C@H](CC=O)C[C@@H](O)[C@H](C)C(=O)[C@H](C)[C@@H](C)[C@@H](CC)/C=C/1
O1C(=O)[C@](O)(C)C[C@@H](OC)/C=C/[C@H](C)[C@@H](CC)C(=O)[C@@H](C)[C@@H](CC=O)[C@@H](O)C[C@H]1C
O1C(=O)[C@](O)(C)C/C=C\[C@@H](C)C[C@H](CC)C(=O)[C@@H](O)[C@H](C)[C@@H](CC=O)[C@H](C)[C@H]1OC
O1C(=O)[C@](O)(C)C/C=C/[C@@H](C)[C@H](CC)[C@H](C)CC(=O)[C@@H](C)[C@H](CC=O)[C@@H](O)[C@@H]1OC
O1C(=O)[C@](O)(C)C/C=C/[C@@H](O)CC(=O)[C@@H](OC)[C@H](C)[C@@H](CC)[C@@H](CC=O)[C@H](C)[C@H]1C
O1C(=O)[C@@](O)(C)CCC(=O)[C@H](CC)/C=C\[C@H](O)[C@@H](CC=O)[C@@H](C)[C@H](C)[C@H](C)[C@H]1OC
O1C(=O)[C@](O)(C)CC[C@@H](C)/C=C/[C@H](O)[C@H](CC=O)C(=O)[C@@H](C)[C@@H](C)[C@H](CC)[C@H]1OC
O1C(=O)[C@@](O)(C)CC[C@H](CC=O)[C@@H](C)[C@H](O)[C@@H](CC)[C@H](C)[C@@H](OC)/C=C\C(=O)[C@@H]1C
O1C(=O)[C@](O)(C)CC[C@@H](OC)/C=C\[C@@H](C)[C@H](C)[C@H](CC=O)[C@@H](C)[C@H](CC)C(=O)[C@@H]1O
O1C(=O)[C@](O)(C)CC(=O)[C@@H](C)[C@H](CC)[C@H](C)[C@@H](CC=O)C[C@@H](C)[C@H](O)[C@H](OC)/C=C/1
O1C(=O)[C@](O)(C)CC(=O)[C@H](C)/C=C/[C@H](C)[C@H](C)[C@@H](CC)[C@H](O)[C@H](OC)C[C@@H]1CC=O
O1C(=O)[C@](O)(C)CC(=O)[C@H](O)[C@H](C)C[C@@H](C)[C@H](OC)[C@@H](CC)[C@@H](CC=O)[C@H](C)/C=C\1
O1C(=O)[C@](O)(C)CC(=O)/C=C/[C@H](O)[C@H](OC)C[C@H](C)[C@@H](C)[C@@H](C)[C@H](CC)[C@H]1CC=O
O1C(=O)[C@](O)(C)C[C@H](C)[C@H](C)[C@@H](C)[C@@H](O)/C=C\C(=O)[C@@H](CC=O)[C@H](OC)C[C@H]1CC
O1C(=O)[C@@](O)(C)C[C@@H](C)[C@H](CC)[C@@H](OC)[C@H](C)[C@H](O)[C@@H](CC=O)C(=O)[C@@H](C)C/C=C\1
O1C(=O)[C@@](O)(C)C[C@H](C)[C@@H](OC)[C@@H](C)[C@H](C)[C@H](O)CC(=O)[C@@H](CC)[C@@H](CC=O)/C=C/1
O1C(=O)[C@@](O)(C)C[C@@H](C)C[C@@H](OC)[C@H](C)[C@@H](CC=O)[C@H](C)[C@@H](O)/C=C/C(=O)[C@@H]1CC
O1C(=O)[C@@](O)(C)C[C@@H](C)[C@H](C)[C@H](C)C[C@H](CC=O)[C@H](OC)[C@H](CC)[C@H](O)C(=O)/C=C\1
O1C(=O)[C@@](O)(C)C[C@@H](C)[C@H](CC=O)[C@@H](O)/C=C/[C@H](C)CC(=O)[C@@H](C)[C@H](CC)[C@@H]1OC
O1C(=O)[C@@](O)(C)C[C@@H](C)/C=C/C(=O)[C@@H](O)[C@H](C)[C@H](C)[C@H](CC=O)[C@@H](OC)C[C@H]1CC
O1C(=O)[C@@](O)(C)C[C@@H](C)C(=O)[C@@H](O)[C@H](CC=O)C[C@H](OC)[C@@H](C)[C@H](CC)[C@@H](C)/C=C/1
O1C(=O)[C@@](O)(C)C[C@@H](C)[C@@H](CC)C(=O)[C@@H](CC=O)C[C@H](C)[C@@H](C)[C@H](O)[C@@H](OC)/C=C\1
O1C(=O)[C@](O)(C)C[C@H](C)[C@@H](O)[C@H](CC=O)C(=O)/C=C/[C@H](C)[C@@H](CC)[C@@H](OC)C[C@@H]1C
O1C(=O)[C@](O)(C)C[C@H](CC)C[C@H](C)C(=O)[C@H](OC)[C@H](O)[C@@H](C)[C@@H](CC=O)[C@H](C)/C=C\1
O1C(=O)[C@](O)(C)C[C@@H](CC)[C@@H](C)[C@H](CC=O)/C=C/[C@@H](O)CC(=O)[C@@H](C)[C@H](C)[C@@H]1OC
O1C(=O)[C@@](O)(C)C[C@H](CC)[C@H](CC=O)C[C@H](OC)[C@@H](C)[C@H](C)[C@@H](O)/C=C/C(=O)[C@H]1C
O1C(=O)[C@](O)(C)C[C@@H](CC)[C@H](OC)[C@@H](C)[C@H](CC=O)[C@H](C)[C@@H](O)C(=O)[C@H](C)C/C=C/1
O1C(=O)[C@](O)(C)C[C@H](CC=O)C(=O)C[C@H](CC)[C@@H](C)[C@@H](C)[C@H](C)[C@H](O)[C@H](OC)/C=C/1
O1C(=O)[C@@](O)(C)C[C@@H](CC=O)[C@H](C)[C@@H](CC)[C@@H](C)C(=O)[C@@H](C)[C@@H](OC)/C=C/C[C@H]1O
O1C(=O)[C@](O)(C)C[C@H](CC=O)[C@@H](O)C[C@H](C)C(=O)[C@@H](OC)[C@@H](C)[C@H](CC)[C@H](C)/C=C\1
O1C(=O)[C@@](O)(C)C[C@@H](CC=O)/C=C/[C@H](C)CC(=O)[C@H](C)[C@@H](C)[C@H](CC)[C@@H](O)[C@@H]1OC
O1C(=O)[C@@](O)(C)C[C@@H](O)C(=O)/C=C/[C@@H](CC=O)[C@H](OC)[C@@H](C)[C@@H](C)[C@@H](CC)C[C@H]1C
O1C(=O)[C@@](O)(C)C[C@H](O)[C@H](C)[C@@H](C)[C@H](CC=O)[C@@H](OC)[C@@H](CC)C(=O)[C@H](C)C/C=C/1
O1C(=O)[C@](O)(C)C[C@@H](O)[C@@H](CC=O)/C=C/[C@H](C)[C@H](CC)CC(=O)[C@H](C)[C@@H](C)[C@@H]1OC
O1C(=O)[C@](O)(C)C[C@H](OC)C[C@@H](C)[C@H](C)[C@@H](CC=O)[C@@H](C)[C@@H](O)/C=C/C(=O)[C@H]1CC
O1C(=O)[C@](O)(C)C[C@@H](OC)[C@@H](C)/C=C/C(=O)[C@@H](C)[C@@H](CC=O)[C@H](C)[C@@H](CC)C[C@H]1O
O1C(=O)[C@@](O)(C)C[C@@H](OC)[C@@H](CC)[C@H](C)C[C@@H](C)C(=O)[C@@H](C)[C@H](CC=O)[C@H](O)/C=C/1
O1C(=O)[C@@](O)(C)C[C@H](OC)[C@@H](O)[C@H](CC=O)/C=C/C(=O)[C@@H](C)[C@H](C)[C@@H](CC)C[C@H]1C
O1C(=O)[C@](O)(C)C/C=C\C(=O)[C@H](C)[C@@H](O)C[C@H](CC=O)[C@@H](C)[C@@H](CC)[C@H](C)[C@@H]1OC
O1C(=O)[C@@](O)(C)C/C=C\[C@@H](C)[C@@H](O)[C@@H](CC)CC(=O)[C@H](C)[C@@H](C)[C@@H](CC=O)[C@@H]1OC
O1C(=O)[C@](O)(C)C/C=C/[C@H](CC=O)[C@H](C)[C@@H](C)[C@@H](OC)C(=O)[C@@H](CC)[C@H](O)C[C@H]1C
O1C(=O)[C@@](O)(C)C/C=C/[C@@H](OC)[C@H](CC=O)C(=O)[C@@H](CC)[C@H](C)[C@@H](C)[C@@H](C)C[C@@H]1O
O1C(=O)[C@](O)(C)C(=O)C[C@H](C)[C@H](C)C[C@@H](OC)[C@H](C)[C@@H](CC)[C@H](CC=O)[C@@H](O)/C=C\1
O1C(=O)[C@@](O)(C)C(=O)C[C@H](CC)[C@H](O)/C=C\[C@H](C)[C@@H](C)[C@H](CC=O)[C@@H](OC)C[C@H]1C
O1C(=O)[C@](O)(C)C(=O)C[C@@H](OC)[C@H](C)[C@H](O)[C@@H](C)[C@H](CC=O)[C@H](C)[C@@H](CC)C/C=C/1
O1C(=O)[C@@](O)(C)C(=O)CC[C@@H](O)[C@@H](CC=O)[C@@H](C)[C@H](C)[C@@H](C)[C@@H](CC)[C@H](OC)/C=C/1
O1C(=O)[C@@](O)(C)C(=O)C[C@@H](C)[C@@H](C)[C@@H](CC=O)[C@H](C)[C@H](CC)[C@@H](OC)/C=C/C[C@@H]1O
O1C(=O)[C@](O)(C)C(=O)C[C@H](CC=O)[C@H](O)[C@H](C)C[C@H](OC)[C@@H](C)[C@@H](CC)[C@@H](C)/C=C\1
O1C(=O)[C@](O)(C)C(=O)C/C=C\[C@@H](C)[C@H](C)C[C@H](C)[C@@H](CC)[C@H](CC=O)[C@@H](O)[C@@H]1OC
O1C(=O)[C@@](O)(C)C(=O)[C@@H](C)C[C@@H](CC=O)/C=C/[C@@H](OC)[C@@H](C)[C@H](CC)[C@@H](O)C[C@H]1C
O1C(=O)[C@](O)(C)C(=O)[C@@H](C)[C@H](CC)C[C@@H](OC)[C@@H](O)[C@@H](CC=O)[C@H](C)[C@@H](C)C/C=C/1
O1C(=O)[C@](O)(C)C(=O)[C@H](C)[C@H](O)[C@H](CC)[C@@H](CC=O)[C@H](OC)CC[C@@H](C)[C@@H](C)/C=C/1
O1C(=O)[C@@](O)(C)C(=O)[C@H](C)CC[C@@H](CC=O)[C@H](O)[C@@H](C)[C@@H](OC)/C=C\[C@@H](C)[C@H]1CC
O1C(=O)[C@](O)(C)C(=O)[C@H](C)[C@H](C)[C@H](CC=O)[C@@H](C)[C@@H](CC)[C@H](OC)C[C@@H](O)C/C=C/1
O1C(=O)[C@](O)(C)C(=O)[C@H](C)[C@H](CC=O)C[C@H](C)[C@@H](CC)C[C@@H](C)[C@@H](O)[C@H](OC)/C=C\1
O1C(=O)[C@](O)(C)C(=O)[C@H](C)[C@@H](OC)[C@@H](CC)C[C@H](C)[C@@H](C)[C@@H](O)/C=C\C[C@H]1CC=O
O1C(=O)[C@@](O)(C)C(=O)[C@H](C)C/C=C/[C@@H](OC)C[C@H](CC=O)[C@@H](C)[C@@H](CC)[C@H](C)[C@@H]1O
O1C(=O)[C@@](O)(C)C(=O)[C@H](C)[C@@H](C)[C@H](CC)[C@H](OC)CC[C@H](C)[C@@H](CC=O)[C@@H](O)/C=C\1
O1C(=O)[C@@](O)(C)C(=O)[C@H](C)[C@@H](CC=O)/C=C/[C@@H](C)[C@@H](OC)C[C@H](CC)[C@@H](O)C[C@@H]1C
O1C(=O)[C@](O)(C)C(=O)[C@H](C)/C=C/[C@@H](C)[C@H](C)[C@H](O)[C@@H](CC=O)C[C@H](CC)C[C@@H]1OC
O1C(=O)[C@@](O)(C)C(=O)[C@@H](CC)C/C=C/[C@@H](C)[C@H](O)C[C@@H](C)[C@@H](C)[C@@H](CC=O)[C@@H]1OC
O1C(=O)[C@](O)(C)C(=O)[C@H](CC)[C@@H](C)[C@H](C)C[C@@H](O)[C@H](C)[C@@H](OC)/C=C/C[C@@H]1CC=O
O1C(=O)[C@](O)(C)C(=O)[C@@H](CC)[C@H](O)[C@@H](OC)/C=C/[C@H](C)[C@H](C)C[C@H](C)C[C@@H]1CC=O
O1C(=O)[C@@](O)(C)C(=O)[C@H](CC=O)C[C@H](C)[C@@H](OC)[C@H](C)C[C@@H](C)[C@H](CC)[C@H](O)/C=C\1
O1C(=O)[C@](O)(C)C(=O)[C@H](CC=O)[C@H](C)[C@@H](OC)[C@@H](CC)C[C@@H](C)[C@H](O)/C=C/C[C@@H]1C
O1C(=O)[C@@](O)(C)C(=O)[C@@H](CC=O)[C@H](CC)[C@H](C)[C@@H](C)C[C@@H](OC)[C@@H](C)[C@H](O)C/C=C/1
O1C(=O)[C@](O)(C)C(=O)[C@H](CC=O)[C@H](OC)[C@@H](O)[C@H](C)CC[C@H](C)[C@H](C)[C@H](CC)/C=C/1
O1C(=O)[C@](O)(C)C(=O)[C@H](O)C[C@H](C)C/C=C/[C@@H](C)[C@@H](CC=O)[C@H](OC)[C@H](C)[C@@H]1CC
O1C(=O)[C@](O)(C)C(=O)[C@H](O)[C@H](C)[C@@H](CC=O)/C=C/[C@@H](CC)[C@@H](C)C[C@H](C)C[C@@H]1OC
O1C(=O)[C@@](O)(C)C(=O)[C@H](O)[C@@H](CC=O)C[C@H](OC)[C@H](CC)C[C@H](C)[C@@H](C)[C@H](C)/C=C\1
O1C(=O)[C@@](O)(C)C(=O)[C@@H](O)/C=C/[C@H](CC)[C@H](C)[C@@H](C)C[C@@H](CC=O)[C@H](OC)C[C@@H]1C
O1C(=O)[C@@](O)(C)C(=O)[C@H](OC)[C@@H](C)C[C@H](CC)[C@@H](C)[C@@H](O)[C@H](C)[C@H](CC=O)C/C=C/1
O1C(=O)[C@](O)(C)C(=O)[C@@H](OC)[C@@H](C)[C@@H](CC=O)[C@H](C)[C@H](C)CC[C@H](CC)[C@@H](O)/C=C/1
O1C(=O)[C@](O)(C)C(=O)[C@H](OC)[C@@H](O)C[C@@H](C)[C@@H](C)[C@H](C)[C@@H](CC=O)/C=C/C[C@@H]1CC
O1C(=O)[C@](O)(C)C(=O)/C=C/C[C@H](CC=O)C[C@H](C)[C@@H](O)[C@H](C)[C@H](CC)[C@@H](C)[C@H]1OC
O1C(=O)[C@@](O)(C)C(=O)/C=C/[C@H](C)C[C@H](OC)C[C@@H](C)[C@@H](C)[C@H](CC)[C@@H](CC=O)[C@@H]1O
O1C(=O)[C@@](O)(C)C(=O)/C=C\[C@H](CC)[C@H](C)[C@H](CC=O)[C@H](OC)C[C@H](C)[C@@H](O)C[C@H]1C
O1C(=O)[C@@](O)(C)C(=O)/C=C/[C@H](OC)C[C@@H](C)[C@H](CC=O)[C@@H](CC)[C@H](C)[C@@H](C)C[C@@H]1O
O1C(=O)[C@@](O)(C)[C@H](C)CC(=O)[C@H](CC=O)[C@@H](C)[C@H](OC)C[C@@H](C)[C@H](CC)[C@@H](O)/C=C/1
O1C(=O)[C@@](O)(C)[C@@H](C)C[C@@H](CC)C[C@@H](C)[C@@H](O)[C@H](C)[C@@H](OC)/C=C/C(=O)[C@H]1CC=O
O1C(=O)[C@@](O)(C)[C@@H](C)C[C@@H](O)[C@H](CC)C[C@@H](C)[C@H](OC)[C@@H](C)[C@H](CC=O)C(=O)/C=C/1
O1C(=O)[C@](O)(C)[C@@H](C)C/C=C/[C@H](OC)[C@@H](O)[C@H](C)CC(=O)[C@@H](C)[C@H](CC)[C@H]1CC=O
O1C(=O)[C@](O)(C)[C@@H](C)C[C@H](C)[C@H](CC)[C@H](OC)C(=O)[C@@H](C)[C@@H](O)/C=C/C[C@H]1CC=O
O1C(=O)[C@](O)(C)[C@H](C)C[C@@H](CC)/C=C/[C@H](CC=O)C[C@@H](O)[C@@H](C)[C@@H](C)C(=O)[C@@H]1OC
O1C(=O)[C@@](O)(C)[C@@H](C)C[C@@H](OC)[C@H](C)[C@@H](CC)CC(=O)[C@@H](C)[C@@H](CC=O)[C@@H](O)/C=C/1
O1C(=O)[C@@](O)(C)[C@H](C)C(=O)C/C=C/[C@@H](C)[C@H](OC)[C@@H](C)[C@@H](CC=O)[C@H](O)C[C@@H]1CC
O1C(=O)[C@](O)(C)[C@H](C)C(=O)[C@H](C)[C@@H](CC)C[C@@H](OC)[C@H](O)[C@@H](C)[C@@H](CC=O)C/C=C/1
O1C(=O)[C@@](O)(C)[C@@H](C)C(=O)[C@H](CC=O)[C@@H](OC)/C=C/[C@@H](CC)CC[C@@H](C)[C@@H](C)[C@@H]1O
O1C(=O)[C@@](O)(C)[C@@H](C)C(=O)/C=C/[C@H](C)[C@H](O)[C@@H](CC)C[C@H](CC=O)[C@H](OC)C[C@H]1C
O1C(=O)[C@@](O)(C)[C@H](C)[C@@H](C)C[C@H](OC)[C@@H](CC=O)[C@H](C)[C@H](O)C(=O)[C@H](CC)C/C=C/1
O1C(=O)[C@](O)(C)[C@@H](C)[C@H](C)[C@H](CC)C(=O)[C@H](CC=O)[C@@H](C)CC[C@H](O)[C@H](OC)/C=C/1
O1C(=O)[C@@](O)(C)[C@@H](C)[C@H](C)[C@@H](O)[C@H](OC)C(=O)C[C@H](C)[C@@H](CC=O)/C=C\C[C@H]1CC
O1C(=O)[C@@](O)(C)[C@@H](C)[C@@H](C)C[C@@H](C)C(=O)C[C@H](OC)[C@@H](CC=O)[C@@H](O)[C@H](CC)/C=C/1
O1C(=O)[C@](O)(C)[C@H](C)[C@H](C)C(=O)[C@H](OC)CC[C@H](C)[C@@H](CC)[C@H](CC=O)[C@H](O)/C=C\1
O1C(=O)[C@@](O)(C)[C@H](C)[C@@H](C)[C@H](CC=O)C[C@@H](OC)/C=C/C(=O)[C@H](CC)[C@@H](O)C[C@@H]1C
O1C(=O)[C@@](O)(C)[C@@H](C)[C@H](C)[C@@H](OC)[C@H](CC=O)[C@H](CC)[C@@H](O)[C@H](C)CC(=O)C/C=C/1
O1C(=O)[C@@](O)(C)[C@H](C)[C@@H](CC)CC(=O)[C@H](CC=O)[C@@H](OC)C[C@@H](C)[C@@H](C)[C@@H](O)/C=C/1
O1C(=O)[C@](O)(C)[C@H](C)[C@@H](CC)[C@@H](C)[C@H](O)C(=O)[C@@H](CC=O)C[C@H](OC)/C=C/C[C@H]1C
O1C(=O)[C@](O)(C)[C@@H](C)[C@@H](CC)[C@@H](O)CC(=O)[C@@H](C)[C@@H](OC)[C@H](C)[C@H](CC=O)C/C=C/1
O1C(=O)[C@](O)(C)[C@@H](C)[C@H](CC)/C=C/[C@H](CC=O)C[C@@H](C)CC(=O)[C@@H](C)[C@@H](O)[C@H]1OC
O1C(=O)[C@](O)(C)[C@H](C)[C@@H](CC=O)C(=O)C/C=C/[C@H](C)[C@H](C)[C@@H](O)[C@H](OC)C[C@H]1CC
O1C(=O)[C@](O)(C)[C@@H](C)[C@@H](CC=O)[C@H](C)[C@@H](CC)[C@H](OC)C[C@@H](O)C(=O)[C@@H](C)C/C=C/1
O1C(=O)[C@@](O)(C)[C@@H](C)[C@H](CC=O)[C@H](OC)C[C@@H](CC)CC(=O)[C@H](C)[C@H](C)[C@H](O)/C=C/1
O1C(=O)[C@@](O)(C)[C@H](C)[C@H](O)C[C@@H](CC)[C@H](C)/C=C\C(=O)[C@@H](CC=O)[C@H](OC)C[C@H]1C
O1C(=O)[C@](O)(C)[C@@H](C)[C@H](O)[C@@H](C)CC(=O)[C@@H](OC)[C@H](CC=O)[C@@H](C)[C@H](CC)C/C=C\1
O1C(=O)[C@@](O)(C)[C@H](C)[C@@H](O)[C@H](CC)[C@H](C)C[C@H](OC)CC(=O)[C@H](C)[C@@H](CC=O)/C=C\1
O1C(=O)[C@](O)(C)[C@@H](C)[C@H](O)[C@H](OC)/C=C/[C@H](CC=O)[C@@H](C)C[C@H](C)[C@H](CC)CC1=O
O1C(=O)[C@](O)(C)[C@@H](C)[C@H](OC)C[C@H](C)[C@H](O)[C@@H](C)[C@@H](CC=O)C(=O)[C@@H](CC)C/C=C/1
O1C(=O)[C@@](O)(C)[C@H](C)[C@H](OC)[C@@H](C)/C=C/[C@H](CC)C(=O)CC[C@H](C)[C@@H](CC=O)[C@H]1O
O1C(=O)[C@@](O)(C)[C@@H](C)[C@H](OC)[C@H](CC=O)[C@@H](C)[C@@H](C)CC(=O)[C@@H](O)/C=C\C[C@@H]1CC
O1C(=O)[C@](O)(C)[C@@H](C)[C@@H](OC)/C=C\[C@H](O)C(=O)C[C@H](CC)[C@@H](C)[C@@H](C)C[C@H]1CC=O
O1C(=O)[C@@](O)(C)[C@@H](C)/C=C/C(=O)[C@@H](C)CC[C@H](C)[C@H](CC)[C@H](CC=O)[C@H](O)[C@@H]1OC
O1C(=O)[C@@](O)(C)[C@H](C)/C=C\[C@H](C)[C@@H](O)[C@H](OC)[C@H](CC=O)C[C@H](C)[C@@H](CC)CC1=O
O1C(=O)[C@](O)(C)[C@@H](C)/C=C/[C@@H](O)C(=O)[C@H](CC=O)[C@H](CC)[C@H](C)C[C@H](C)C[C@H]1OC
O1C(=O)[C@@](O)(C)[C@@H](C)CC[C@@H](OC)[C@H](CC=O)[C@H](O)C(=O)[C@@H](C)[C@H](C)[C@H](CC)/C=C/1
O1C(=O)[C@](O)(C)[C@H](C)C[C@@H](C)[C@@H](C)[C@@H](CC=O)[C@@H](O)C(=O)[C@@H](OC)/C=C\C[C@@H]1CC
O1C(=O)[C@](O)(C)[C@H](C)C[C@@H](CC=O)[C@H](OC)[C@H](C)[C@@H](C)[C@@H](O)C(=O)[C@H](CC)C/C=C/1
O1C(=O)[C@](O)(C)[C@@H](C)C/C=C/[C@H](C)C(=O)[C@@H](CC)C[C@H](C)[C@@H](CC=O)[C@H](O)[C@H]1OC
O1C(=O)[C@@](O)(C)[C@@H](C)CC(=O)[C@@H](OC)C[C@H](C)[C@@H](CC)[C@H](O)/C=C/[C@H](C)[C@H]1CC=O
O1C(=O)[C@@](O)(C)[C@@H](C)C[C@@H](CC)C(=O)/C=C/C[C@H](O)[C@@H](C)[C@H](CC=O)[C@@H](C)[C@@H]1OC
O1C(=O)[C@@](O)(C)[C@@H](C)C[C@H](O)[C@H](CC=O)[C@H](OC)CC(=O)[C@@H](C)[C@H](C)[C@@H](CC)/C=C/1
O1C(=O)[C@@](O)(C)[C@@H](C)C(=O)C[C@H](C)[C@@H](CC=O)/C=C/[C@H](C)[C@H](O)[C@@H](OC)C[C@H]1CC
O1C(=O)[C@@](O)(C)[C@@H](C)C(=O)[C@@H](C)[C@H](O)[C@H](C)[C@H](OC)[C@H](CC=O)C[C@@H](CC)C/C=C/1
O1C(=O)[C@@](O)(C)[C@@H](C)C(=O)[C@@H](CC=O)C[C@H](C)[C@H](OC)C[C@@H](C)[C@H](CC)[C@H](O)/C=C\1
O1C(=O)[C@@](O)(C)[C@H](C)C(=O)[C@@H](OC)[C@@H](CC=O)C[C@@H](CC)[C@@H](C)[C@@H](O)/C=C/C[C@H]1C
O1C(=O)[C@@](O)(C)[C@H](C)[C@@H](C)CC/C=C/[C@@H](CC)[C@@H](O)[C@@H](C)[C@@H](CC=O)C(=O)[C@@H]1OC
O1C(=O)[C@@](O)(C)[C@H](C)[C@H](C)[C@@H](C)[C@H](CC=O)[C@@H](OC)C(=O)CC[C@@H](CC)[C@H](O)/C=C/1
O1C(=O)[C@@](O)(C)[C@H](C)[C@@H](C)[C@H](O)C[C@@H](CC=O)C(=O)[C@@H](C)[C@H](OC)/C=C/C[C@@H]1CC
O1C(=O)[C@](O)(C)[C@@H](C)[C@@H](C)/C=C\[C@@H](CC)[C@H](C)C[C@H](O)C(=O)[C@H](CC=O)C[C@@H]1OC
O1C(=O)[C@](O)(C)[C@H](C)[C@@H](C)C(=O)C[C@H](CC)C[C@H](C)[C@@H](CC=O)[C@@H](O)[C@H](OC)/C=C\1
O1C(=O)[C@](O)(C)[C@@H](C)[C@H](C)[C@@H](CC)[C@@H](CC=O)C/C=C/C(=O)[C@H](O)[C@H](OC)C[C@@H]1C
O1C(=O)[C@@](O)(C)[C@H](C)[C@H](C)[C@@H](O)/C=C\[C@@H](OC)[C@H](CC)[C@@H](C)CC(=O)C[C@H]1CC=O
O1C(=O)[C@](O)(C)[C@H](C)[C@@H](CC)C[C@H](C)[C@@H](OC)[C@H](O)CC(=O)[C@H](C)[C@@H](CC=O)/C=C\1
O1C(=O)[C@](O)(C)[C@H](C)[C@@H](CC)C(=O)/C=C/[C@@H](CC=O)[C@H](C)C[C@H](O)[C@H](OC)C[C@@H]1C
O1C(=O)[C@@](O)(C)[C@H](C)[C@H](CC)[C@H](CC=O)[C@@H](C)[C@@H](C)C(=O)[C@H](OC)C[C@H](O)C/C=C/1
O1C(=O)[C@@](O)(C)[C@H](C)[C@@H](CC)[C@H](OC)/C=C/C(=O)[C@@H](C)CC[C@H](C)[C@@H](CC=O)[C@H]1O
O1C(=O)[C@@](O)(C)[C@@H](C)[C@H](CC=O)C[C@@H](C)C(=O)[C@@H](C)[C@@H](CC)[C@@H](OC)/C=C/C[C@@H]1O
O1C(=O)[C@](O)(C)[C@H](C)[C@H](CC=O)[C@H](C)/C=C/CC[C@H](O)[C@@H](C)[C@H](CC)C(=O)[C@@H]1OC
O1C(=O)[C@](O)(C)[C@@H](C)[C@H](CC=O)[C@H](O)C(=O)/C=C/CC[C@H](C)[C@@H](C)[C@H](CC)[C@H]1OC
O1C(=O)[C@](O)(C)[C@H](C)[C@@H](CC=O)/C=C/[C@H](O)[C@@H](C)[C@H](OC)C[C@@H](C)[C@H](CC)CC1=O
O1C(=O)[C@](O)(C)[C@@H](C)[C@H](O)C(=O)[C@H](C)[C@@H](CC)[C@H](OC)[C@@H](CC=O)C[C@H](C)C/C=C\1
O1C(=O)[C@](O)(C)[C@H](C)[C@@H](O)[C@@H](C)[C@H](OC)C(=O)[C@@H](CC=O)CC[C@H](C)[C@H](CC)/C=C/1
O1C(=O)[C@](O)(C)[C@H](C)[C@H](O)[C@H](OC)C(=O)C[C@H](CC)[C@H](C)[C@H](CC=O)/C=C/C[C@@H]1C
O1C(=O)[C@@](O)(C)[C@@H](C)[C@H](OC)C[C@H](O)C[C@@H](C)[C@H](CC=O)[C@H](C)[C@H](CC)C(=O)/C=C/1
O1C(=O)[C@](O)(C)[C@H](C)[C@H](OC)[C@@H](C)C/C=C/[C@H](C)CC(=O)[C@@H](CC)[C@@H](CC=O)[C@H]1O
O1C(=O)[C@](O)(C)[C@H](C)[C@H](OC)[C@@H](CC)[C@@H](CC=O)[C@H](O)CC(=O)[C@@H](C)/C=C/C[C@@H]1C
O1C(=O)[C@@](O)(C)[C@H](C)[C@@H](OC)/C=C\C[C@H](CC)C[C@@H](CC=O)[C@H](C)[C@@H](C)C(=O)[C@@H]1O
O1C(=O)[C@@](O)(C)[C@H](C)/C=C/C[C@H](CC=O)[C@H](C)CC(=O)[C@H](C)[C@H](CC)[C@@H](O)[C@@H]1OC
O1C(=O)[C@](O)(C)[C@@H](C)/C=C/[C@@H](C)CC(=O)[C@H](OC)[C@H](C)[C@@H](CC=O)[C@@H](O)C[C@@H]1CC
O1C(=O)[C@@](O)(C)[C@H](C)/C=C/[C@H](CC=O)[C@@H](CC)C[C@H](O)[C@@H](C)C(=O)[C@H](C)C[C@H]1OC
O1C(=O)[C@](O)(C)[C@@H](C)CCC(=O)/C=C\[C@@H](O)[C@@H](C)[C@H](C)[C@@H](CC)[C@@H](CC=O)[C@H]1OC
O1C(=O)[C@](O)(C)[C@@H](C)C[C@@H](C)[C@H](CC=O)[C@@H](OC)[C@@H](CC)C(=O)[C@H](O)/C=C\C[C@@H]1C
O1C(=O)[C@](O)(C)[C@H](C)C[C@H](CC=O)C[C@@H](O)[C@@H](C)[C@@H](OC)[C@@H](C)[C@H](CC)C(=O)/C=C/1
O1C(=O)[C@@](O)(C)[C@@H](C)C[C@H](OC)[C@@H](CC)[C@H](C)[C@@H](C)CC(=O)[C@@H](CC=O)[C@@H](O)/C=C/1
O1C(=O)[C@](O)(C)[C@@H](C)CC(=O)C[C@H](CC)[C@@H](C)[C@H](CC=O)[C@H](OC)/C=C/[C@H](C)[C@H]1O
O1C(=O)[C@](O)(C)[C@@H](C)C[C@@H](C)[C@@H](CC=O)C(=O)C[C@@H](OC)[C@H](CC)[C@H](O)[C@H](C)/C=C\1
O1C(=O)[C@](O)(C)[C@H](C)C[C@@H](O)CC(=O)[C@@H](C)[C@H](C)[C@H](CC)[C@@H](CC=O)[C@H](OC)/C=C/1
O1C(=O)[C@@](O)(C)[C@H](C)C/C=C\[C@@H](C)[C@@H](O)[C@@H](OC)C(=O)[C@@H](CC)[C@@H](CC=O)C[C@H]1C
O1C(=O)[C@](O)(C)[C@@H](C)C(=O)C/C=C/[C@H](CC=O)[C@@H](O)[C@H](CC)[C@@H](C)[C@H](C)C[C@@H]1OC
O1C(=O)[C@@](O)(C)[C@H](C)C(=O)[C@H](CC)[C@@H](C)[C@H](CC=O)[C@@H](OC)CC[C@@H](C)[C@H](O)/C=C/1
O1C(=O)[C@@](O)(C)[C@H](C)C(=O)[C@@H](O)/C=C\[C@@H](C)[C@@H](CC)C[C@@H](CC=O)[C@H](OC)C[C@@H]1C
O1C(=O)[C@](O)(C)[C@@H](C)[C@@H](C)C[C@H](CC)C(=O)[C@H](CC=O)[C@H](OC)[C@H](C)[C@H](O)C/C=C/1
O1C(=O)[C@](O)(C)[C@H](C)[C@@H](C)C(=O)/C=C/C[C@@H](CC)C[C@H](C)[C@@H](CC=O)[C@H](O)[C@H]1OC
O1C(=O)[C@@](O)(C)[C@H](C)[C@@H](C)[C@H](CC=O)C(=O)/C=C/C[C@@H](C)[C@H](O)[C@H](OC)C[C@@H]1CC
O1C(=O)[C@@](O)(C)[C@H](C)[C@@H](C)[C@@H](OC)[C@H](O)[C@@H](CC=O)C[C@H](CC)C(=O)[C@@H](C)C/C=C/1
O1C(=O)[C@](O)(C)[C@@H](C)[C@@H](C)C[C@@H](C)[C@@H](O)CC(=O)[C@@H](CC)[C@@H](CC=O)[C@H](OC)/C=C/1
O1C(=O)[C@@](O)(C)[C@@H](C)[C@H](C)[C@@H](C)[C@H](OC)C(=O)/C=C\C[C@H](CC=O)[C@H](O)C[C@H]1CC
O1C(=O)[C@](O)(C)[C@H](C)[C@@H](C)[C@H](O)C(=O)C[C@@H](OC)[C@H](CC=O)[C@@H](C)[C@H](CC)C/C=C\1
O1C(=O)[C@](O)(C)[C@@H](C)[C@@H](C)/C=C/[C@@H](O)C[C@@H](CC=O)CC(=O)[C@H](C)[C@H](CC)[C@H]1OC
O1C(=O)[C@](O)(C)[C@@H](C)[C@H](CC)C(=O)C/C=C/[C@@H](CC=O)[C@@H](C)[C@H](O)[C@H](OC)C[C@@H]1C
O1C(=O)[C@](O)(C)[C@H](C)[C@@H](CC)[C@H](C)[C@@H](O)[C@H](OC)C(=O)[C@@H](CC=O)C[C@H](C)C/C=C/1
O1C(=O)[C@](O)(C)[C@H](C)[C@@H](CC)[C@@H](OC)C[C@@H](CC=O)[C@H](C)CC(=O)[C@@H](C)[C@H](O)/C=C\1
O1C(=O)[C@@](O)(C)[C@H](C)[C@@H](CC=O)C[C@@H](O)[C@H](C)C(=O)[C@@H](C)[C@@H](OC)/C=C/C[C@H]1CC
O1C(=O)[C@@](O)(C)[C@@H](C)[C@H](CC=O)[C@@H](C)C[C@@H](C)C[C@@H](OC)[C@H](CC)[C@@H](O)C(=O)/C=C/1
O1C(=O)[C@](O)(C)[C@@H](C)[C@H](CC=O)[C@H](CC)[C@@H](O)CCC(=O)[C@H](C)[C@@H](C)[C@@H](OC)/C=C/1
O1C(=O)[C@@](O)(C)[C@@H](C)[C@H](CC=O)/C=C/C[C@H](OC)[C@@H](O)C(=O)[C@H](C)[C@H](CC)C[C@H]1C
O1C(=O)[C@@](O)(C)[C@@H](C)[C@@H](O)C[C@H](CC)[C@H](OC)[C@H](CC=O)[C@H](C)C(=O)[C@H](C)C/C=C/1
O1C(=O)[C@@](O)(C)[C@H](C)[C@H](O)[C@@H](C)C[C@@H](CC=O)[C@@H](OC)CC(=O)[C@@H](C)[C@H](CC)/C=C\1
O1C(=O)[C@](O)(C)[C@H](C)[C@@H](O)[C@H](CC=O)[C@@H](C)[C@H](C)[C@@H](CC)C[C@H](OC)/C=C/CC1=O
O1C(=O)[C@@](O)(C)[C@@H](C)[C@@H](OC)CC[C@H](C)[C@H](CC)[C@H](O)[C@H](C)[C@H](CC=O)C(=O)/C=C/1
O1C(=O)[C@@](O)(C)[C@H](C)[C@H](OC)C(=O)[C@@H](CC)C[C@H](C)C[C@@H](C)[C@H](CC=O)[C@H](O)/C=C/1
O1C(=O)[C@](O)(C)[C@H](C)[C@@H](OC)[C@@H](CC)CC[C@@H](C)[C@H](C)[C@@H](O)/C=C\C(=O)[C@@H]1CC=O
O1C(=O)[C@](O)(C)[C@@H](C)[C@@H](OC)[C@@H](O)[C@@H](C)/C=C/C[C@@H](CC)C(=O)[C@H](C)C[C@H]1CC=O
O1C(=O)[C@](O)(C)[C@H](C)/C=C/C[C@H](OC)[C@H](CC=O)CC(=O)[C@@H](C)[C@H](C)[C@@H](CC)[C@@H]1O
O1C(=O)[C@](O)(C)[C@@H](C)/C=C\[C@@H](C)[C@@H](C)[C@H](CC)[C@H](OC)C[C@H](CC=O)[C@H](O)CC1=O
O1C(=O)[C@](O)(C)[C@@H](C)/C=C\[C@@H](CC)[C@@H](OC)C(=O)[C@H](CC=O)[C@H](C)C[C@H](C)C[C@H]1O
O1C(=O)[C@@](O)(C)[C@H](C)/C=C/[C@H](OC)[C@H](C)C[C@@H](CC=O)CC(=O)[C@H](C)[C@@H](CC)[C@@H]1O
O1C(=O)[C@](O)(C)[C@H](CC)CC(=O)/C=C/C[C@@H](CC=O)[C@@H](C)[C@H](O)[C@@H](OC)[C@H](C)[C@H]1C
O1C(=O)[C@](O)(C)[C@H](CC)C[C@H](C)[C@H](C)/C=C/[C@H](C)[C@@H](O)C(=O)[C@H](CC=O)C[C@@H]1OC
O1C(=O)[C@](O)(C)[C@H](CC)C[C@@H](O)[C@@H](OC)[C@H](CC=O)[C@H](C)CC(=O)[C@@H](C)[C@H](C)/C=C/1
O1C(=O)[C@](O)(C)[C@@H](CC)CC[C@H](C)[C@@H](O)[C@@H](C)[C@H](C)[C@@H](OC)/C=C/C(=O)[C@@H]1CC=O
O1C(=O)[C@@](O)(C)[C@@H](CC)C[C@H](C)[C@H](OC)[C@@H](C)C[C@H](O)[C@@H](C)[C@H](CC=O)C(=O)/C=C/1
O1C(=O)[C@](O)(C)[C@@H](CC)C[C@H](CC=O)[C@@H](C)[C@H](C)CC(=O)[C@H](C)[C@@H](O)[C@@H](OC)/C=C/1
O1C(=O)[C@@](O)(C)[C@H](CC)C[C@@H](OC)[C@H](O)C/C=C/[C@@H](C)[C@@H](C)[C@H](CC=O)C(=O)[C@@H]1C
O1C(=O)[C@](O)(C)[C@H](CC)C(=O)C[C@H](C)/C=C/[C@H](O)[C@@H](CC=O)[C@H](C)[C@@H](C)C[C@@H]1OC
O1C(=O)[C@](O)(C)[C@H](CC)C(=O)[C@@H](C)[C@H](O)[C@@H](OC)[C@H](CC=O)CC[C@H](C)[C@@H](C)/C=C/1
O1C(=O)[C@](O)(C)[C@@H](CC)C(=O)[C@H](O)C[C@H](CC=O)[C@@H](C)[C@H](C)[C@@H](OC)/C=C/C[C@H]1C
O1C(=O)[C@@](O)(C)[C@@H](CC)C(=O)/C=C/[C@H](CC=O)[C@@H](C)[C@H](C)[C@H](O)C[C@@H](C)C[C@@H]1OC
O1C(=O)[C@@](O)(C)[C@@H](CC)[C@@H](C)C(=O)C[C@H](C)[C@H](CC=O)C[C@@H](C)[C@H](O)[C@@H](OC)/C=C/1
O1C(=O)[C@@](O)(C)[C@@H](CC)[C@H](C)[C@H](C)[C@@H](O)CC(=O)[C@H](C)[C@H](OC)/C=C\C[C@H]1CC=O
O1C(=O)[C@](O)(C)[C@@H](CC)[C@H](C)[C@@H](OC)CCC(=O)[C@@H](O)[C@@H](C)[C@@H](CC=O)[C@H](C)/C=C/1
O1C(=O)[C@](O)(C)[C@H](CC)[C@@H](C)C[C@@H](CC=O)/C=C/CC(=O)[C@H](C)[C@H](C)[C@@H](O)[C@@H]1OC
O1C(=O)[C@@](O)(C)[C@@H](CC)[C@@H](C)[C@H](C)C[C@H](O)/C=C/C(=O)[C@H](CC=O)[C@H](OC)C[C@H]1C
O1C(=O)[C@@](O)(C)[C@H](CC)[C@H](C)[C@H](CC=O)[C@H](C)[C@@H](C)[C@H](OC)[C@@H](O)CC(=O)C/C=C/1
O1C(=O)[C@@](O)(C)[C@H](CC)[C@H](C)/C=C/C[C@@H](C)[C@@H](O)CC(=O)[C@H](C)[C@@H](CC=O)[C@@H]1OC
O1C(=O)[C@](O)(C)[C@@H](CC)[C@H](C)C[C@H](CC=O)C(=O)[C@@H](O)[C@H](C)[C@@H](OC)/C=C/C[C@@H]1C
O1C(=O)[C@@](O)(C)[C@@H](CC)[C@@H](C)[C@@H](C)CC[C@H](CC=O)[C@@H](OC)[C@H](C)[C@@H](O)C(=O)/C=C\1
O1C(=O)[C@](O)(C)[C@@H](CC)[C@@H](C)[C@H](O)[C@@H](C)/C=C\C(=O)CC[C@H](C)[C@@H](CC=O)[C@H]1OC
O1C(=O)[C@@](O)(C)[C@@H](CC)[C@H](C)/C=C/[C@@H](OC)[C@@H](CC=O)CC(=O)[C@@H](C)[C@H](O)C[C@H]1C
O1C(=O)[C@](O)(C)[C@@H](CC)[C@H](CC=O)C(=O)[C@H](C)[C@@H](O)C[C@H](OC)[C@@H](C)[C@@H](C)C/C=C/1
O1C(=O)[C@@](O)(C)[C@H](CC)[C@@H](CC=O)[C@H](C)/C=C\[C@H](C)CCC(=O)[C@@H](C)[C@H](O)[C@@H]1OC
O1C(=O)[C@@](O)(C)[C@H](CC)[C@@H](CC=O)[C@H](OC)[C@@H](C)C/C=C/C(=O)[C@@H](C)[C@H](O)C[C@H]1C
O1C(=O)[C@@](O)(C)[C@H](CC)[C@@H](O)C/C=C/C[C@@H](CC=O)[C@@H](C)[C@H](C)[C@@H](C)C(=O)[C@H]1OC
O1C(=O)[C@](O)(C)[C@@H](CC)[C@H](O)[C@@H](C)C(=O)/C=C/[C@H](CC=O)CC[C@@H](C)[C@H](C)[C@H]1OC
O1C(=O)[C@@](O)(C)[C@H](CC)[C@H](O)[C@@H](C)[C@@H](OC)[C@H](CC=O)[C@@H](C)C[C@@H](C)/C=C\CC1=O
O1C(=O)[C@@](O)(C)[C@@H](CC)[C@@H](O)/C=C/C(=O)[C@@H](C)[C@H](C)[C@@H](CC=O)C[C@H](C)C[C@H]1OC
O1C(=O)[C@@](O)(C)[C@@H](CC)[C@@H](OC)C[C@@H](O)[C@@H](C)[C@@H](C)CC(=O)[C@H](C)[C@H](CC=O)/C=C\1
O1C(=O)[C@](O)(C)[C@H](CC)[C@@H](OC)[C@H](C)C(=O)[C@@H](C)C[C@H](C)[C@H](O)/C=C\C[C@@H]1CC=O
O1C(=O)[C@](O)(C)[C@H](CC)[C@H](OC)[C@H](CC=O)[C@H](O)CC[C@@H](C)[C@H](C)[C@@H](C)C(=O)/C=C\1
O1C(=O)[C@](O)(C)[C@H](CC)/C=C/C[C@@H](C)CC(=O)[C@@H](C)[C@@H](C)[C@H](CC=O)[C@H](O)[C@H]1OC
O1C(=O)[C@](O)(C)[C@H](CC)/C=C/C(=O)[C@H](CC=O)[C@@H](O)[C@H](OC)C[C@H](C)[C@H](C)C[C@@H]1C
O1C(=O)[C@](O)(C)[C@H](CC)/C=C\[C@H](C)C[C@H](CC=O)[C@@H](O)[C@H](C)C(=O)[C@H](C)C[C@H]1OC
O1C(=O)[C@](O)(C)[C@H](CC)/C=C/[C@@H](O)[C@@H](C)[C@@H](C)[C@@H](CC=O)CCC(=O)[C@H](C)[C@@H]1OC
O1C(=O)[C@@](O)(C)[C@H](CC=O)CC(=O)[C@H](C)[C@@H](C)[C@H](O)[C@H](C)[C@@H](OC)/C=C\C[C@@H]1CC
O1C(=O)[C@](O)(C)[C@H](CC=O)C[C@H](C)[C@@H](O)C(=O)[C@H](C)[C@@H](OC)[C@H](C)[C@@H](CC)C/C=C/1
O1C(=O)[C@@](O)(C)[C@@H](CC=O)C[C@@H](O)C(=O)C[C@H](C)[C@@H](C)[C@H](C)[C@@H](CC)[C@@H](OC)/C=C/1
O1C(=O)[C@](O)(C)[C@H](CC=O)C/C=C\[C@H](C)[C@@H](OC)C(=O)[C@H](C)[C@@H](CC)[C@H](O)C[C@H]1C
O1C(=O)[C@@](O)(C)[C@H](CC=O)C[C@H](C)C[C@@H](OC)C(=O)[C@@H](O)[C@H](C)[C@@H](CC)[C@H](C)/C=C/1
O1C(=O)[C@](O)(C)[C@@H](CC=O)C[C@@H](C)[C@@H](CC)[C@@H](O)CC(=O)[C@H](C)[C@@H](C)[C@H](OC)/C=C/1
O1C(=O)[C@](O)(C)[C@H](CC=O)C[C@H](OC)C[C@@H](C)/C=C/[C@@H](C)[C@@H](CC)[C@H](O)C(=O)[C@@H]1C
O1C(=O)[C@@](O)(C)[C@@H](CC=O)C(=O)C[C@H](CC)[C@@H](C)[C@H](OC)[C@H](O)[C@H](C)[C@@H](C)C/C=C/1
O1C(=O)[C@](O)(C)[C@@H](CC=O)C(=O)[C@@H](C)CC[C@@H](OC)[C@H](C)[C@@H](C)[C@@H](CC)[C@H](O)/C=C\1
O1C(=O)[C@](O)(C)[C@H](CC=O)C(=O)[C@@H](CC)[C@@H](C)/C=C\[C@H](C)C[C@@H](O)[C@H](OC)C[C@@H]1C
O1C(=O)[C@@](O)(C)[C@H](CC=O)C(=O)[C@H](OC)/C=C/[C@H](CC)[C@@H](C)[C@H](C)C[C@H](C)C[C@@H]1O
O1C(=O)[C@@](O)(C)[C@@H](CC=O)[C@H](C)C[C@@H](C)[C@H](O)[C@@H](C)CC(=O)[C@@H](CC)[C@H](OC)/C=C\1
O1C(=O)[C@@](O)(C)[C@@H](CC=O)[C@H](C)[C@H](C)/C=C/[C@@H](C)CC(=O)[C@@H](O)[C@H](OC)C[C@H]1CC
O1C(=O)[C@@](O)(C)[C@H](CC=O)[C@@H](C)[C@H](O)[C@@H](C)C(=O)C[C@@H](OC)[C@@H](C)[C@@H](CC)C/C=C/1
O1C(=O)[C@@](O)(C)[C@H](CC=O)[C@H](C)/C=C\[C@H](OC)CCC(=O)[C@H](C)[C@@H](C)[C@@H](CC)[C@@H]1O
O1C(=O)[C@@](O)(C)[C@@H](CC=O)[C@H](C)C(=O)[C@@H](C)/C=C\[C@H](OC)C[C@H](CC)[C@H](O)C[C@@H]1C
O1C(=O)[C@@](O)(C)[C@H](CC=O)[C@H](C)[C@H](C)[C@@H](OC)[C@@H](O)[C@H](CC)[C@@H](C)CC(=O)C/C=C/1
O1C(=O)[C@](O)(C)[C@H](CC=O)[C@H](C)[C@@H](OC)C(=O)[C@H](CC)[C@@H](O)CC[C@H](C)[C@H](C)/C=C/1
O1C(=O)[C@](O)(C)[C@@H](CC=O)[C@@H](C)C[C@H](OC)[C@@H](C)[C@H](CC)C(=O)[C@H](O)/C=C/C[C@@H]1C
O1C(=O)[C@@](O)(C)[C@@H](CC=O)[C@H](C)[C@H](C)C(=O)[C@H](C)[C@@H](CC)[C@@H](OC)C[C@H](O)C/C=C/1
O1C(=O)[C@@](O)(C)[C@@H](CC=O)[C@H](C)[C@@H](CC)[C@H](OC)C[C@H](C)CC(=O)[C@H](C)[C@@H](O)/C=C/1
O1C(=O)[C@@](O)(C)[C@H](CC=O)[C@H](C)/C=C/C(=O)C[C@@H](C)[C@@H](C)[C@@H](O)[C@H](OC)C[C@@H]1CC
O1C(=O)[C@](O)(C)[C@@H](CC=O)[C@@H](CC)C[C@@H](O)/C=C/C[C@@H](C)[C@H](C)[C@@H](C)C(=O)[C@@H]1OC
O1C(=O)[C@@](O)(C)[C@@H](CC=O)[C@H](CC)[C@H](C)C[C@@H](OC)CC(=O)[C@H](C)[C@H](C)[C@H](O)/C=C\1
O1C(=O)[C@](O)(C)[C@@H](CC=O)[C@H](CC)[C@@H](O)[C@H](C)[C@H](C)/C=C/C[C@H](C)[C@@H](OC)CC1=O
O1C(=O)[C@](O)(C)[C@H](CC=O)[C@H](O)CC(=O)[C@H](C)[C@@H](OC)[C@H](CC)[C@H](C)[C@H](C)C/C=C/1
O1C(=O)[C@](O)(C)[C@@H](CC=O)[C@H](O)C(=O)[C@H](CC)C[C@H](OC)C[C@@H](C)[C@@H](C)[C@H](C)/C=C/1
O1C(=O)[C@](O)(C)[C@H](CC=O)[C@H](O)[C@@H](C)CC[C@@H](CC)[C@H](C)[C@@H](OC)/C=C/C(=O)[C@H]1C
O1C(=O)[C@](O)(C)[C@H](CC=O)[C@H](O)[C@@H](OC)[C@@H](C)/C=C/C(=O)[C@H](C)C[C@H](C)C[C@H]1CC
O1C(=O)[C@@](O)(C)[C@@H](CC=O)[C@H](OC)CC[C@@H](O)[C@H](C)C(=O)[C@@H](C)[C@@H](C)[C@@H](CC)/C=C/1
O1C(=O)[C@](O)(C)[C@H](CC=O)[C@@H](OC)[C@H](C)[C@H](C)[C@H](CC)CC(=O)[C@H](O)/C=C\C[C@@H]1C
O1C(=O)[C@](O)(C)[C@H](CC=O)[C@@H](OC)[C@H](CC)C[C@@H](C)C[C@@H](O)[C@H](C)[C@@H](C)C(=O)/C=C\1
O1C(=O)[C@@](O)(C)[C@H](CC=O)[C@H](OC)/C=C/[C@H](C)C(=O)CC[C@@H](C)[C@H](C)[C@@H](CC)[C@H]1O
O1C(=O)[C@](O)(C)[C@H](CC=O)/C=C/C(=O)CC[C@@H](OC)[C@@H](C)[C@H](CC)[C@@H](O)[C@H](C)[C@H]1C
O1C(=O)[C@](O)(C)[C@H](CC=O)/C=C\[C@H](C)[C@@H](C)[C@H](OC)[C@H](CC)[C@@H](C)CC(=O)C[C@@H]1O
O1C(=O)[C@@](O)(C)[C@@H](CC=O)/C=C/[C@@H](CC)[C@H](OC)[C@@H](C)[C@@H](C)CCC(=O)[C@H](C)[C@@H]1O
O1C(=O)[C@](O)(C)[C@@H](O)CC[C@H](C)[C@@H](CC=O)[C@@H](CC)[C@H](C)[C@H](OC)/C=C/C(=O)[C@H]1C
O1C(=O)[C@@](O)(C)[C@@H](O)C[C@@H](C)/C=C\[C@H](C)[C@@H](C)[C@H](CC=O)C(=O)[C@H](CC)C[C@H]1OC
O1C(=O)[C@@](O)(C)[C@@H](O)C[C@@H](CC)[C@@H](C)[C@H](C)[C@@H](C)CC(=O)[C@H](CC=O)[C@@H](OC)/C=C/1
O1C(=O)[C@](O)(C)[C@@H](O)C[C@H](OC)/C=C\C(=O)[C@@H](C)[C@H](C)[C@@H](CC)[C@@H](CC=O)C[C@H]1C
O1C(=O)[C@](O)(C)[C@H](O)CC(=O)[C@@H](C)C[C@H](C)[C@H](OC)[C@@H](CC)[C@@H](CC=O)[C@@H](C)/C=C/1
O1C(=O)[C@](O)(C)[C@@H](O)C[C@H](C)[C@H](OC)/C=C/CC(=O)[C@@H](C)[C@H](C)[C@H](CC)[C@@H]1CC=O
O1C(=O)[C@](O)(C)[C@@H](O)C[C@@H](CC=O)[C@@H](C)[C@H](CC)/C=C/C(=O)[C@@H](C)[C@@H](OC)C[C@H]1C
O1C(=O)[C@](O)(C)[C@H](O)C/C=C\[C@H](CC=O)[C@@H](C)[C@H](CC)[C@@H](C)C(=O)[C@@H](C)C[C@H]1OC
O1C(=O)[C@](O)(C)[C@H](O)C(=O)[C@H](C)[C@H](C)[C@@H](C)[C@H](OC)CC[C@H](CC)[C@@H](CC=O)/C=C\1
O1C(=O)[C@@](O)(C)[C@H](O)C(=O)[C@@H](C)[C@H](OC)C[C@@H](CC)[C@H](C)[C@H](CC=O)/C=C/C[C@@H]1C
O1C(=O)[C@](O)(C)[C@@H](O)C(=O)[C@H](OC)[C@@H](C)C[C@@H](C)[C@@H](CC=O)[C@H](C)[C@H](CC)C/C=C/1
O1C(=O)[C@](O)(C)[C@H](O)[C@@H](C)C[C@H](CC=O)/C=C/[C@@H](C)CC(=O)[C@H](C)[C@@H](CC)[C@@H]1OC
O1C(=O)[C@](O)(C)[C@@H](O)[C@H](C)[C@H](C)C[C@H](OC)C(=O)[C@H](C)[C@H](CC=O)/C=C/C[C@@H]1CC
O1C(=O)[C@](O)(C)[C@H](O)[C@H](C)[C@@H](CC)[C@H](CC=O)[C@@H](C)C[C@H](OC)C(=O)[C@@H](C)C/C=C/1
O1C(=O)[C@@](O)(C)[C@H](O)[C@@H](C)/C=C/C[C@@H](C)CC(=O)[C@H](C)[C@@H](CC)[C@H](CC=O)[C@H]1OC
O1C(=O)[C@@](O)(C)[C@H](O)[C@@H](C)C[C@@H](CC=O)C(=O)/C=C\[C@H](C)[C@H](CC)[C@@H](OC)C[C@@H]1C
O1C(=O)[C@](O)(C)[C@H](O)[C@@H](C)[C@H](C)CC[C@H](OC)[C@H](CC=O)[C@@H](C)[C@H](CC)C(=O)/C=C/1
O1C(=O)[C@](O)(C)[C@H](O)[C@@H](C)[C@H](CC=O)[C@@H](C)/C=C/[C@@H](CC)CCC(=O)[C@@H](C)[C@@H]1OC
O1C(=O)[C@](O)(C)[C@H](O)[C@@H](C)CC[C@@H](OC)[C@@H](CC)[C@@H](C)[C@@H](CC=O)/C=C/C(=O)[C@@H]1C
O1C(=O)[C@@](O)(C)[C@H](O)[C@H](C)C(=O)[C@H](CC)[C@H](CC=O)[C@H](C)[C@@H](OC)C[C@H](C)C/C=C\1
O1C(=O)[C@](O)(C)[C@H](O)[C@@H](C)[C@@H](CC)C[C@@H](C)[C@H](C)CC(=O)[C@H](CC=O)[C@@H](OC)/C=C/1
O1C(=O)[C@](O)(C)[C@@H](O)[C@H](C)[C@@H](OC)[C@H](C)C(=O)C[C@@H](C)[C@@H](CC=O)/C=C/C[C@H]1CC
O1C(=O)[C@](O)(C)[C@H](O)[C@H](CC)CC[C@@H](C)C(=O)[C@H](OC)[C@@H](C)[C@@H](CC=O)[C@@H](C)/C=C\1
O1C(=O)[C@@](O)(C)[C@@H](O)[C@H](CC)[C@H](C)[C@@H](C)CCC(=O)[C@H](C)[C@@H](CC=O)[C@@H](OC)/C=C/1
O1C(=O)[C@@](O)(C)[C@@H](O)[C@@H](CC)[C@@H](C)/C=C/[C@@H](CC=O)[C@@H](OC)C[C@H](C)[C@@H](C)CC1=O
O1C(=O)[C@](O)(C)[C@@H](O)[C@@H](CC)/C=C/[C@H](C)[C@@H](C)[C@@H](CC=O)[C@@H](C)CC(=O)C[C@@H]1OC
O1C(=O)[C@](O)(C)[C@H](O)[C@H](CC=O)C/C=C\[C@H](C)[C@@H](CC)CC(=O)[C@H](C)[C@H](C)[C@@H]1OC
O1C(=O)[C@](O)(C)[C@H](O)[C@@H](CC=O)[C@@H](C)[C@H](C)C(=O)[C@@H](CC)C[C@H](OC)/C=C/C[C@H]1C
O1C(=O)[C@@](O)(C)[C@H](O)[C@@H](CC=O)[C@H](CC)/C=C/C[C@@H](C)[C@@H](C)C(=O)[C@H](C)C[C@@H]1OC
O1C(=O)[C@](O)(C)[C@@H](O)[C@H](OC)C[C@H](C)C[C@H](C)C(=O)[C@H](C)[C@@H](CC)[C@H](CC=O)/C=C\1
O1C(=O)[C@@](O)(C)[C@@H](O)[C@@H](OC)C(=O)[C@@H](CC=O)/C=C/C[C@@H](C)[C@H](C)[C@@H](CC)C[C@@H]1C
O1C(=O)[C@@](O)(C)[C@@H](O)[C@H](OC)[C@H](C)C(=O)[C@@H](CC=O)C[C@@H](CC)[C@@H](C)[C@H](C)C/C=C\1
O1C(=O)[C@](O)(C)[C@H](O)[C@@H](OC)[C@@H](CC=O)[C@H](CC)[C@@H](C)CCC(=O)[C@H](C)[C@H](C)/C=C/1
O1C(=O)[C@@](O)(C)[C@H](O)/C=C/C[C@H](C)[C@H](C)[C@@H](OC)C(=O)[C@H](CC)[C@@H](CC=O)C[C@@H]1C
O1C(=O)[C@](O)(C)[C@H](O)/C=C\[C@@H](C)[C@H](CC=O)C[C@@H](CC)[C@@H](C)C(=O)[C@@H](C)C[C@H]1OC
O1C(=O)[C@](O)(C)[C@@H](O)/C=C/[C@H](CC)C(=O)C[C@H](CC=O)C[C@H](C)[C@@H](C)[C@H](C)[C@H]1OC
O1C(=O)[C@@](O)(C)[C@@H](O)/C=C\[C@@H](OC)[C@H](C)[C@H](CC=O)[C@@H](C)C[C@H](C)[C@@H](CC)CC1=O
O1C(=O)[C@](O)(C)[C@@H](OC)C[C@H](C)C(=O)[C@@H](O)[C@@H](C)[C@@H](CC=O)[C@@H](C)[C@H](CC)C/C=C\1
O1C(=O)[C@@](O)(C)[C@@H](OC)C[C@@H](C)[C@@H](CC=O)[C@H](CC)[C@@H](C)CC(=O)[C@H](C)[C@H](O)/C=C/1
O1C(=O)[C@](O)(C)[C@@H](OC)C[C@@H](O)C(=O)[C@H](C)[C@@H](C)[C@H](C)[C@@H](CC=O)/C=C\C[C@@H]1CC
O1C(=O)[C@](O)(C)[C@@H](OC)CC[C@@H](CC=O)[C@@H](C)C(=O)[C@H](O)[C@@H](C)[C@H](CC)[C@H](C)/C=C\1
O1C(=O)[C@@](O)(C)[C@H](OC)C[C@@H](C)C(=O)[C@@H](C)C[C@H](C)[C@@H](CC)[C@@H](CC=O)[C@H](O)/C=C/1
O1C(=O)[C@@](O)(C)[C@@H](OC)C[C@@H](CC)[C@H](C)/C=C\[C@@H](O)C(=O)[C@@H](C)[C@@H](CC=O)C[C@H]1C
O1C(=O)[C@@](O)(C)[C@H](OC)C/C=C/C[C@@H](CC=O)[C@H](CC)[C@@H](C)[C@H](C)[C@H](C)C(=O)[C@@H]1O
O1C(=O)[C@](O)(C)[C@@H](OC)C(=O)C[C@@H](CC)[C@@H](CC=O)[C@H](O)C[C@H](C)[C@@H](C)[C@@H](C)/C=C/1
O1C(=O)[C@@](O)(C)[C@H](OC)C(=O)[C@H](C)C[C@@H](CC)[C@H](CC=O)[C@@H](C)[C@@H](O)/C=C\C[C@@H]1C
O1C(=O)[C@@](O)(C)[C@H](OC)C(=O)[C@H](CC=O)[C@H](C)[C@@H](C)[C@H](C)[C@H](O)C[C@H](CC)C/C=C/1
O1C(=O)[C@@](O)(C)[C@@H](OC)[C@H](C)CC[C@@H](C)[C@@H](CC)C(=O)[C@@H](C)[C@H](CC=O)[C@H](O)/C=C/1
O1C(=O)[C@](O)(C)[C@H](OC)[C@@H](C)C(=O)[C@@H](CC)C[C@H](C)[C@@H](C)[C@@H](O)/C=C/C[C@@H]1CC=O
O1C(=O)[C@](O)(C)[C@@H](OC)[C@H](C)[C@@H](C)/C=C/[C@@H](O)C[C@@H](CC)C(=O)[C@H](C)C[C@H]1CC=O
O1C(=O)[C@](O)(C)[C@@H](OC)[C@H](C)[C@@H](O)[C@@H](C)[C@H](CC=O)CCC(=O)[C@H](C)[C@@H](CC)/C=C\1
O1C(=O)[C@](O)(C)[C@@H](OC)[C@H](C)C/C=C/[C@@H](C)[C@H](O)C(=O)[C@@H](CC)[C@@H](CC=O)C[C@H]1C
O1C(=O)[C@@](O)(C)[C@H](OC)[C@@H](C)[C@H](C)[C@@H](C)C(=O)[C@@H](O)[C@@H](CC=O)C[C@@H](CC)C/C=C/1
O1C(=O)[C@](O)(C)[C@H](OC)[C@@H](C)[C@H](CC)/C=C/C[C@@H](CC=O)CC(=O)[C@H](C)[C@@H](C)[C@@H]1O
O1C(=O)[C@](O)(C)[C@H](OC)[C@@H](C)/C=C/[C@@H](C)C[C@H](CC)C(=O)[C@H](CC=O)[C@@H](O)C[C@H]1C
O1C(=O)[C@](O)(C)[C@H](OC)[C@@H](C)C[C@@H](O)/C=C/[C@@H](C)[C@@H](CC)C(=O)[C@H](C)C[C@H]1CC=O
O1C(=O)[C@@](O)(C)[C@H](OC)[C@H](C)[C@@H](C)C(=O)[C@H](O)[C@@H](C)CC[C@@H](CC)[C@@H](CC=O)/C=C/1
O1C(=O)[C@@](O)(C)[C@H](OC)[C@@H](C)[C@@H](CC=O)[C@H](O)[C@H](C)CC(=O)[C@H](CC)/C=C\C[C@H]1C
O1C(=O)[C@](O)(C)[C@@H](OC)[C@@H](CC)C[C@@H](C)[C@@H](C)C[C@H](O)[C@@H](C)[C@H](CC=O)C(=O)/C=C\1
O1C(=O)[C@](O)(C)[C@@H](OC)[C@@H](CC)C(=O)[C@@H](O)[C@H](C)CC[C@@H](C)[C@H](C)[C@H](CC=O)/C=C/1
O1C(=O)[C@](O)(C)[C@H](OC)[C@@H](CC)[C@H](C)C(=O)C/C=C\[C@@H](C)[C@H](CC=O)[C@H](O)C[C@@H]1C
O1C(=O)[C@@](O)(C)[C@@H](OC)[C@H](CC)[C@@H](O)[C@@H](C)/C=C/[C@@H](C)[C@H](C)CC(=O)C[C@@H]1CC=O
O1C(=O)[C@](O)(C)[C@@H](OC)[C@H](CC=O)CC(=O)[C@@H](O)[C@H](CC)C[C@@H](C)[C@H](C)[C@@H](C)/C=C/1
O1C(=O)[C@@](O)(C)[C@@H](OC)[C@H](CC=O)[C@@H](C)[C@H](CC)[C@H](C)[C@@H](C)C[C@@H](O)/C=C/CC1=O
O1C(=O)[C@](O)(C)[C@@H](OC)[C@H](CC=O)[C@H](CC)C[C@H](C)[C@@H](C)[C@H](O)C(=O)[C@H](C)C/C=C\1
O1C(=O)[C@@](O)(C)[C@H](OC)[C@H](CC=O)/C=C/[C@H](C)C(=O)[C@@H](C)CC[C@H](C)[C@H](CC)[C@@H]1O
O1C(=O)[C@@](O)(C)[C@H](OC)[C@@H](O)C(=O)C[C@@H](C)[C@H](C)[C@H](C)[C@@H](CC=O)/C=C\C[C@H]1CC
O1C(=O)[C@](O)(C)[C@H](OC)[C@H](O)[C@@H](C)[C@H](CC)CC[C@@H](CC=O)[C@@H](C)[C@H](C)C(=O)/C=C/1
O1C(=O)[C@@](O)(C)[C@@H](OC)[C@H](O)[C@H](CC=O)C/C=C/CC(=O)[C@@H](C)[C@H](C)[C@H](C)[C@H]1CC
O1C(=O)[C@](O)(C)[C@@H](OC)/C=C/C[C@@H](C)[C@H](CC)[C@@H](O)C(=O)[C@H](C)[C@H](CC=O)C[C@H]1C
O1C(=O)[C@](O)(C)[C@@H](OC)/C=C/[C@@H](C)C[C@H](C)[C@@H](CC=O)[C@H](CC)C(=O)[C@@H](C)C[C@H]1O
O1C(=O)[C@](O)(C)[C@@H](OC)/C=C/[C@H](C)[C@H](C)C(=O)[C@H](CC=O)CC[C@@H](C)[C@@H](CC)[C@@H]1O
O1C(=O)[C@@](O)(C)[C@H](OC)/C=C/[C@@H](O)CC(=O)[C@H](C)[C@@H](C)[C@@H](CC)[C@H](CC=O)C[C@@H]1C
O1C(=O)[C@@](O)(C)/C=C/CC(=O)[C@@H](CC)C[C@H](C)[C@@H](O)[C@@H](C)[C@H](CC=O)[C@H](C)[C@H]1OC
O1C(=O)[C@](O)(C)/C=C\C[C@H](C)[C@H](OC)[C@H](O)[C@H](C)CC(=O)[C@H](C)[C@@H](CC)[C@@H]1CC=O
O1C(=O)[C@](O)(C)/C=C/C[C@@H](CC=O)[C@H](C)[C@H](O)C(=O)[C@@H](C)[C@H](CC)[C@H](OC)C[C@@H]1C
O1C(=O)[C@](O)(C)/C=C/C[C@@H](OC)[C@@H](O)[C@@H](C)C[C@H](CC)[C@H](C)[C@@H](C)C(=O)[C@H]1CC=O
O1C(=O)[C@@](O)(C)/C=C/C[C@H](C)[C@H](C)[C@H](CC)CC(=O)[C@H](C)[C@H](CC=O)[C@@H](O)[C@H]1OC
O1C(=O)[C@@](O)(C)/C=C/C[C@H](C)[C@H](OC)C(=O)[C@H](O)[C@@H](C)[C@@H](CC)[C@H](CC=O)C[C@H]1C
O1C(=O)[C@@](O)(C)/C=C/C[C@H](O)[C@H](C)C[C@H](CC=O)[C@@H](CC)[C@@H](C)[C@H](C)C(=O)[C@H]1OC
O1C(=O)[C@@](O)(C)/C=C\C(=O)C[C@H](O)[C@@H](OC)[C@H](CC)C[C@H](C)[C@H](C)[C@@H](C)[C@H]1CC=O
O1C(=O)[C@](O)(C)/C=C/C(=O)[C@@H](C)[C@H](C)[C@@H](O)[C@H](CC)C[C@H](CC=O)[C@H](OC)C[C@@H]1C
O1C(=O)[C@@](O)(C)/C=C/C(=O)[C@H](CC)[C@@H](O)[C@@H](C)[C@H](C)[C@@H](CC=O)C[C@H](C)C[C@H]1OC
O1C(=O)[C@](O)(C)/C=C\C(=O)[C@@H](OC)[C@H](C)[C@H](C)[C@@H](C)CC[C@H](CC)[C@@H](CC=O)[C@@H]1O
O1C(=O)[C@](O)(C)/C=C/[C@@H](C)C[C@@H](O)[C@@H](C)C(=O)[C@@H](C)[C@H](CC=O)[C@H](OC)C[C@@H]1CC
O1C(=O)[C@](O)(C)/C=C/[C@H](C)[C@H](C)C(=O)CC[C@H](O)[C@@H](CC)[C@H](CC=O)[C@@H](C)[C@@H]1OC
O1C(=O)[C@@](O)(C)/C=C/[C@H](C)[C@@H](CC=O)[C@@H](O)CCC(=O)[C@H](C)[C@@H](C)[C@H](CC)[C@@H]1OC
O1C(=O)[C@@](O)(C)/C=C\[C@@H](C)CC(=O)[C@H](O)[C@@H](OC)[C@H](C)[C@@H](CC)[C@H](CC=O)C[C@H]1C
O1C(=O)[C@@](O)(C)/C=C/[C@H](C)C(=O)[C@@H](CC=O)[C@@H](CC)[C@@H](O)[C@@H](C)C[C@H](C)C[C@@H]1OC
O1C(=O)[C@](O)(C)/C=C\[C@H](C)[C@@H](CC)C[C@@H](C)[C@@H](O)CC(=O)[C@H](C)[C@@H](CC=O)[C@@H]1OC
O1C(=O)[C@](O)(C)/C=C/[C@@H](C)[C@H](O)[C@@H](CC)C(=O)[C@H](C)C[C@H](CC=O)[C@H](OC)C[C@@H]1C
O1C(=O)[C@](O)(C)/C=C/[C@@H](C)CC(=O)[C@H](C)[C@H](CC)[C@@H](O)[C@@H](C)[C@H](CC=O)C[C@@H]1OC
O1C(=O)[C@](O)(C)/C=C/[C@H](C)[C@H](C)[C@H](CC=O)C[C@H](C)CC(=O)[C@H](CC)[C@@H](O)[C@H]1OC
O1C(=O)[C@@](O)(C)/C=C/[C@H](C)[C@@H](CC=O)C[C@@H](OC)C(=O)[C@@H](C)[C@H](CC)[C@H](O)C[C@@H]1C
O1C(=O)[C@@](O)(C)/C=C\[C@H](C)[C@@H](OC)[C@H](C)[C@@H](CC=O)C[C@H](CC)C(=O)[C@@H](C)C[C@H]1O
O1C(=O)[C@](O)(C)/C=C/[C@@H](CC)C(=O)C[C@@H](CC=O)C[C@H](C)[C@H](C)[C@@H](C)[C@H](O)[C@H]1OC
O1C(=O)[C@](O)(C)/C=C/[C@H](CC)[C@@H](C)[C@H](C)C(=O)[C@H](OC)C[C@H](CC=O)[C@@H](O)C[C@@H]1C
O1C(=O)[C@@](O)(C)/C=C/[C@@H](CC)[C@@H](O)CC(=O)[C@H](CC=O)[C@@H](C)[C@@H](C)[C@H](C)C[C@H]1OC
O1C(=O)[C@@](O)(C)/C=C/[C@H](CC=O)C[C@@H](C)C[C@H](O)C(=O)[C@@H](C)[C@H](C)[C@@H](CC)[C@@H]1OC
O1C(=O)[C@](O)(C)/C=C/[C@H](CC=O)C(=O)[C@H](OC)[C@@H](O)[C@@H](C)C[C@@H](C)[C@@H](CC)C[C@H]1C
O1C(=O)[C@@](O)(C)/C=C\[C@@H](CC=O)[C@H](C)[C@H](C)[C@@H](O)C(=O)[C@H](CC)C[C@H](C)C[C@@H]1OC
O1C(=O)[C@@](O)(C)/C=C/[C@@H](CC=O)[C@@H](O)[C@H](OC)[C@H](C)C(=O)CC[C@H](C)[C@H](C)[C@H]1CC
O1C(=O)[C@@](O)(C)/C=C/[C@@H](O)C[C@@H](C)[C@H](C)C(=O)[C@H](C)[C@@H](CC=O)[C@H](OC)C[C@H]1CC
O1C(=O)[C@@](O)(C)/C=C/[C@H](O)[C@H](C)[C@H](OC)C(=O)C[C@H](CC)[C@H](C)[C@@H](C)C[C@@H]1CC=O
O1C(=O)[C@](O)(C)/C=C/[C@H](O)[C@H](CC)[C@H](C)CCC(=O)[C@@H](C)[C@@H](C)[C@@H](CC=O)[C@H]1OC
O1C(=O)[C@](O)(C)/C=C/[C@@H](O)[C@@H](OC)[C@H](CC)[C@H](CC=O)[C@H](C)C[C@H](C)[C@H](C)CC1=O
O1C(=O)[C@@](O)(C)/C=C/[C@@H](OC)C(=O)[C@@H](C)[C@H](CC=O)[C@H](CC)[C@@H](C)C[C@H](C)C[C@@H]1O
O1C(=O)[C@@](O)(C)/C=C/[C@@H](OC)[C@@H](C)[C@H](CC=O)[C@@H](C)[C@H](CC)CCC(=O)[C@@H](C)[C@H]1O
O1C(=O)[C@](O)(C)/C=C/[C@@H](OC)[C@@H](CC=O)C(=O)[C@H](C)[C@@H](C)C[C@@H](CC)[C@@H](O)C[C@H]1C
O1C(=O)[C@@H](OC)CCC(=O)[C@@](O)(C)[C@H](C)[C@H](CC)[C@H](O)[C@@H](C)[C@H](CC=O)[C@H](C)/C=C/1
O1C(=O)[C@@H](OC)CC[C@H](C)[C@@H](C)[C@@H](C)[C@H](CC=O)C(=O)[C@H](CC)[C@@H](O)[C@](O)(C)/C=C\1
O1C(=O)[C@H](OC)CC[C@H](CC=O)[C@@](O)(C)C(=O)[C@H](C)[C@@H](C)[C@@H](O)/C=C\[C@@H](C)[C@H]1CC
O1C(=O)[C@H](OC)CC/C=C/[C@H](C)[C@@](O)(C)C(=O)[C@H](CC=O)[C@@H](C)[C@H](CC)[C@@H](C)[C@@H]1O
O1C(=O)[C@@H](OC)CC(=O)[C@@H](C)[C@@H](O)[C@](O)(C)C[C@@H](C)[C@@H](C)[C@H](CC)[C@@H](CC=O)/C=C/1
O1C(=O)[C@@H](OC)CC(=O)[C@H](CC)[C@@H](C)[C@@H](CC=O)/C=C/[C@@H](C)[C@@H](O)[C@](O)(C)C[C@@H]1C
O1C(=O)[C@H](OC)CC(=O)[C@@H](O)[C@@H](CC=O)[C@H](C)[C@](O)(C)[C@H](CC)[C@@H](C)[C@H](C)C/C=C/1
O1C(=O)[C@H](OC)C[C@H](C)C[C@@H](C)[C@H](C)[C@](O)(C)C(=O)[C@H](CC)[C@H](CC=O)[C@@H](O)/C=C\1
O1C(=O)[C@H](OC)C[C@@H](C)[C@H](C)[C@H](O)C[C@H](CC=O)[C@@H](C)[C@@](O)(C)/C=C/C(=O)[C@@H]1CC
O1C(=O)[C@H](OC)C[C@H](C)[C@H](CC=O)C/C=C\[C@H](C)[C@@H](O)[C@H](C)[C@@H](CC)C(=O)[C@@]1(O)C
O1C(=O)[C@@H](OC)C[C@H](C)[C@](O)(C)[C@@H](CC)[C@H](O)[C@H](C)CC(=O)[C@H](C)[C@H](CC=O)/C=C/1
O1C(=O)[C@H](OC)C[C@@H](C)C(=O)C[C@@H](O)[C@H](C)[C@@H](CC)[C@](O)(C)/C=C\[C@H](C)[C@H]1CC=O
O1C(=O)[C@H](OC)C[C@@H](C)[C@H](C)[C@H](CC=O)[C@H](CC)C[C@](O)(C)[C@H](C)[C@@H](O)C(=O)/C=C\1
O1C(=O)[C@@H](OC)C[C@@H](C)[C@H](O)C[C@H](C)C(=O)[C@@H](C)[C@H](CC)[C@@H](CC=O)[C@](O)(C)/C=C\1
O1C(=O)[C@H](OC)C[C@@H](C)/C=C\[C@H](CC)C[C@](O)(C)[C@H](C)[C@H](CC=O)[C@@H](O)C(=O)[C@@H]1C
O1C(=O)[C@@H](OC)C[C@@H](C)C(=O)/C=C/[C@](O)(C)[C@H](CC=O)[C@H](CC)[C@@H](C)[C@@H](C)C[C@@H]1O
O1C(=O)[C@H](OC)C[C@@H](C)[C@H](CC)[C@@H](C)[C@@](O)(C)[C@@H](O)CC(=O)[C@@H](C)[C@H](CC=O)/C=C/1
O1C(=O)[C@@H](OC)C[C@@H](C)[C@H](O)/C=C/[C@@H](CC)[C@H](C)C(=O)[C@H](CC=O)[C@](O)(C)C[C@H]1C
O1C(=O)[C@@H](OC)C[C@@H](CC)C[C@H](C)[C@@H](CC=O)[C@@H](C)[C@@](O)(C)[C@H](C)[C@H](O)C(=O)/C=C/1
O1C(=O)[C@@H](OC)C[C@@H](CC)[C@H](C)/C=C/[C@H](C)[C@@H](C)CC(=O)[C@@H](CC=O)[C@H](O)[C@]1(O)C
O1C(=O)[C@@H](OC)C[C@@H](CC)[C@@H](CC=O)[C@H](C)C(=O)[C@H](C)[C@@H](C)[C@@](O)(C)/C=C/C[C@H]1O
O1C(=O)[C@@H](OC)C[C@@H](CC)[C@](O)(C)/C=C/CC(=O)[C@H](CC=O)[C@@H](C)[C@@H](C)[C@H](C)[C@H]1O
O1C(=O)[C@H](OC)C[C@@H](CC=O)C(=O)[C@H](C)/C=C/C[C@@H](C)[C@@H](C)[C@H](CC)[C@@H](O)[C@]1(O)C
O1C(=O)[C@H](OC)C[C@H](CC=O)[C@H](C)[C@@](O)(C)[C@H](CC)/C=C/C(=O)[C@@H](C)[C@H](O)C[C@@H]1C
O1C(=O)[C@@H](OC)C[C@@H](CC=O)[C@H](O)[C@H](C)[C@@H](C)[C@](O)(C)[C@H](CC)C(=O)[C@H](C)C/C=C\1
O1C(=O)[C@@H](OC)C[C@@H](CC=O)/C=C/[C@@H](O)[C@H](C)[C@@H](CC)CC(=O)[C@H](C)[C@H](C)[C@@]1(O)C
O1C(=O)[C@H](OC)C[C@@H](O)[C@H](C)[C@@H](C)C(=O)[C@@H](CC=O)[C@H](C)[C@@](O)(C)/C=C/C[C@H]1CC
O1C(=O)[C@@H](OC)C[C@@H](O)[C@H](C)[C@@](O)(C)C[C@@H](C)[C@@H](CC=O)[C@H](C)[C@@H](CC)C(=O)/C=C/1
O1C(=O)[C@H](OC)C[C@H](O)[C@@](O)(C)C(=O)/C=C/[C@@H](C)C[C@@H](C)[C@H](C)[C@H](CC)[C@H]1CC=O
O1C(=O)[C@@H](OC)C[C@@](O)(C)C[C@@H](CC=O)[C@@H](O)[C@@H](C)[C@H](C)[C@@H](CC)/C=C/C(=O)[C@H]1C
O1C(=O)[C@@H](OC)C[C@](O)(C)[C@@H](C)C(=O)[C@@H](CC=O)C[C@H](O)[C@H](C)[C@@H](CC)[C@@H](C)/C=C/1
O1C(=O)[C@H](OC)C[C@](O)(C)[C@@H](CC)[C@H](CC=O)[C@H](C)CC(=O)[C@@H](C)[C@H](C)[C@@H](O)/C=C/1
O1C(=O)[C@H](OC)C[C@@](O)(C)/C=C\C(=O)[C@H](C)[C@H](O)[C@H](C)[C@@H](CC)[C@@H](CC=O)C[C@@H]1C
O1C(=O)[C@H](OC)C/C=C/C(=O)[C@@H](CC=O)C[C@@H](O)[C@H](CC)[C@H](C)[C@@H](C)[C@@H](C)[C@]1(O)C
O1C(=O)[C@H](OC)C/C=C\[C@H](C)C[C@@](O)(C)[C@@H](CC=O)C(=O)[C@H](C)[C@@H](C)[C@H](CC)[C@@H]1O
O1C(=O)[C@H](OC)C/C=C\[C@@H](CC=O)[C@H](C)[C@@H](O)[C@H](C)C(=O)[C@@H](CC)[C@](O)(C)C[C@H]1C
O1C(=O)[C@H](OC)CCC(=O)[C@H](C)[C@@H](O)[C@H](CC)[C@@](O)(C)[C@@H](C)[C@H](CC=O)[C@@H](C)/C=C/1
O1C(=O)[C@@H](OC)CC[C@@H](C)[C@@H](CC=O)[C@H](CC)[C@@H](C)C(=O)[C@@H](C)[C@H](O)[C@](O)(C)/C=C/1
O1C(=O)[C@@H](OC)CC[C@H](CC=O)C(=O)[C@@H](C)[C@@H](C)[C@H](CC)[C@](O)(C)/C=C/[C@@H](C)[C@H]1O
O1C(=O)[C@H](OC)CC[C@](O)(C)[C@H](CC)[C@@H](C)C(=O)[C@@H](O)[C@@H](C)[C@H](CC=O)[C@H](C)/C=C/1
O1C(=O)[C@H](OC)CC(=O)[C@@H](C)C[C@@H](C)[C@@H](C)[C@@H](CC)[C@@H](CC=O)[C@H](O)[C@](O)(C)/C=C/1
O1C(=O)[C@@H](OC)CC(=O)[C@H](C)[C@@H](CC)[C@@](O)(C)/C=C/[C@@H](C)[C@H](CC=O)[C@H](O)C[C@@H]1C
O1C(=O)[C@H](OC)CC(=O)[C@H](CC=O)/C=C/[C@H](CC)[C@@H](O)[C@H](C)[C@@H](C)[C@@H](C)C[C@@]1(O)C
O1C(=O)[C@H](OC)CC(=O)/C=C/[C@H](C)[C@H](CC)[C@H](O)C[C@H](C)[C@@H](C)[C@@H](CC=O)[C@@]1(O)C
O1C(=O)[C@@H](OC)C[C@H](C)C(=O)/C=C/[C@@H](C)[C@@H](CC=O)[C@@H](C)[C@H](O)[C@@](O)(C)C[C@H]1CC
O1C(=O)[C@H](OC)C[C@@H](C)[C@H](CC)[C@@H](C)C(=O)[C@H](CC=O)[C@@](O)(C)[C@H](C)[C@@H](O)C/C=C/1
O1C(=O)[C@@H](OC)C[C@H](C)[C@@H](O)/C=C\C[C@H](C)C(=O)[C@H](C)[C@H](CC)[C@H](CC=O)[C@]1(O)C
O1C(=O)[C@@H](OC)C[C@@H](C)C[C@H](C)/C=C/[C@@H](C)[C@H](CC)[C@@H](O)[C@](O)(C)C(=O)[C@H]1CC=O
O1C(=O)[C@@H](OC)C[C@H](C)[C@H](C)[C@](O)(C)[C@H](O)C[C@@H](CC=O)[C@H](C)[C@H](CC)C(=O)/C=C/1
O1C(=O)[C@H](OC)C[C@H](C)[C@@H](CC=O)[C@H](C)[C@@H](O)CC(=O)[C@H](C)[C@H](CC)[C@@](O)(C)/C=C\1
O1C(=O)[C@@H](OC)C[C@H](C)[C@](O)(C)[C@@H](O)[C@H](C)/C=C/C(=O)[C@@H](CC)[C@H](CC=O)C[C@@H]1C
O1C(=O)[C@H](OC)C[C@@H](C)C(=O)[C@H](C)[C@@H](C)[C@](O)(C)[C@@H](O)[C@@H](CC)[C@H](CC=O)C/C=C/1
O1C(=O)[C@@H](OC)C[C@@H](C)[C@H](C)[C@@](O)(C)C[C@H](O)C(=O)[C@H](C)[C@@H](CC)[C@H](CC=O)/C=C/1
O1C(=O)[C@H](OC)C[C@H](C)[C@H](O)C(=O)/C=C/[C@@H](CC)[C@H](C)[C@@H](CC=O)[C@@](O)(C)C[C@@H]1C
O1C(=O)[C@H](OC)C[C@@H](C)/C=C/[C@@H](CC=O)[C@H](O)[C@@H](C)[C@H](CC)C(=O)[C@H](C)C[C@]1(O)C
O1C(=O)[C@@H](OC)C[C@@H](CC)[C@@H](C)C(=O)[C@H](O)[C@@H](C)C[C@@H](C)[C@@H](CC=O)[C@@](O)(C)/C=C/1
O1C(=O)[C@@H](OC)C[C@@H](CC)[C@@H](C)[C@@H](O)[C@H](C)C(=O)[C@@H](C)[C@@](O)(C)/C=C/C[C@H]1CC=O
O1C(=O)[C@H](OC)C[C@@H](CC)[C@](O)(C)C(=O)[C@@H](C)C[C@H](O)[C@@H](C)[C@@H](CC=O)[C@@H](C)/C=C/1
O1C(=O)[C@@H](OC)C[C@@H](CC=O)C[C@@H](O)[C@H](C)C(=O)[C@@H](C)[C@H](C)[C@H](CC)[C@](O)(C)/C=C/1
O1C(=O)[C@@H](OC)C[C@@H](CC=O)[C@H](C)C/C=C/[C@@](O)(C)[C@@H](C)[C@H](CC)[C@@H](O)C(=O)[C@@H]1C
O1C(=O)[C@H](OC)C[C@H](CC=O)[C@@H](CC)[C@@H](C)[C@](O)(C)[C@H](O)[C@@H](C)C(=O)[C@@H](C)C/C=C/1
O1C(=O)[C@H](OC)C[C@H](CC=O)/C=C\C[C@H](CC)[C@@H](O)C(=O)[C@H](C)[C@@H](C)[C@@H](C)[C@]1(O)C
O1C(=O)[C@@H](OC)C[C@H](O)C(=O)[C@H](CC)[C@@H](C)[C@H](CC=O)[C@H](C)[C@](O)(C)/C=C/C[C@@H]1C
O1C(=O)[C@H](OC)C[C@@H](O)[C@@H](C)C[C@@H](C)[C@@H](CC)[C@@](O)(C)[C@@H](C)[C@H](CC=O)C(=O)/C=C/1
O1C(=O)[C@@H](OC)C[C@H](O)[C@@H](CC=O)[C@@H](C)C(=O)[C@@H](C)C[C@H](C)[C@@H](CC)[C@@](O)(C)/C=C/1
O1C(=O)[C@H](OC)C[C@@](O)(C)CC(=O)[C@H](C)[C@H](C)[C@@H](CC)[C@@H](O)/C=C/[C@H](C)[C@H]1CC=O
O1C(=O)[C@H](OC)C[C@@](O)(C)[C@@H](C)[C@@H](C)/C=C/C[C@H](CC=O)[C@H](C)[C@H](CC)C(=O)[C@@H]1O
O1C(=O)[C@H](OC)C[C@@](O)(C)[C@@H](C)/C=C/[C@@H](CC=O)CC(=O)[C@H](C)[C@@H](C)[C@@H](CC)[C@H]1O
O1C(=O)[C@H](OC)C[C@@](O)(C)[C@@H](O)[C@H](C)[C@@H](C)/C=C/C(=O)[C@H](CC)[C@H](CC=O)C[C@H]1C
O1C(=O)[C@@H](OC)C/C=C\C[C@@](O)(C)[C@H](C)[C@H](CC=O)[C@H](CC)[C@H](C)[C@H](C)C(=O)[C@@H]1O
O1C(=O)[C@H](OC)C/C=C\[C@@H](C)[C@H](C)C(=O)[C@H](O)C[C@H](C)[C@H](CC)[C@@H](CC=O)[C@]1(O)C
O1C(=O)[C@@H](OC)C/C=C/[C@H](CC)[C@@](O)(C)C[C@H](C)[C@@H](C)[C@H](CC=O)[C@H](O)C(=O)[C@@H]1C
O1C(=O)[C@@H](OC)C/C=C/[C@](O)(C)[C@@H](C)[C@@H](O)[C@H](C)[C@@H](CC)C(=O)[C@@H](C)C[C@H]1CC=O
O1C(=O)[C@@H](OC)C(=O)C[C@@H](C)[C@](O)(C)[C@@H](O)[C@H](C)C[C@H](C)[C@H](CC)[C@H](CC=O)/C=C/1
O1C(=O)[C@H](OC)C(=O)C[C@H](CC)[C@@H](C)[C@H](O)[C@@H](C)[C@H](C)[C@](O)(C)/C=C/C[C@H]1CC=O
O1C(=O)[C@@H](OC)C(=O)C[C@@H](O)[C@@](O)(C)[C@@H](C)C[C@H](CC=O)[C@H](C)[C@@H](CC)[C@H](C)/C=C/1
O1C(=O)[C@@H](OC)C(=O)CC[C@H](C)[C@H](CC)[C@H](C)[C@@H](C)[C@@H](CC=O)[C@H](O)[C@@](O)(C)/C=C/1
O1C(=O)[C@@H](OC)C(=O)C[C@@H](C)[C@](O)(C)C/C=C/[C@@H](C)[C@H](CC=O)[C@H](O)[C@H](C)[C@H]1CC
O1C(=O)[C@@H](OC)C(=O)C[C@H](CC=O)[C@H](C)/C=C/[C@@H](O)[C@@H](CC)[C@@H](C)[C@H](C)C[C@@]1(O)C
O1C(=O)[C@@H](OC)C(=O)C[C@@](O)(C)[C@@H](CC=O)[C@H](O)[C@H](CC)C[C@H](C)[C@H](C)[C@H](C)/C=C/1
O1C(=O)[C@@H](OC)C(=O)[C@H](C)C[C@@H](C)[C@@H](O)[C@@H](CC=O)[C@@H](C)[C@@](O)(C)/C=C\C[C@H]1CC
O1C(=O)[C@H](OC)C(=O)[C@H](C)[C@@H](C)[C@H](O)[C@@H](CC)[C@H](C)[C@@](O)(C)C[C@H](CC=O)C/C=C\1
O1C(=O)[C@H](OC)C(=O)[C@H](C)[C@@H](O)C[C@H](C)[C@@H](CC)C[C@H](C)[C@H](CC=O)[C@@](O)(C)/C=C\1
O1C(=O)[C@@H](OC)C(=O)[C@@H](C)/C=C\[C@H](CC=O)C[C@@H](C)[C@@H](C)[C@@H](O)[C@](O)(C)C[C@H]1CC
O1C(=O)[C@H](OC)C(=O)[C@@H](C)[C@H](C)CC[C@H](C)[C@](O)(C)[C@H](CC=O)[C@@H](O)[C@@H](CC)/C=C\1
O1C(=O)[C@@H](OC)C(=O)[C@H](C)[C@H](CC)[C@@H](CC=O)/C=C/CC[C@@H](C)[C@@H](C)[C@H](O)[C@@]1(O)C
O1C(=O)[C@H](OC)C(=O)[C@H](C)[C@@](O)(C)C[C@H](CC=O)/C=C/[C@H](C)[C@H](CC)[C@@H](O)C[C@@H]1C
O1C(=O)[C@@H](OC)C(=O)[C@H](C)C[C@H](CC=O)[C@@H](CC)[C@](O)(C)[C@H](O)[C@@H](C)[C@@H](C)C/C=C/1
O1C(=O)[C@@H](OC)C(=O)[C@H](C)[C@@H](C)C[C@@H](CC)[C@](O)(C)C[C@@H](C)[C@H](CC=O)[C@@H](O)/C=C\1
O1C(=O)[C@@H](OC)C(=O)[C@@H](C)[C@@H](CC=O)[C@H](CC)C[C@H](O)[C@H](C)[C@](O)(C)/C=C\C[C@H]1C
O1C(=O)[C@@H](OC)C(=O)[C@H](C)/C=C/CC[C@H](CC)[C@H](O)[C@@H](C)[C@H](CC=O)[C@H](C)[C@@]1(O)C
O1C(=O)[C@H](OC)C(=O)[C@H](CC)C[C@H](C)/C=C/[C@H](C)C[C@H](C)[C@H](CC=O)[C@@H](O)[C@@]1(O)C
O1C(=O)[C@H](OC)C(=O)[C@H](CC)[C@@H](C)/C=C/[C@H](O)C[C@@H](C)[C@@H](CC=O)[C@](O)(C)C[C@@H]1C
O1C(=O)[C@@H](OC)C(=O)[C@H](CC)[C@@H](O)[C@H](C)[C@H](CC=O)C[C@@](O)(C)[C@@H](C)[C@@H](C)C/C=C/1
O1C(=O)[C@@H](OC)C(=O)[C@H](CC)/C=C/[C@](O)(C)[C@H](C)CC[C@@H](C)[C@@H](C)[C@@H](CC=O)[C@H]1O
O1C(=O)[C@H](OC)C(=O)[C@@H](CC=O)[C@H](C)[C@@H](C)C/C=C/[C@@H](C)[C@H](O)[C@](O)(C)C[C@@H]1CC
O1C(=O)[C@@H](OC)C(=O)[C@@H](CC=O)[C@H](C)/C=C/C[C@@H](O)[C@H](CC)[C@@H](C)[C@H](C)C[C@@]1(O)C
O1C(=O)[C@H](OC)C(=O)[C@H](CC=O)[C@@](O)(C)[C@@H](C)/C=C/[C@@H](CC)CC[C@H](C)[C@@H](C)[C@@H]1O
O1C(=O)[C@H](OC)C(=O)[C@H](O)C[C@@](O)(C)[C@@H](CC=O)[C@@H](C)[C@H](C)[C@@H](CC)/C=C\C[C@H]1C
O1C(=O)[C@@H](OC)C(=O)[C@@H](O)[C@H](C)[C@@H](C)[C@H](CC=O)[C@H](C)[C@@](O)(C)C[C@@H](CC)C/C=C/1
O1C(=O)[C@@H](OC)C(=O)[C@H](O)[C@@H](CC)[C@](O)(C)[C@H](C)[C@@H](C)CC[C@@H](C)[C@@H](CC=O)/C=C/1
O1C(=O)[C@@H](OC)C(=O)[C@@H](O)/C=C/[C@@H](C)[C@H](C)C[C@@H](C)[C@@H](CC=O)[C@](O)(C)C[C@@H]1CC
O1C(=O)[C@H](OC)C(=O)[C@](O)(C)C[C@@H](O)[C@H](C)C[C@H](CC=O)[C@H](C)[C@@H](CC)[C@@H](C)/C=C\1
O1C(=O)[C@@H](OC)C(=O)[C@@](O)(C)[C@@H](C)[C@H](C)CC[C@H](C)[C@H](CC)[C@@H](CC=O)[C@H](O)/C=C/1
O1C(=O)[C@H](OC)C(=O)[C@](O)(C)[C@H](CC=O)[C@@H](CC)[C@H](O)/C=C\C[C@H](C)[C@@H](C)C[C@@H]1C
O1C(=O)[C@H](OC)C(=O)/C=C/C[C@H](C)[C@@H](CC=O)[C@H](O)[C@@H](CC)[C@@H](C)[C@H](C)C[C@@]1(O)C
O1C(=O)[C@H](OC)C(=O)/C=C/[C@@H](C)[C@H](CC=O)[C@@H](C)[C@H](O)CC[C@H](C)[C@@H](CC)[C@@]1(O)C
O1C(=O)[C@@H](OC)C(=O)/C=C\[C@@H](CC)C[C@H](C)[C@@H](CC=O)[C@@H](C)[C@H](O)[C@@](O)(C)C[C@H]1C
O1C(=O)[C@H](OC)C(=O)/C=C/[C@H](O)[C@H](CC)C[C@@H](C)[C@@H](CC=O)[C@H](C)[C@@H](C)C[C@@]1(O)C
O1C(=O)[C@H](OC)[C@@H](C)CC(=O)[C@@H](C)C[C@H](CC=O)[C@H](C)[C@@H](CC)[C@H](O)[C@](O)(C)/C=C/1
O1C(=O)[C@@H](OC)[C@@H](C)C[C@H](C)[C@H](CC=O)/C=C/C(=O)[C@@H](C)[C@H](O)[C@](O)(C)C[C@H]1CC
O1C(=O)[C@H](OC)[C@@H](C)C[C@H](O)C[C@@](O)(C)C(=O)[C@@H](CC=O)[C@H](C)[C@@H](CC)[C@@H](C)/C=C/1
O1C(=O)[C@@H](OC)[C@H](C)C/C=C/[C@@H](CC)[C@@H](CC=O)CC(=O)[C@H](C)[C@H](C)[C@H](O)[C@@]1(O)C
O1C(=O)[C@@H](OC)[C@@H](C)C[C@@H](C)C[C@@H](CC)/C=C\[C@@H](C)[C@@H](O)[C@@](O)(C)C(=O)[C@H]1CC=O
O1C(=O)[C@H](OC)[C@@H](C)C[C@H](CC)[C@H](CC=O)C(=O)[C@@](O)(C)[C@@H](O)[C@H](C)[C@H](C)C/C=C/1
O1C(=O)[C@@H](OC)[C@H](C)C[C@@](O)(C)CC(=O)[C@H](O)[C@H](C)[C@@H](C)[C@H](CC)[C@H](CC=O)/C=C/1
O1C(=O)[C@H](OC)[C@@H](C)C(=O)C[C@H](CC)/C=C/[C@@H](CC=O)[C@H](C)[C@@H](O)[C@](O)(C)C[C@H]1C
O1C(=O)[C@H](OC)[C@H](C)C(=O)[C@H](C)/C=C/[C@@H](O)[C@H](C)[C@@H](CC=O)C[C@@H](CC)C[C@]1(O)C
O1C(=O)[C@@H](OC)[C@H](C)C(=O)[C@H](CC=O)[C@H](C)[C@@H](O)[C@H](C)CC[C@@H](CC)[C@](O)(C)/C=C/1
O1C(=O)[C@H](OC)[C@@H](C)C(=O)[C@](O)(C)/C=C/[C@@H](C)C[C@@H](C)[C@H](CC=O)[C@H](O)C[C@H]1CC
O1C(=O)[C@@H](OC)[C@H](C)[C@@H](C)C[C@@H](CC)[C@H](C)C[C@@](O)(C)[C@@H](CC=O)[C@@H](O)C(=O)/C=C\1
O1C(=O)[C@H](OC)[C@@H](C)[C@H](C)[C@H](C)/C=C/CCC(=O)[C@@H](CC)[C@@H](CC=O)[C@@H](O)[C@@]1(O)C
O1C(=O)[C@H](OC)[C@@H](C)[C@H](C)[C@H](O)C(=O)/C=C/[C@](O)(C)C[C@H](CC)[C@H](CC=O)C[C@@H]1C
O1C(=O)[C@H](OC)[C@@H](C)[C@@H](C)/C=C\[C@@H](O)[C@@H](CC=O)[C@H](CC)[C@@H](C)CC(=O)C[C@@]1(O)C
O1C(=O)[C@@H](OC)[C@H](C)[C@H](C)C(=O)[C@H](C)[C@H](O)[C@](O)(C)CC[C@H](CC)[C@@H](CC=O)/C=C/1
O1C(=O)[C@H](OC)[C@@H](C)[C@H](C)[C@@H](CC)[C@](O)(C)[C@H](C)[C@@H](CC=O)C[C@H](O)/C=C/CC1=O
O1C(=O)[C@H](OC)[C@@H](C)[C@@H](C)[C@@](O)(C)C(=O)[C@@H](C)[C@@H](CC)[C@H](O)C[C@H](CC=O)C/C=C\1
O1C(=O)[C@@H](OC)[C@H](C)[C@H](CC)C[C@](O)(C)C(=O)[C@@H](C)C[C@@H](C)[C@H](CC=O)[C@H](O)/C=C/1
O1C(=O)[C@@H](OC)[C@H](C)[C@@H](CC)[C@H](C)C(=O)C[C@H](C)[C@@H](CC=O)[C@@](O)(C)/C=C\C[C@@H]1O
O1C(=O)[C@H](OC)[C@@H](C)[C@H](CC)[C@@H](CC=O)[C@@H](O)/C=C\C[C@H](C)C(=O)[C@@H](C)C[C@@]1(O)C
O1C(=O)[C@@H](OC)[C@H](C)[C@@H](CC)/C=C/C[C@@H](O)CC(=O)[C@@H](C)[C@H](C)[C@@H](CC=O)[C@]1(O)C
O1C(=O)[C@@H](OC)[C@@H](C)[C@H](CC=O)C[C@H](O)[C@@H](C)/C=C/C(=O)[C@@H](CC)[C@@](O)(C)C[C@H]1C
O1C(=O)[C@H](OC)[C@H](C)[C@H](CC=O)[C@@H](C)C[C@H](C)[C@](O)(C)[C@H](O)C(=O)[C@H](CC)C/C=C/1
O1C(=O)[C@@H](OC)[C@H](C)[C@@H](CC=O)[C@H](O)[C@@H](CC)C[C@@](O)(C)CC(=O)[C@@H](C)[C@@H](C)/C=C/1
O1C(=O)[C@@H](OC)[C@@H](C)[C@H](O)CC(=O)C[C@H](CC=O)[C@@H](C)[C@@](O)(C)/C=C/[C@@H](C)[C@H]1CC
O1C(=O)[C@H](OC)[C@@H](C)[C@H](O)C(=O)[C@H](CC)/C=C/[C@H](C)[C@H](CC=O)C[C@H](C)C[C@@]1(O)C
O1C(=O)[C@H](OC)[C@@H](C)[C@H](O)[C@@H](CC)C[C@@](O)(C)[C@@H](C)CC(=O)[C@@H](C)[C@@H](CC=O)/C=C/1
O1C(=O)[C@H](OC)[C@H](C)[C@@H](O)[C@](O)(C)[C@@H](C)[C@@H](CC)CC(=O)[C@H](CC=O)/C=C/C[C@@H]1C
O1C(=O)[C@@H](OC)[C@@H](C)[C@](O)(C)CC[C@@H](CC)C(=O)[C@@H](O)[C@@H](C)[C@H](CC=O)[C@@H](C)/C=C\1
O1C(=O)[C@@H](OC)[C@@H](C)[C@@](O)(C)[C@H](C)[C@@H](CC)C(=O)CC[C@H](C)[C@H](CC=O)[C@@H](O)/C=C\1
O1C(=O)[C@@H](OC)[C@@H](C)[C@](O)(C)[C@@H](CC=O)CC/C=C/[C@H](C)[C@@H](CC)[C@@H](O)C(=O)[C@@H]1C
O1C(=O)[C@@H](OC)[C@H](C)[C@@](O)(C)/C=C/[C@@H](C)[C@H](O)[C@@H](CC)[C@@H](C)CC(=O)C[C@@H]1CC=O
O1C(=O)[C@H](OC)[C@H](C)/C=C\C[C@](O)(C)[C@H](CC=O)[C@H](CC)CC(=O)[C@H](C)[C@@H](C)[C@H]1O
O1C(=O)[C@H](OC)[C@H](C)/C=C/[C@H](C)[C@@H](C)[C@H](CC=O)[C@@H](CC)C[C@H](O)[C@](O)(C)CC1=O
O1C(=O)[C@H](OC)[C@@H](C)/C=C/[C@H](CC=O)[C@@](O)(C)[C@@H](C)C(=O)[C@@H](CC)C[C@H](C)C[C@@H]1O
O1C(=O)[C@H](OC)[C@H](C)CC[C@@H](CC)[C@H](C)[C@H](CC=O)C(=O)[C@H](C)[C@@H](O)[C@](O)(C)/C=C/1
O1C(=O)[C@H](OC)[C@@H](C)C[C@@H](C)/C=C/C(=O)[C@H](C)[C@H](CC)[C@@H](O)[C@@](O)(C)C[C@@H]1CC=O
O1C(=O)[C@H](OC)[C@H](C)C[C@H](CC=O)[C@@H](C)CC(=O)[C@](O)(C)[C@@H](CC)[C@H](O)[C@@H](C)/C=C/1
O1C(=O)[C@H](OC)[C@@H](C)C[C@](O)(C)[C@H](O)/C=C\CC(=O)[C@H](C)[C@H](C)[C@H](CC)[C@H]1CC=O
O1C(=O)[C@H](OC)[C@@H](C)CC(=O)[C@@H](C)[C@@H](O)/C=C/[C@@H](C)[C@@H](CC=O)[C@](O)(C)C[C@@H]1CC
O1C(=O)[C@@H](OC)[C@H](C)C[C@@H](C)[C@](O)(C)[C@H](CC)[C@@H](O)[C@@H](CC=O)C(=O)[C@@H](C)C/C=C/1
O1C(=O)[C@H](OC)[C@@H](C)C[C@H](O)[C@H](C)[C@@H](C)[C@@](O)(C)CC(=O)[C@H](CC)[C@@H](CC=O)/C=C/1
O1C(=O)[C@@H](OC)[C@H](C)C/C=C\[C@@H](O)C(=O)[C@@H](CC)[C@H](C)[C@H](CC=O)[C@@](O)(C)C[C@@H]1C
O1C(=O)[C@@H](OC)[C@H](C)C(=O)[C@@H](C)[C@H](C)C[C@@H](CC=O)[C@](O)(C)[C@@H](CC)[C@@H](O)C/C=C/1
O1C(=O)[C@H](OC)[C@H](C)C(=O)[C@H](CC)[C@@H](O)/C=C\[C@@H](C)CC[C@@H](C)[C@H](CC=O)[C@]1(O)C
O1C(=O)[C@@H](OC)[C@@H](C)C(=O)[C@@](O)(C)C[C@@H](O)[C@H](C)[C@H](C)[C@@H](CC=O)/C=C/C[C@H]1CC
O1C(=O)[C@@H](OC)[C@H](C)[C@@H](C)C[C@H](O)[C@H](CC=O)C[C@@](O)(C)[C@H](C)[C@@H](CC)C(=O)/C=C/1
O1C(=O)[C@@H](OC)[C@H](C)[C@H](C)[C@@H](C)C[C@H](CC=O)CC(=O)[C@H](CC)[C@H](O)[C@@](O)(C)/C=C/1
O1C(=O)[C@@H](OC)[C@H](C)[C@H](C)[C@H](CC=O)[C@H](O)C/C=C\C(=O)[C@@H](CC)[C@](O)(C)C[C@@H]1C
O1C(=O)[C@H](OC)[C@@H](C)[C@@H](C)/C=C\CC[C@@H](O)[C@@H](CC=O)[C@@H](C)[C@H](CC)C(=O)[C@@]1(O)C
O1C(=O)[C@H](OC)[C@@H](C)[C@H](C)C[C@H](CC=O)/C=C\[C@H](O)CC(=O)[C@@H](C)[C@@H](CC)[C@]1(O)C
O1C(=O)[C@H](OC)[C@@H](C)[C@H](C)[C@H](CC)C[C@](O)(C)[C@@H](CC=O)C(=O)[C@@H](O)/C=C/C[C@@H]1C
O1C(=O)[C@@H](OC)[C@H](C)[C@@H](C)[C@@H](O)[C@H](CC)[C@@H](CC=O)C(=O)[C@](O)(C)C[C@H](C)C/C=C/1
O1C(=O)[C@@H](OC)[C@@H](C)[C@H](CC)CC[C@@H](CC=O)[C@H](C)C(=O)[C@@H](C)[C@H](O)[C@@](O)(C)/C=C\1
O1C(=O)[C@@H](OC)[C@H](C)[C@@H](CC)C(=O)[C@@H](CC=O)[C@@H](C)C[C@@H](C)[C@](O)(C)/C=C/C[C@H]1O
O1C(=O)[C@@H](OC)[C@H](C)[C@H](CC)[C@@H](CC=O)CC(=O)C[C@](O)(C)[C@@H](C)[C@@H](O)[C@H](C)/C=C/1
O1C(=O)[C@H](OC)[C@H](C)[C@@H](CC)[C@@](O)(C)[C@H](C)CCC(=O)[C@@H](C)[C@@H](CC=O)[C@H](O)/C=C/1
O1C(=O)[C@@H](OC)[C@H](C)[C@@H](CC=O)C/C=C/[C@@H](O)[C@](O)(C)C(=O)[C@H](C)[C@@H](CC)C[C@@H]1C
O1C(=O)[C@@H](OC)[C@@H](C)[C@@H](CC=O)[C@H](C)[C@H](C)[C@@H](O)[C@@](O)(C)[C@@H](CC)CC(=O)C/C=C/1
O1C(=O)[C@H](OC)[C@@H](C)[C@@H](CC=O)[C@H](CC)/C=C/[C@H](C)[C@@H](O)CCC(=O)[C@@H](C)[C@@]1(O)C
O1C(=O)[C@H](OC)[C@H](C)[C@@H](CC=O)/C=C/[C@@H](C)C(=O)[C@H](CC)C[C@@H](O)[C@](O)(C)C[C@@H]1C
O1C(=O)[C@@H](OC)[C@H](C)[C@@H](O)C/C=C\C(=O)[C@H](C)[C@@H](CC=O)[C@@H](C)[C@@H](CC)C[C@@]1(O)C
O1C(=O)[C@H](OC)[C@H](C)[C@H](O)[C@@H](C)[C@H](C)C[C@H](CC)CC(=O)[C@H](CC=O)[C@](O)(C)/C=C\1
O1C(=O)[C@@H](OC)[C@@H](C)[C@H](O)[C@@H](CC=O)[C@](O)(C)/C=C/CC(=O)[C@@H](C)[C@H](CC)C[C@H]1C
O1C(=O)[C@@H](OC)[C@H](C)[C@@](O)(C)C[C@@H](C)[C@H](O)C[C@@H](CC=O)[C@H](C)[C@H](CC)C(=O)/C=C/1
O1C(=O)[C@@H](OC)[C@H](C)[C@@](O)(C)C(=O)[C@@H](O)[C@H](CC)CC[C@@H](C)[C@@H](C)[C@@H](CC=O)/C=C/1
O1C(=O)[C@@H](OC)[C@@H](C)[C@@](O)(C)[C@H](CC)C(=O)[C@H](C)/C=C\C[C@H](CC=O)[C@H](O)C[C@@H]1C
O1C(=O)[C@H](OC)[C@@H](C)[C@](O)(C)[C@@H](O)[C@@H](CC=O)C[C@H](CC)[C@H](C)C(=O)[C@@H](C)C/C=C/1
O1C(=O)[C@@H](OC)[C@H](C)/C=C/C[C@@H](C)C[C@H](O)C(=O)[C@@H](C)[C@H](CC)[C@@H](CC=O)[C@@]1(O)C
O1C(=O)[C@@H](OC)[C@H](C)/C=C/[C@H](C)[C@H](CC=O)[C@@](O)(C)[C@H](C)C[C@@H](CC)[C@@H](O)CC1=O
O1C(=O)[C@@H](OC)[C@H](C)/C=C/[C@@H](CC=O)C[C@H](O)[C@H](C)[C@@H](CC)C(=O)[C@H](C)C[C@@]1(O)C
O1C(=O)[C@@H](OC)[C@H](C)/C=C/[C@](O)(C)[C@@H](CC)[C@H](C)C(=O)CC[C@@H](C)[C@@H](CC=O)[C@H]1O
O1C(=O)[C@H](OC)[C@@H](C)C[C@H](C)C(=O)[C@H](CC=O)[C@H](C)[C@@H](CC)[C@](O)(C)/C=C/C[C@@H]1O
O1C(=O)[C@@H](OC)[C@H](C)C[C@H](CC)[C@@H](O)[C@@H](C)C[C@](O)(C)[C@@H](C)[C@H](CC=O)C(=O)/C=C/1
O1C(=O)[C@@H](OC)[C@H](C)C[C@@](O)(C)C(=O)[C@@H](C)C[C@H](C)[C@H](CC)[C@@H](CC=O)[C@@H](O)/C=C\1
O1C(=O)[C@H](OC)[C@H](C)CC[C@H](CC=O)/C=C/[C@@](O)(C)[C@H](C)[C@H](CC)[C@H](O)C(=O)[C@@H]1C
O1C(=O)[C@@H](OC)[C@@H](C)C[C@H](C)C[C@@](O)(C)[C@H](O)[C@H](CC=O)[C@H](C)[C@@H](CC)C(=O)/C=C/1
O1C(=O)[C@H](OC)[C@@H](C)C[C@H](CC=O)[C@@H](CC)[C@H](O)[C@@](O)(C)CC(=O)[C@H](C)[C@H](C)/C=C\1
O1C(=O)[C@H](OC)[C@@H](C)C/C=C\C[C@H](CC)[C@H](CC=O)[C@@H](C)[C@H](O)[C@](O)(C)C(=O)[C@H]1C
O1C(=O)[C@@H](OC)[C@H](C)C(=O)C[C@H](CC=O)[C@H](C)[C@@H](CC)[C@@](O)(C)[C@H](C)[C@H](O)C/C=C\1
O1C(=O)[C@H](OC)[C@H](C)C(=O)[C@@H](CC)C[C@@H](C)[C@H](CC=O)C[C@H](C)[C@H](O)[C@](O)(C)/C=C/1
O1C(=O)[C@@H](OC)[C@H](C)C(=O)[C@@H](O)[C@@H](CC)C[C@@H](C)[C@H](C)[C@@](O)(C)/C=C/C[C@H]1CC=O
O1C(=O)[C@@H](OC)[C@H](C)C(=O)/C=C\[C@](O)(C)[C@@H](O)C[C@@H](CC)[C@H](C)[C@H](C)C[C@H]1CC=O
O1C(=O)[C@@H](OC)[C@H](C)[C@H](C)C(=O)[C@@H](CC)[C@@](O)(C)CC[C@@H](C)[C@H](CC=O)[C@@H](O)/C=C/1
O1C(=O)[C@@H](OC)[C@@H](C)[C@H](C)[C@H](CC)/C=C/[C@H](C)[C@](O)(C)C[C@H](CC=O)[C@H](O)CC1=O
O1C(=O)[C@@H](OC)[C@H](C)[C@@H](C)[C@@](O)(C)[C@@H](C)C(=O)[C@@H](O)[C@H](CC=O)C[C@H](CC)C/C=C/1
O1C(=O)[C@@H](OC)[C@H](C)[C@@H](C)C/C=C/C(=O)[C@H](O)C[C@H](C)[C@H](CC)[C@@H](CC=O)[C@@]1(O)C
O1C(=O)[C@@H](OC)[C@@H](C)[C@H](C)[C@H](C)[C@@H](CC)C[C@H](O)C(=O)[C@@](O)(C)/C=C/C[C@@H]1CC=O
O1C(=O)[C@H](OC)[C@@H](C)[C@H](C)[C@H](CC=O)[C@@](O)(C)/C=C/C(=O)[C@@H](CC)C[C@@H](C)C[C@H]1O
O1C(=O)[C@@H](OC)[C@@H](C)[C@@H](C)/C=C/C(=O)[C@@H](O)[C@@H](C)CC[C@@H](CC)[C@@H](CC=O)[C@@]1(O)C
O1C(=O)[C@H](OC)[C@@H](C)[C@H](CC)C[C@@](O)(C)[C@@H](CC=O)C(=O)[C@@H](C)[C@H](O)/C=C\C[C@@H]1C
O1C(=O)[C@@H](OC)[C@H](C)[C@H](CC)[C@H](C)C(=O)[C@@H](CC=O)C[C@@](O)(C)[C@@H](C)[C@H](O)C/C=C/1
O1C(=O)[C@H](OC)[C@@H](C)[C@H](CC)[C@@H](O)[C@](O)(C)C(=O)CC[C@H](C)[C@@H](C)[C@H](CC=O)/C=C/1
O1C(=O)[C@H](OC)[C@@H](C)[C@H](CC=O)C[C@@H](C)C/C=C\[C@H](C)[C@@H](O)[C@](O)(C)C(=O)[C@@H]1CC
O1C(=O)[C@@H](OC)[C@H](C)[C@H](CC=O)C(=O)[C@H](O)/C=C/[C@H](CC)[C@H](C)C[C@@H](C)C[C@@]1(O)C
O1C(=O)[C@@H](OC)[C@H](C)[C@@H](CC=O)[C@@H](CC)C[C@](O)(C)[C@H](O)CC(=O)[C@H](C)[C@H](C)/C=C/1
O1C(=O)[C@@H](OC)[C@H](C)[C@H](CC=O)[C@@](O)(C)[C@@H](CC)[C@H](C)[C@H](C)C[C@H](O)/C=C/CC1=O
O1C(=O)[C@@H](OC)[C@H](C)[C@@H](O)CC(=O)[C@H](CC)[C@@H](C)[C@](O)(C)[C@H](C)[C@@H](CC=O)C/C=C/1
O1C(=O)[C@@H](OC)[C@H](C)[C@H](O)[C@@H](C)[C@H](CC=O)C(=O)[C@@H](C)CC[C@H](CC)[C@@](O)(C)/C=C/1
O1C(=O)[C@H](OC)[C@H](C)[C@H](O)[C@@H](CC=O)CC(=O)[C@@H](C)[C@H](C)[C@@](O)(C)/C=C/C[C@@H]1CC
O1C(=O)[C@@H](OC)[C@@H](C)[C@H](O)/C=C/[C@H](CC)CC[C@H](CC=O)[C@@H](C)[C@@H](C)C(=O)[C@@]1(O)C
O1C(=O)[C@@H](OC)[C@H](C)[C@@](O)(C)C(=O)C/C=C/C[C@@H](C)[C@@H](C)[C@H](CC)[C@H](CC=O)[C@H]1O
O1C(=O)[C@H](OC)[C@@H](C)[C@@](O)(C)[C@@H](C)[C@H](CC)[C@H](CC=O)/C=C/C[C@@H](C)[C@H](O)CC1=O
O1C(=O)[C@@H](OC)[C@H](C)[C@](O)(C)[C@@H](O)C[C@@H](C)[C@H](CC=O)[C@@H](CC)C(=O)[C@H](C)C/C=C\1
O1C(=O)[C@@H](OC)[C@@H](C)/C=C/C[C@@H](CC)[C@@H](C)[C@H](O)CC(=O)[C@H](C)[C@@H](CC=O)[C@]1(O)C
O1C(=O)[C@@H](OC)[C@@H](C)/C=C/[C@H](C)CC(=O)[C@@H](CC=O)[C@H](C)[C@@H](O)[C@](O)(C)C[C@H]1CC
O1C(=O)[C@H](OC)[C@@H](C)/C=C\[C@@H](CC)[C@@H](C)C[C@@H](C)[C@@H](O)C(=O)[C@@H](CC=O)C[C@]1(O)C
O1C(=O)[C@@H](OC)[C@H](C)/C=C/[C@@H](O)[C@](O)(C)[C@@H](CC=O)C(=O)CC[C@@H](C)[C@@H](C)[C@H]1CC
O1C(=O)[C@H](OC)[C@@H](CC)CC(=O)[C@H](C)[C@@](O)(C)[C@H](C)[C@H](C)[C@H](O)/C=C/C[C@@H]1CC=O
O1C(=O)[C@H](OC)[C@@H](CC)C[C@@H](C)/C=C/[C@H](CC=O)C[C@@H](O)[C@H](C)[C@H](C)C(=O)[C@]1(O)C
O1C(=O)[C@H](OC)[C@@H](CC)C[C@@H](O)[C@H](C)[C@@H](C)CC(=O)[C@@H](C)[C@H](CC=O)[C@](O)(C)/C=C/1
O1C(=O)[C@@H](OC)[C@@H](CC)C/C=C/[C@](O)(C)C(=O)[C@H](O)[C@H](C)[C@H](C)[C@H](CC=O)C[C@H]1C
O1C(=O)[C@@H](OC)[C@@H](CC)C[C@H](C)[C@@H](C)C[C@](O)(C)[C@H](O)[C@H](C)[C@@H](CC=O)C(=O)/C=C/1
O1C(=O)[C@@H](OC)[C@@H](CC)C[C@H](C)[C@@](O)(C)/C=C/[C@@H](CC=O)CC(=O)[C@@H](C)[C@H](C)[C@@H]1O
O1C(=O)[C@H](OC)[C@@H](CC)C[C@@](O)(C)[C@H](C)[C@@H](O)[C@@H](C)C(=O)[C@@H](CC=O)/C=C\C[C@@H]1C
O1C(=O)[C@@H](OC)[C@H](CC)C(=O)C[C@](O)(C)[C@@H](CC=O)[C@@H](C)[C@H](O)[C@@H](C)[C@@H](C)C/C=C\1
O1C(=O)[C@@H](OC)[C@H](CC)C(=O)[C@@H](C)[C@H](C)[C@H](CC=O)[C@H](C)CC[C@H](O)[C@@](O)(C)/C=C/1
O1C(=O)[C@H](OC)[C@H](CC)C(=O)[C@@H](CC=O)[C@@](O)(C)[C@H](C)C[C@@H](C)[C@H](O)/C=C/C[C@H]1C
O1C(=O)[C@@H](OC)[C@H](CC)C(=O)/C=C/[C@H](C)CC[C@@H](O)[C@H](C)[C@H](CC=O)[C@H](C)[C@@]1(O)C
[truncated: 92,376,182 more chars]
